# Supplementary material for: Cellular transcriptomics of arrested normal lung fibroblasts IMR-90 infected with Human Adenovirus 5 E1A mutants
Source: PLoS One. 2025 May 27;20(5):e0323494. doi: 10.1371/journal.pone.0323494 (PMC12112082; doi:10.1371/journal.pone.0323494)
Supplement: Supplemental Excel Spreadsheets — (ZIP) [file pone.0323494.s007.zip]

Archive with 4 entries (4 files):
- GSEA_Tables.xlsx
- __MACOSX/._GSEA_Tables.xlsx
- Differential_Expression_Tables.xlsx
- __MACOSX/._Differential_Expression_Tables.xlsx
