# Supplementary material for: Cellular transcriptomics of arrested normal lung fibroblasts IMR-90 infected with Human Adenovirus 5 E1A mutants
Source: PLoS One. 2025 May 27;20(5):e0323494. doi: 10.1371/journal.pone.0323494 (PMC12112082; doi:10.1371/journal.pone.0323494)
Supplement: Supplemental Excel Spreadsheets — (ZIP) [file pone.0323494.s007.zip › GSEA_Tables.xlsx]

## Sheet: HAdV-C5.Mock.gsea
	ONTOLOGY	ID	Description	setSize	enrichmentScore	NES	pvalue	p.adjust	qvalue	rank	leading_edge	core_enrichment	leading_edge_genes
GO:0006261	BP	GO:0006261	DNA-templated DNA replication	126	0.84775	2.1661	5.8e-24	1.63e-20	1.36e-20	648	tags=51%, list=7%, signal=48%	9134/898/4176/4173/4175/4172/4998/4171/91607/55388/81620/55159/2237/51053/51659/79915/64785/54962/5983/4796/8317/5932/11177/29980/1017/5982/4174/144455/79892/10714/11073/26271/5426/580/8318/79733/56652/5424/64318/5985/5422/5984/5427/641/1663/90381/142/23594/10926/11169/6240/253714/54107/222229/23649/990/675/1763/9837/5981/5976/9401/3978/5111	CCNE2, CCNE1, MCM7, MCM4, MCM6, MCM3, ORC1, MCM2, SLFN11, MCM10, CDT1, RFWD3, FEN1, GMNN, GINS2, ATAD5, GINS3, TIPIN, RFC3, TONSL, CDC7, RBBP8, BAZ1A, DONSON, CDK2, RFC2, MCM5, E2F7, MCMBP, POLD3, TOPBP1, FBXO5, POLE, BARD1, CDC45, E2F8, TWNK, POLD1, NOC3L, RFC5, POLA1, RFC4, POLE2, BLM, DDX11, TICRR, PARP1, ORC6, DBF4, WDHD1, RRM1, MMS22L, POLE3, LRWD1, POLA2, CDC6, BRCA2, DNA2, GINS1, RFC1, UPF…
GO:0006270	BP	GO:0006270	DNA replication initiation	32	0.93051	2.10536	2.58e-13	8.05e-11	6.71e-11	474	tags=72%, list=5%, signal=68%	9134/898/4176/4173/4175/4172/4998/4171/55388/81620/51053/64785/1017/4174/11073/8318/64318/5422/90381/23594/222229/23649/990	CCNE2, CCNE1, MCM7, MCM4, MCM6, MCM3, ORC1, MCM2, MCM10, CDT1, GMNN, GINS3, CDK2, MCM5, TOPBP1, CDC45, NOC3L, POLA1, TICRR, ORC6, LRWD1, POLA2, CDC6
GO:0090329	BP	GO:0090329	regulation of DNA-templated DNA replication	36	0.91596	2.09057	2.12e-13	7.02e-11	5.84e-11	291	tags=61%, list=3%, signal=59%	4176/4173/4175/4172/4171/91607/81620/51053/54962/5983/8317/1017/5982/4174/144455/26271/79733/5985/5984/641/90381/10926	MCM7, MCM4, MCM6, MCM3, MCM2, SLFN11, CDT1, GMNN, TIPIN, RFC3, CDC7, CDK2, RFC2, MCM5, E2F7, FBXO5, E2F8, RFC5, RFC4, BLM, TICRR, DBF4
GO:0006260	BP	GO:0006260	DNA replication	206	0.80294	2.08082	3.76e-27	2.12e-23	1.76e-23	890	tags=45%, list=10%, signal=42%	993/9134/51514/898/4176/4173/4175/4172/4998/4171/91607/55388/81620/8208/55159/2237/51053/51659/79915/64785/54962/5983/4796/8317/5932/11177/29980/83743/1017/374393/5982/4174/144455/79892/10714/11073/7465/57695/26271/5426/580/8318/79733/10036/56652/5424/64318/5985/23560/157570/5422/5984/5427/641/1663/90381/142/11198/4678/23594/10926/11169/6240/253714/54107/1026/6749/222229/23649/990/675/1763/9837/5…	CDC25A, CCNE2, DTL, CCNE1, MCM7, MCM4, MCM6, MCM3, ORC1, MCM2, SLFN11, MCM10, CDT1, CHAF1B, RFWD3, FEN1, GMNN, GINS2, ATAD5, GINS3, TIPIN, RFC3, TONSL, CDC7, RBBP8, BAZ1A, DONSON, GRWD1, CDK2, FAM111B, RFC2, MCM5, E2F7, MCMBP, POLD3, TOPBP1, WEE1, USP37, FBXO5, POLE, BARD1, CDC45, E2F8, CHAF1A, TWNK, POLD1, NOC3L, RFC5, GTPBP4, ESCO2, POLA1, RFC4, POLE2, BLM, DDX11, TICRR, PARP1, SUPT16H, NASP, O…
GO:0000228	CC	GO:0000228	nuclear chromosome	145	0.783398	2.01345	6.69e-17	3.42e-14	2.85e-14	998	tags=43%, list=11%, signal=39%	4176/4173/4175/4172/4998/4171/55388/51659/64785/54962/4796/11177/1105/4174/3014/10714/11073/29893/5426/8318/5424/5393/5422/6427/5427/641/84365/142/23594/11169/58516/23212/23310/253714/63979/54107/222229/23649/675/9837/7283/6118/9031/1104/5111/54984/3192/3066/1660/29781/6839/65083/5888/27339/5557/1111/8243/10128/9126/5883/23397/10856/5425	MCM7, MCM4, MCM6, MCM3, ORC1, MCM2, MCM10, GINS2, GINS3, TIPIN, TONSL, BAZ1A, CHD1, MCM5, H2AX, POLD3, TOPBP1, PSMC3IP, POLE, CDC45, POLD1, EXOSC9, POLA1, SRSF2, POLE2, BLM, NIFK, PARP1, ORC6, WDHD1, SINHCAF, RRS1, NCAPD3, MMS22L, FIGNL1, POLE3, LRWD1, POLA2, BRCA2, GINS1, TUBG1, RPA2, BAZ1B, RCC1, PCNA, PINX1, HNRNPU, HDAC2, DHX9, NCAPH2, SUV39H1, NOL6, RAD51, PRPF19, PRIM1, CHEK1, SMC1A, LRPPRC…
GO:0006275	BP	GO:0006275	regulation of DNA replication	91	0.801314	2.00086	1.37e-12	4.04e-10	3.37e-10	728	tags=41%, list=8%, signal=38%	993/4176/4173/4175/4172/4171/91607/81620/51053/79915/54962/5983/8317/11177/1017/5982/4174/144455/7465/57695/26271/79733/5985/23560/157570/5984/641/90381/10926/54107/1026/990/1763/79596/5111/1660/23063	CDC25A, MCM7, MCM4, MCM6, MCM3, MCM2, SLFN11, CDT1, GMNN, ATAD5, TIPIN, RFC3, CDC7, BAZ1A, CDK2, RFC2, MCM5, E2F7, WEE1, USP37, FBXO5, E2F8, RFC5, GTPBP4, ESCO2, RFC4, BLM, TICRR, DBF4, POLE3, CDKN1A, CDC6, DNA2, OBI1, PCNA, DHX9, WAPL
GO:0044786	BP	GO:0044786	cell cycle DNA replication	36	0.870433	1.98666	7.18e-09	8.27e-07	6.89e-07	648	tags=69%, list=7%, signal=65%	4173/4175/4172/4171/81620/2237/51053/79915/64785/54962/8317/29980/144455/26271/8318/79733/5422/641/10926/675/1763/9837/5976/3978/5111	MCM4, MCM6, MCM3, MCM2, CDT1, FEN1, GMNN, ATAD5, GINS3, TIPIN, CDC7, DONSON, E2F7, FBXO5, CDC45, E2F8, POLA1, BLM, DBF4, BRCA2, DNA2, GINS1, UPF1, LIG1, PCNA
GO:0033260	BP	GO:0033260	nuclear DNA replication	32	0.874187	1.97793	4.04e-08	3.98e-06	3.32e-06	648	tags=69%, list=7%, signal=64%	4173/4175/4172/4171/81620/2237/51053/79915/64785/54962/8317/29980/8318/5422/641/10926/675/1763/9837/5976/3978/5111	MCM4, MCM6, MCM3, MCM2, CDT1, FEN1, GMNN, ATAD5, GINS3, TIPIN, CDC7, DONSON, CDC45, POLA1, BLM, DBF4, BRCA2, DNA2, GINS1, UPF1, LIG1, PCNA
GO:0140097	MF	GO:0140097	catalytic activity, acting on DNA	161	0.764182	1.96423	3.56e-16	1.54e-13	1.28e-13	887	tags=37%, list=10%, signal=34%	4176/4173/4175/4172/4171/55636/2237/2956/79915/5983/3070/5932/1105/4436/5982/4174/7374/1786/10714/1736/7516/5426/56652/5424/5985/55345/5422/5984/5427/64782/641/1663/7156/9156/7517/6996/54107/22907/1763/5981/10728/5976/9401/3978/64789/5111/126549/4830/6596/121642/1660/23063/27301/79075/64858/5888/84515/10721/6832	MCM7, MCM4, MCM6, MCM3, MCM2, CHD7, FEN1, MSH6, ATAD5, RFC3, HELLS, RBBP8, CHD1, MSH2, RFC2, MCM5, UNG, DNMT1, POLD3, DKC1, XRCC2, POLE, TWNK, POLD1, RFC5, ZGRF1, POLA1, RFC4, POLE2, AEN, BLM, DDX11, TOP3A, EXO1, XRCC3, TDG, POLE3, DHX30, DNA2, RFC1, PTGES3, UPF1, RECQL4, LIG1, EXO5, PCNA, ANKLE1, NME1, HLTF, ALKBH2, DHX9, WAPL, APEX2, DSCC1, DCLRE1B, RAD51, MCM8, POLQ, SUPV3L1
GO:0005657	CC	GO:0005657	replication fork	61	0.809869	1.95954	1.49e-09	2.1e-07	1.74e-07	863	tags=51%, list=10%, signal=46%	4172/55388/54962/5983/4796/29980/5982/56852/1786/3014/10714/7516/5424/5985/5422/5984/641/142/11169/56941/7517/253714/23649/5981/6118/9031/5111/55086/27339/5557/1111	MCM3, MCM10, TIPIN, RFC3, TONSL, DONSON, RFC2, RAD18, DNMT1, H2AX, POLD3, XRCC2, POLD1, RFC5, POLA1, RFC4, BLM, PARP1, WDHD1, HMCES, XRCC3, MMS22L, POLA2, RFC1, RPA2, BAZ1B, PCNA, RADX, PRPF19, PRIM1, CHEK1
GO:0042254	BP	GO:0042254	ribosome biogenesis	238	0.754644	1.95877	4.47e-22	6.29e-19	5.23e-19	1535	tags=56%, list=17%, signal=47%	9188/23076/4839/54913/55636/9221/10528/51602/9816/51154/55720/83743/5036/30836/23160/57647/1736/10514/51491/22984/23223/55646/8602/55299/50628/55027/5822/84946/5393/23560/27341/54606/8568/27340/705/81875/23404/84365/26156/84549/51388/10813/10885/55178/51116/29889/10248/92856/6059/23212/708/8886/10171/1964/56902/23481/25926/10969/22907/26155/55127/55164/64434/79954/5901/6838/55003/83732/113000/977…	DDX21, RRP1B, NOP2, RPP25, CHD7, NOLC1, NOP56, NOP58, URB2, MRTO4, TSR1, GRWD1, PA2G4, DNTTIP2, WDR43, DHX37, DKC1, MYBBP1A, NOP16, PDCD11, RRP12, LYAR, NOP14, BRIX1, GEMIN4, HEATR3, PWP2, LTV1, EXOSC9, GTPBP4, RRP7A, DDX56, RRP1, UTP20, BYSL, ISG20L2, EXOSC2, NIFK, RSL1D1, MAK16, NIP7, UTP14A, WDR3, MRM3, MRPS2, GNL2, POP7, IMP4, ABCE1, RRS1, C1QBP, DDX18, RCL1, EIF1AX, PNO1, PES1, NOL11, EBNA1B…
GO:0006364	BP	GO:0006364	rRNA processing	170	0.759086	1.95189	4.6e-16	1.85e-13	1.54e-13	1535	tags=58%, list=17%, signal=49%	9188/23076/4839/54913/55636/9221/10528/51602/51154/55720/5036/23160/57647/1736/22984/23223/55646/8602/55299/50628/5822/5393/23560/27341/54606/8568/27340/705/23404/84365/26156/84549/10813/10885/55178/10248/92856/23212/8886/10171/23481/25926/10969/55127/55164/79954/83732/113000/9775/51096/54555/79707/51118/25983/51018/6839/55226/29960/65083/51441/84154/27043/2091/54512/56915/55272/79050/29777/51575…	DDX21, RRP1B, NOP2, RPP25, CHD7, NOLC1, NOP56, NOP58, MRTO4, TSR1, PA2G4, WDR43, DHX37, DKC1, PDCD11, RRP12, LYAR, NOP14, BRIX1, GEMIN4, PWP2, EXOSC9, GTPBP4, RRP7A, DDX56, RRP1, UTP20, BYSL, EXOSC2, NIFK, RSL1D1, MAK16, UTP14A, WDR3, MRM3, POP7, IMP4, RRS1, DDX18, RCL1, PES1, NOL11, EBNA1BP2, HEATR1, SHQ1, NOL10, RIOK1, RPUSD1, EIF4A3, UTP18, DDX49, NOL9, UTP11, NGDN, RRP15, SUV39H1, NAT10, MRM2…
GO:0008094	MF	GO:0008094	ATP-dependent activity, acting on DNA	86	0.784564	1.95042	1.68e-10	3.21e-08	2.68e-08	887	tags=41%, list=10%, signal=37%	4176/4173/4175/4172/4171/55636/2956/79915/5983/3070/1105/4436/5982/4174/7516/56652/5985/55345/5984/641/1663/7517/22907/1763/5981/5976/9401/6596/1660/23063/79075/5888/84515/10721/6832	MCM7, MCM4, MCM6, MCM3, MCM2, CHD7, MSH6, ATAD5, RFC3, HELLS, CHD1, MSH2, RFC2, MCM5, XRCC2, TWNK, RFC5, ZGRF1, RFC4, BLM, DDX11, XRCC3, DHX30, DNA2, RFC1, UPF1, RECQL4, HLTF, DHX9, WAPL, DSCC1, RAD51, MCM8, POLQ, SUPV3L1
GO:0032508	BP	GO:0032508	DNA duplex unwinding	61	0.80307	1.94309	3.41e-09	4.46e-07	3.72e-07	887	tags=46%, list=10%, signal=42%	4176/4173/4175/4172/4171/51659/64785/5983/5982/4174/8318/56652/5985/55345/5984/641/1663/22907/1763/9837/5976/9401/1660/79075/5888/84515/10721/6832	MCM7, MCM4, MCM6, MCM3, MCM2, GINS2, GINS3, RFC3, RFC2, MCM5, CDC45, TWNK, RFC5, ZGRF1, RFC4, BLM, DDX11, DHX30, DNA2, GINS1, UPF1, RECQL4, DHX9, DSCC1, RAD51, MCM8, POLQ, SUPV3L1
GO:0032392	BP	GO:0032392	DNA geometric change	64	0.797802	1.93728	1.25e-08	1.33e-06	1.11e-06	887	tags=44%, list=10%, signal=40%	4176/4173/4175/4172/4171/51659/64785/5983/5982/4174/8318/56652/5985/55345/5984/641/1663/22907/1763/9837/5976/9401/1660/79075/5888/84515/10721/6832	MCM7, MCM4, MCM6, MCM3, MCM2, GINS2, GINS3, RFC3, RFC2, MCM5, CDC45, TWNK, RFC5, ZGRF1, RFC4, BLM, DDX11, DHX30, DNA2, GINS1, UPF1, RECQL4, DHX9, DSCC1, RAD51, MCM8, POLQ, SUPV3L1
GO:0016072	BP	GO:0016072	rRNA metabolic process	203	0.74639	1.93126	1.71e-17	1.2e-14	9.99e-15	1535	tags=54%, list=17%, signal=45%	9188/23076/4839/54913/55636/9221/10528/51602/51154/55720/64425/10849/84172/5036/23160/57647/1736/22984/23223/55646/8602/55299/50628/5822/5393/23560/27341/54606/8568/27340/705/1663/23404/84365/26156/84549/10813/10885/55178/10248/92856/23212/8886/10171/23481/25926/10969/55127/55164/79954/6949/4691/83732/113000/221830/9775/51096/54555/79707/51118/25983/51018/6839/55226/29960/65083/51441/84154/27043/…	DDX21, RRP1B, NOP2, RPP25, CHD7, NOLC1, NOP56, NOP58, MRTO4, TSR1, POLR1E, POLR1G, POLR1B, PA2G4, WDR43, DHX37, DKC1, PDCD11, RRP12, LYAR, NOP14, BRIX1, GEMIN4, PWP2, EXOSC9, GTPBP4, RRP7A, DDX56, RRP1, UTP20, BYSL, DDX11, EXOSC2, NIFK, RSL1D1, MAK16, UTP14A, WDR3, MRM3, POP7, IMP4, RRS1, DDX18, RCL1, PES1, NOL11, EBNA1BP2, HEATR1, SHQ1, NOL10, TCOF1, NCL, RIOK1, RPUSD1, POLR1F, EIF4A3, UTP18, DD…
GO:0071103	BP	GO:0071103	DNA conformation change	68	0.791938	1.93066	4.21e-09	5.15e-07	4.29e-07	887	tags=43%, list=10%, signal=39%	4176/4173/4175/4172/4171/51659/64785/5983/5982/4174/8318/56652/5985/55345/5984/641/1663/7156/22907/1763/9837/5976/9401/1660/79075/5888/84515/10721/6832	MCM7, MCM4, MCM6, MCM3, MCM2, GINS2, GINS3, RFC3, RFC2, MCM5, CDC45, TWNK, RFC5, ZGRF1, RFC4, BLM, DDX11, TOP3A, DHX30, DNA2, GINS1, UPF1, RECQL4, DHX9, DSCC1, RAD51, MCM8, POLQ, SUPV3L1
GO:0000724	BP	GO:0000724	double-strand break repair via homologous recombination	114	0.756828	1.92646	1.47e-10	2.96e-08	2.46e-08	883	tags=38%, list=10%, signal=34%	4176/4173/51444/4175/4172/115004/4171/55159/2237/51659/4796/8317/5932/4174/3014/11073/7516/8318/79000/641/142/7156/80311/7517/253714/63979/56154/84250/675/55183/6118/493861/10635/9401/126549/55086/387893/5888/84515/1111/7334/10721/8089	MCM7, MCM4, RNF138, MCM6, MCM3, CGAS, MCM2, RFWD3, FEN1, GINS2, TONSL, CDC7, RBBP8, MCM5, H2AX, TOPBP1, XRCC2, CDC45, AUNIP, BLM, PARP1, TOP3A, KLHL15, XRCC3, MMS22L, FIGNL1, TEX15, SLF1, BRCA2, RIF1, RPA2, EID3, RAD51AP1, RECQL4, ANKLE1, RADX, KMT5A, RAD51, MCM8, CHEK1, UBE2N, POLQ, YEATS4
GO:0030684	CC	GO:0030684	preribosome	85	0.771359	1.91586	2.43e-09	3.26e-07	2.71e-07	1155	tags=56%, list=13%, signal=50%	23076/10528/51602/51154/55720/30836/23160/57647/22984/8602/5822/84946/27341/8568/27340/705/26156/84549/51388/10813/10885/92856/23212/10171/56902/23481/10969/26155/55127/79954/83732/51096/51118/25983/51018/55226/65083/2091/23195/55272/79050/84135/9136/88745/27292/55759/57050/56342	RRP1B, NOP56, NOP58, MRTO4, TSR1, DNTTIP2, WDR43, DHX37, PDCD11, NOP14, PWP2, LTV1, RRP7A, RRP1, UTP20, BYSL, RSL1D1, MAK16, NIP7, UTP14A, WDR3, IMP4, RRS1, RCL1, PNO1, PES1, EBNA1BP2, NOC2L, HEATR1, NOL10, RIOK1, UTP18, UTP11, NGDN, RRP15, NAT10, NOL6, FBL, MDN1, IMP3, NOC4L, UTP15, RRP9, RRP36, DIMT1, WDR12, UTP3, PPAN
GO:0000725	BP	GO:0000725	recombinational repair	118	0.752289	1.91379	1.26e-10	2.62e-08	2.18e-08	883	tags=37%, list=10%, signal=34%	4176/4173/51444/4175/4172/115004/4171/55159/2237/51659/4796/8317/5932/4174/3014/11073/7516/8318/79000/55345/641/142/7156/80311/7517/253714/63979/56154/84250/675/55183/6118/493861/10635/9401/126549/55086/387893/5888/84515/1111/7334/10721/8089	MCM7, MCM4, RNF138, MCM6, MCM3, CGAS, MCM2, RFWD3, FEN1, GINS2, TONSL, CDC7, RBBP8, MCM5, H2AX, TOPBP1, XRCC2, CDC45, AUNIP, ZGRF1, BLM, PARP1, TOP3A, KLHL15, XRCC3, MMS22L, FIGNL1, TEX15, SLF1, BRCA2, RIF1, RPA2, EID3, RAD51AP1, RECQL4, ANKLE1, RADX, KMT5A, RAD51, MCM8, CHEK1, UBE2N, POLQ, YEATS4
GO:0003678	MF	GO:0003678	DNA helicase activity	45	0.814132	1.90834	2.45e-07	2.22e-05	1.85e-05	887	tags=53%, list=10%, signal=48%	4176/4173/4175/4172/4171/5983/5982/4174/56652/5985/55345/5984/641/1663/22907/1763/5976/9401/1660/79075/5888/84515/10721/6832	MCM7, MCM4, MCM6, MCM3, MCM2, RFC3, RFC2, MCM5, TWNK, RFC5, ZGRF1, RFC4, BLM, DDX11, DHX30, DNA2, UPF1, RECQL4, DHX9, DSCC1, RAD51, MCM8, POLQ, SUPV3L1
GO:0004386	MF	GO:0004386	helicase activity	108	0.744796	1.88804	3.79e-09	4.84e-07	4.03e-07	1357	tags=47%, list=15%, signal=40%	4176/4173/9188/4175/4172/4171/91607/55636/5983/3070/1105/5982/4174/57647/56652/5985/55345/54606/5984/641/1663/10212/8886/22907/1763/5976/9704/9401/9775/1665/6596/54555/1660/79075/5888/84515/10721/6832/57696/9879/10856/57062/254394/1973/317781/55308/8438/11218/9416/7520/83990	MCM7, MCM4, DDX21, MCM6, MCM3, MCM2, SLFN11, CHD7, RFC3, HELLS, CHD1, RFC2, MCM5, DHX37, TWNK, RFC5, ZGRF1, DDX56, RFC4, BLM, DDX11, DDX39A, DDX18, DHX30, DNA2, UPF1, DHX34, RECQL4, EIF4A3, DHX15, HLTF, DDX49, DHX9, DSCC1, RAD51, MCM8, POLQ, SUPV3L1, DDX55, DDX46, RUVBL2, DDX24, MCM9, EIF4A1, DDX51, DDX19A, RAD54L, DDX20, DDX23, XRCC5, BRIP1
GO:0042273	BP	GO:0042273	ribosomal large subunit biogenesis	55	0.784179	1.881	5.78e-07	4.85e-05	4.04e-05	1519	tags=65%, list=17%, signal=55%	4839/51154/51491/55299/55027/23560/84365/26156/84549/51388/23212/8886/23481/10969/22907/26155/6838/55003/54955/79707/51018/29960/84154/23195/55153/79029/55759/56342/54663/55052/9875/4809/285855/54475/4869/55651	NOP2, MRTO4, NOP16, BRIX1, HEATR3, GTPBP4, NIFK, RSL1D1, MAK16, NIP7, RRS1, DDX18, PES1, EBNA1BP2, DHX30, NOC2L, SURF6, PAK1IP1, AIRIM, NOL9, RRP15, MRM2, RPF2, MDN1, SDAD1, AFG2B, WDR12, PPAN, WDR74, MRPL20, URB1, SNU13, RPL7L1, NLE1, NPM1, NHP2
GO:0045740	BP	GO:0045740	positive regulation of DNA replication	30	0.838923	1.87937	2.28e-06	0.00015659	0.000130365	727	tags=47%, list=8%, signal=43%	993/81620/79915/8317/11177/1017/144455/7465/79733/10926/1026/1763/5111/1660	CDC25A, CDT1, ATAD5, CDC7, BAZ1A, CDK2, E2F7, WEE1, E2F8, DBF4, CDKN1A, DNA2, PCNA, DHX9
GO:0022616	BP	GO:0022616	DNA strand elongation	30	0.838026	1.87736	2.57e-06	0.000171596	0.000142858	998	tags=53%, list=11%, signal=47%	4176/4173/4172/5983/10714/5426/5422/5984/54107/1763/9837/3978/5111/64858/10856/5425	MCM7, MCM4, MCM3, RFC3, POLD3, POLE, POLA1, RFC4, POLE3, DNA2, GINS1, LIG1, PCNA, DCLRE1B, RUVBL2, POLD2
GO:0045005	BP	GO:0045005	DNA-templated DNA replication maintenance of fidelity	44	0.800461	1.87618	2.33e-06	0.000157697	0.000131286	868	tags=43%, list=10%, signal=39%	91607/55159/54962/4796/5932/29980/5426/580/5424/641/1663/142/253714/675/1763/5111/5888/84515/10721	SLFN11, RFWD3, TIPIN, TONSL, RBBP8, DONSON, POLE, BARD1, POLD1, BLM, DDX11, PARP1, MMS22L, BRCA2, DNA2, PCNA, RAD51, MCM8, POLQ
GO:0030174	BP	GO:0030174	regulation of DNA-templated DNA replication initiation	13	0.965866	1.87281	7.93e-10	1.21e-07	1e-07	242	tags=77%, list=3%, signal=75%	4176/4173/4175/4172/4171/81620/51053/1017/4174/90381	MCM7, MCM4, MCM6, MCM3, MCM2, CDT1, GMNN, CDK2, MCM5, TICRR
GO:0022613	BP	GO:0022613	ribonucleoprotein complex biogenesis	357	0.714148	1.86919	4.19e-23	7.85e-20	6.53e-20	1715	tags=53%, list=19%, signal=44%	9188/23076/4839/54913/55636/9221/10528/51602/9816/51154/55720/83743/5036/30836/23160/57647/1736/10514/51491/22984/23223/55646/8602/6426/25929/55299/50628/55027/5822/84946/5393/23560/27341/54606/8568/10946/27340/705/81875/23404/84365/26156/84549/51388/10813/10885/55178/51116/29889/10248/92856/6059/23212/708/8886/10171/1964/6732/56902/5433/22889/6628/23481/25926/10969/22907/26155/55127/55164/96764/…	DDX21, RRP1B, NOP2, RPP25, CHD7, NOLC1, NOP56, NOP58, URB2, MRTO4, TSR1, GRWD1, PA2G4, DNTTIP2, WDR43, DHX37, DKC1, MYBBP1A, NOP16, PDCD11, RRP12, LYAR, NOP14, SRSF1, GEMIN5, BRIX1, GEMIN4, HEATR3, PWP2, LTV1, EXOSC9, GTPBP4, RRP7A, DDX56, RRP1, SF3A3, UTP20, BYSL, ISG20L2, EXOSC2, NIFK, RSL1D1, MAK16, NIP7, UTP14A, WDR3, MRM3, MRPS2, GNL2, POP7, IMP4, ABCE1, RRS1, C1QBP, DDX18, RCL1, EIF1AX, SRP…
GO:0031570	BP	GO:0031570	DNA integrity checkpoint signaling	101	0.741006	1.86493	4e-09	5e-07	4.17e-07	978	tags=36%, list=11%, signal=32%	51514/79968/4998/81620/55159/1869/54962/29980/4436/1017/144455/3014/11073/63967/580/8318/25896/641/90381/84444/1026/990/675/1763/51499/84126/4193/6118/9675/9894/8883/5888/27339/1111/79184/5883	DTL, WDR76, ORC1, CDT1, RFWD3, E2F1, TIPIN, DONSON, MSH2, CDK2, E2F7, H2AX, TOPBP1, CLSPN, BARD1, CDC45, INTS7, BLM, TICRR, DOT1L, CDKN1A, CDC6, BRCA2, DNA2, TRIAP1, ATRIP, MDM2, RPA2, TTI1, TELO2, NAE1, RAD51, PRPF19, CHEK1, BRCC3, RAD9A
GO:0006302	BP	GO:0006302	double-strand break repair	205	0.717332	1.85742	3.73e-14	1.31e-11	1.09e-11	988	tags=31%, list=11%, signal=28%	4176/4173/51444/4175/4172/115004/4171/55159/2237/51659/4796/8317/5932/4436/4174/3014/11073/7516/113130/8318/165918/79000/55345/157570/5422/641/1663/142/7156/7468/7913/56941/80311/7517/605/10038/253714/63979/56154/84250/8193/675/1763/55183/84126/79173/6118/493861/10635/9401/126549/55086/387893/64858/5888/84515/27339/1111/7334/10721/8089/26168/79184/10856	MCM7, MCM4, RNF138, MCM6, MCM3, CGAS, MCM2, RFWD3, FEN1, GINS2, TONSL, CDC7, RBBP8, MSH2, MCM5, H2AX, TOPBP1, XRCC2, CDCA5, CDC45, RNF168, AUNIP, ZGRF1, ESCO2, POLA1, BLM, DDX11, PARP1, TOP3A, NSD2, DEK, HMCES, KLHL15, XRCC3, BCL7A, PARP2, MMS22L, FIGNL1, TEX15, SLF1, DPF1, BRCA2, DNA2, RIF1, ATRIP, BRME1, RPA2, EID3, RAD51AP1, RECQL4, ANKLE1, RADX, KMT5A, DCLRE1B, RAD51, MCM8, PRPF19, CHEK1, UBE…
GO:0000781	CC	GO:0000781	chromosome, telomeric region	109	0.73028	1.85414	2.65e-08	2.71e-06	2.26e-06	863	tags=36%, list=10%, signal=33%	4176/4173/4175/4172/4998/4171/2237/2146/4436/1017/4174/3014/5424/641/142/10189/7517/8520/222229/84250/675/1763/10728/5976/55183/65057/6118/493861/9219/10635/9401/5111/54984/9894/3066/55226/64858/5888/1111	MCM7, MCM4, MCM6, MCM3, ORC1, MCM2, FEN1, EZH2, MSH2, CDK2, MCM5, H2AX, POLD1, BLM, PARP1, ALYREF, XRCC3, HAT1, LRWD1, SLF1, BRCA2, DNA2, PTGES3, UPF1, RIF1, ACD, RPA2, EID3, MTA2, RAD51AP1, RECQL4, PCNA, PINX1, TELO2, HDAC2, NAT10, DCLRE1B, RAD51, CHEK1
GO:0006268	BP	GO:0006268	DNA unwinding involved in DNA replication	20	0.88726	1.84557	3.64e-06	0.000229807	0.000191319	227	tags=55%, list=3%, signal=54%	4176/4173/4175/4172/4171/51659/64785/4174/8318/56652/641	MCM7, MCM4, MCM6, MCM3, MCM2, GINS2, GINS3, MCM5, CDC45, TWNK, BLM
GO:0031297	BP	GO:0031297	replication fork processing	38	0.794807	1.83588	1.71e-05	0.000822497	0.000684747	868	tags=39%, list=10%, signal=36%	55159/54962/4796/5932/29980/580/641/1663/142/253714/675/1763/5111/5888/10721	RFWD3, TIPIN, TONSL, RBBP8, DONSON, BARD1, BLM, DDX11, PARP1, MMS22L, BRCA2, DNA2, PCNA, RAD51, POLQ
GO:0003697	MF	GO:0003697	single-stranded DNA binding	82	0.741601	1.83562	4.86e-07	4.14e-05	3.45e-05	923	tags=38%, list=10%, signal=34%	4176/4173/51444/4175/4172/4171/55388/4436/4174/3329/56852/8318/56652/5422/641/1663/7156/56941/253714/8880/675/6118/10635/9401/3192/1660/55086/5888/84515/10128/5437	MCM7, MCM4, RNF138, MCM6, MCM3, MCM2, MCM10, MSH2, MCM5, HSPD1, RAD18, CDC45, TWNK, POLA1, BLM, DDX11, TOP3A, HMCES, MMS22L, FUBP1, BRCA2, RPA2, RAD51AP1, RECQL4, HNRNPU, DHX9, RADX, RAD51, MCM8, LRPPRC, POLR2H
GO:0032040	CC	GO:0032040	small-subunit processome	53	0.767179	1.83412	3.71e-06	0.000229807	0.000191319	1112	tags=55%, list=13%, signal=48%	10528/51602/30836/23160/57647/22984/8602/5822/27341/27340/10813/10885/92856/10171/56902/55127/79954/51096/51118/25983/55226/65083/2091/55272/79050/84135/9136/27292/57050	NOP56, NOP58, DNTTIP2, WDR43, DHX37, PDCD11, NOP14, PWP2, RRP7A, UTP20, UTP14A, WDR3, IMP4, RCL1, PNO1, HEATR1, NOL10, UTP18, UTP11, NGDN, NAT10, NOL6, FBL, IMP3, NOC4L, UTP15, RRP9, DIMT1, UTP3
GO:0005721	CC	GO:0005721	pericentric heterochromatin	21	0.872737	1.83341	4.5e-06	0.000266702	0.000222035	602	tags=48%, list=7%, signal=44%	2146/3070/11177/1786/157570/1059/23310/54107/222229/9031	EZH2, HELLS, BAZ1A, DNMT1, ESCO2, CENPB, NCAPD3, POLE3, LRWD1, BAZ1B
GO:0017116	MF	GO:0017116	single-stranded DNA helicase activity	18	0.889612	1.83324	1.18e-05	0.000610044	0.000507875	868	tags=89%, list=10%, signal=80%	4176/4173/4175/4172/4171/5983/5982/4174/5985/5984/1763/1660/79075/5888/84515/10721	MCM7, MCM4, MCM6, MCM3, MCM2, RFC3, RFC2, MCM5, RFC5, RFC4, DNA2, DHX9, DSCC1, RAD51, MCM8, POLQ
GO:0006284	BP	GO:0006284	base-excision repair	31	0.814925	1.83284	2.66e-05	0.00115003	0.000957423	868	tags=45%, list=10%, signal=41%	2237/7374/5426/5424/142/10038/6996/1763/6118/3978/5111/55170/27301/10721	FEN1, UNG, POLE, POLD1, PARP1, PARP2, TDG, DNA2, RPA2, LIG1, PCNA, PRMT6, APEX2, POLQ
GO:0043596	CC	GO:0043596	nuclear replication fork	34	0.806103	1.83153	1.34e-05	0.000657663	0.000547519	998	tags=50%, list=11%, signal=45%	4172/55388/54962/4796/10714/5424/5422/142/11169/253714/23649/6118/9031/5111/27339/5557/5425	MCM3, MCM10, TIPIN, TONSL, POLD3, POLD1, POLA1, PARP1, WDHD1, MMS22L, POLA2, RPA2, BAZ1B, PCNA, PRPF19, PRIM1, POLD2
GO:0000727	BP	GO:0000727	double-strand break repair via break-induced replication	11	0.975789	1.82891	5.01e-10	8.05e-08	6.7e-08	173	tags=82%, list=2%, signal=80%	4176/4173/4175/4172/4171/51659/8317/4174/8318	MCM7, MCM4, MCM6, MCM3, MCM2, GINS2, CDC7, MCM5, CDC45
GO:0034470	BP	GO:0034470	ncRNA processing	312	0.698636	1.82766	2.92e-18	2.35e-15	1.95e-15	1536	tags=45%, list=17%, signal=39%	9188/23076/4839/54913/55636/9221/10528/51602/51154/54931/79693/55720/9631/54517/5036/23160/57647/51593/1736/114034/22984/23223/55646/8602/55299/50628/5822/25896/5393/23560/27341/54606/8568/27340/705/23404/84365/26156/84549/126789/10813/10885/55178/10248/92856/6428/27037/80324/23212/9836/56931/8886/283989/10171/54888/23481/25926/115708/10969/87178/55127/55164/79954/10785/51605/64118/83732/113000/9…	DDX21, RRP1B, NOP2, RPP25, CHD7, NOLC1, NOP56, NOP58, MRTO4, TRMT10C, YRDC, TSR1, NUP155, PUS7, PA2G4, WDR43, DHX37, SRRT, DKC1, TOE1, PDCD11, RRP12, LYAR, NOP14, BRIX1, GEMIN4, PWP2, INTS7, EXOSC9, GTPBP4, RRP7A, DDX56, RRP1, UTP20, BYSL, EXOSC2, NIFK, RSL1D1, MAK16, PUSL1, UTP14A, WDR3, MRM3, POP7, IMP4, SRSF3, TRMT2A, PUS1, RRS1, LCMT2, DUS3L, DDX18, TSEN54, RCL1, NSUN2, PES1, NOL11, TRMT61A, …
GO:0006271	BP	GO:0006271	DNA strand elongation involved in DNA replication	15	0.907125	1.82728	5.98e-06	0.000336537	0.000280174	648	tags=87%, list=7%, signal=80%	4176/4173/4172/5983/10714/5426/5422/5984/54107/1763/9837/3978/5111	MCM7, MCM4, MCM3, RFC3, POLD3, POLE, POLA1, RFC4, POLE3, DNA2, GINS1, LIG1, PCNA
GO:0042274	BP	GO:0042274	ribosomal small subunit biogenesis	75	0.739835	1.81813	4.64e-07	4.08e-05	3.4e-05	1608	tags=61%, list=18%, signal=51%	10528/51602/55720/30836/23160/57647/8602/5822/84946/27341/27340/705/10885/92856/23212/10171/56902/25926/55127/64434/79954/6838/83732/51096/51118/25983/55226/65083/2091/55272/29777/84135/9136/88745/27292/57050/51081/7520/4809/161424/4869/84916/65095/153443/85395/9277	NOP56, NOP58, TSR1, DNTTIP2, WDR43, DHX37, NOP14, PWP2, LTV1, RRP7A, UTP20, BYSL, WDR3, IMP4, RRS1, RCL1, PNO1, NOL11, HEATR1, NOM1, NOL10, SURF6, RIOK1, UTP18, UTP11, NGDN, NAT10, NOL6, FBL, IMP3, ABT1, UTP15, RRP9, RRP36, DIMT1, UTP3, MRPS7, XRCC5, SNU13, NOP9, NPM1, UTP4, KRI1, SRFBP1, SLX9, WDR46
GO:0140662	MF	GO:0140662	ATP-dependent protein folding chaperone	30	0.810023	1.81463	2.77e-05	0.00117439	0.000977703	997	tags=60%, list=11%, signal=53%	3304/3303/22824/3329/51182/3312/908/3310/10576/6950/3326/22948/3320/10131/3313/7203/10575/10808	HSPA1B, HSPA1A, HSPA4L, HSPD1, HSPA14, HSPA8, CCT6A, HSPA6, CCT2, TCP1, HSP90AB1, CCT5, HSP90AA1, TRAP1, HSPA9, CCT3, CCT4, HSPH1
GO:0000792	CC	GO:0000792	heterochromatin	58	0.749251	1.81244	1.28e-05	0.000643643	0.000535847	746	tags=29%, list=8%, signal=27%	79968/23076/57673/2146/3070/11177/1786/84733/157570/1059/23310/54107/222229/6950/9031/10155/6839	WDR76, RRP1B, BEND3, EZH2, HELLS, BAZ1A, DNMT1, CBX2, ESCO2, CENPB, NCAPD3, POLE3, LRWD1, TCP1, BAZ1B, TRIM28, SUV39H1
GO:0140640	MF	GO:0140640	catalytic activity, acting on a nucleic acid	402	0.68846	1.80743	8.25e-21	9.28e-18	7.72e-18	1410	tags=38%, list=16%, signal=33%	4176/4173/9188/4175/4172/4839/4171/91607/54913/55636/2237/2956/79915/5983/3070/5932/54931/1105/4436/5982/4174/7374/84172/57647/1786/10714/1736/114034/7516/5426/56652/5424/5985/5393/55345/54606/5422/5984/5427/64782/641/1663/81875/23404/10212/7156/2193/55178/51163/10248/23210/9156/27037/7517/80324/9836/56931/8886/9533/6996/10171/54107/92935/54888/115708/87178/22907/96764/1763/85463/5981/64118/10728…	MCM7, MCM4, DDX21, MCM6, MCM3, NOP2, MCM2, SLFN11, RPP25, CHD7, FEN1, MSH6, ATAD5, RFC3, HELLS, RBBP8, TRMT10C, CHD1, MSH2, RFC2, MCM5, UNG, POLR1B, DHX37, DNMT1, POLD3, DKC1, TOE1, XRCC2, POLE, TWNK, POLD1, RFC5, EXOSC9, ZGRF1, DDX56, POLA1, RFC4, POLE2, AEN, BLM, DDX11, ISG20L2, EXOSC2, DDX39A, TOP3A, FARSA, MRM3, DBR1, POP7, JMJD6, EXO1, TRMT2A, XRCC3, PUS1, LCMT2, DUS3L, DDX18, POLR1C, TDG, R…
GO:0006281	BP	GO:0006281	DNA repair	390	0.688546	1.80651	2.67e-20	2.5e-17	2.08e-17	998	tags=29%, list=11%, signal=27%	51514/4176/4173/51444/4175/4172/115004/4171/8208/55159/2237/51659/2956/7398/5983/4796/8317/5932/4436/1017/5982/4174/7374/56852/3014/10714/11073/7516/63967/5426/580/113130/8318/10036/165918/5424/27097/79000/5985/55345/157570/5422/5984/5427/641/1663/90381/142/11198/7156/7468/2175/11169/6240/7913/56941/80311/9156/7517/84444/605/10038/253714/63979/6996/6749/56647/56154/84250/8193/675/1763/5981/29089/…	DTL, MCM7, MCM4, RNF138, MCM6, MCM3, CGAS, MCM2, CHAF1B, RFWD3, FEN1, GINS2, MSH6, USP1, RFC3, TONSL, CDC7, RBBP8, MSH2, CDK2, RFC2, MCM5, UNG, RAD18, H2AX, POLD3, TOPBP1, XRCC2, CLSPN, POLE, BARD1, CDCA5, CDC45, CHAF1A, RNF168, POLD1, TAF5L, AUNIP, RFC5, ZGRF1, ESCO2, POLA1, RFC4, POLE2, BLM, DDX11, TICRR, PARP1, SUPT16H, TOP3A, NSD2, FANCA, WDHD1, RRM1, DEK, HMCES, KLHL15, EXO1, XRCC3, DOT1L, B…
GO:0016235	CC	GO:0016235	aggresome	16	0.886745	1.80616	1.73e-05	0.000824305	0.000686252	191	tags=25%, list=2%, signal=25%	3304/9816/3303/5424	HSPA1B, URB2, HSPA1A, POLD1
GO:0000077	BP	GO:0000077	DNA damage checkpoint signaling	93	0.71965	1.80418	3.32e-07	2.96e-05	2.47e-05	978	tags=32%, list=11%, signal=29%	51514/79968/55159/1869/54962/29980/4436/1017/144455/3014/11073/63967/580/25896/641/90381/84444/1026/675/51499/84126/4193/6118/9675/9894/5888/27339/1111/79184/5883	DTL, WDR76, RFWD3, E2F1, TIPIN, DONSON, MSH2, CDK2, E2F7, H2AX, TOPBP1, CLSPN, BARD1, INTS7, BLM, TICRR, DOT1L, CDKN1A, BRCA2, TRIAP1, ATRIP, MDM2, RPA2, TTI1, TELO2, RAD51, PRPF19, CHEK1, BRCC3, RAD9A
GO:0042026	BP	GO:0042026	protein refolding	18	0.873604	1.80025	4.42e-05	0.00174995	0.00145687	765	tags=56%, list=9%, signal=51%	3304/3303/3329/51182/3312/3310/9529/3320/3301/3313	HSPA1B, HSPA1A, HSPD1, HSPA14, HSPA8, HSPA6, BAG5, HSP90AA1, DNAJA1, HSPA9
GO:0051082	MF	GO:0051082	unfolded protein binding	79	0.727261	1.79665	1.04e-06	7.9e-05	6.57e-05	1527	tags=49%, list=17%, signal=41%	3304/8208/3303/3329/55027/10036/10383/3312/80273/908/3310/10576/3336/55164/10728/6950/3326/22948/3320/10131/3301/3313/3337/4676/7203/10575/10856/10726/10939/10694/81572/27429/9093/10574/135295/10525/4869/51726/811	HSPA1B, CHAF1B, HSPA1A, HSPD1, HEATR3, CHAF1A, TUBB4B, HSPA8, GRPEL1, CCT6A, HSPA6, CCT2, HSPE1, SHQ1, PTGES3, TCP1, HSP90AB1, CCT5, HSP90AA1, TRAP1, DNAJA1, HSPA9, DNAJB1, NAP1L4, CCT3, CCT4, RUVBL2, NUDC, AFG3L2, CCT8, PDRG1, HTRA2, DNAJA3, CCT7, SRSF12, HYOU1, NPM1, DNAJB11, CALR
GO:0006360	BP	GO:0006360	transcription by RNA polymerase I	54	0.751179	1.7942	1.19e-05	0.000610044	0.000507875	986	tags=39%, list=11%, signal=35%	9188/57673/64425/10849/84172/23160/10514/55646/1663/7913/9533/25926/55127/6949/4691/9031/221830/54700/5437/144108/84135	DDX21, BEND3, POLR1E, POLR1G, POLR1B, WDR43, MYBBP1A, LYAR, DDX11, DEK, POLR1C, NOL11, HEATR1, TCOF1, NCL, BAZ1B, POLR1F, RRN3, POLR2H, SPTY2D1, UTP15
GO:0003688	MF	GO:0003688	DNA replication origin binding	14	0.909887	1.79059	9.23e-06	0.000493176	0.00041058	474	tags=71%, list=5%, signal=68%	4998/4171/55388/83743/4174/3329/8318/5422/1663/990	ORC1, MCM2, MCM10, GRWD1, MCM5, HSPD1, CDC45, POLA1, DDX11, CDC6
GO:0044183	MF	GO:0044183	protein folding chaperone	46	0.761455	1.78922	2.17e-05	0.000985601	0.000820535	1376	tags=57%, list=16%, signal=48%	3304/3303/22824/3329/51182/3312/908/57003/3310/10576/3336/6950/3326/22948/3320/10131/3313/3337/8882/7203/10575/10808/10694/10574/8872/10525	HSPA1B, HSPA1A, HSPA4L, HSPD1, HSPA14, HSPA8, CCT6A, CCDC47, HSPA6, CCT2, HSPE1, TCP1, HSP90AB1, CCT5, HSP90AA1, TRAP1, HSPA9, DNAJB1, ZPR1, CCT3, CCT4, HSPH1, CCT8, CCT7, CDC123, HYOU1
GO:0000731	BP	GO:0000731	DNA synthesis involved in DNA repair	28	0.805886	1.7873	0.000117624	0.00359676	0.00299438	998	tags=50%, list=11%, signal=45%	51514/7398/5983/10714/5426/5424/5422/5427/6240/5111/9100/10721/9768/5425	DTL, USP1, RFC3, POLD3, POLE, POLD1, POLA1, POLE2, RRM1, PCNA, USP10, POLQ, PCLAF, POLD2
GO:0034502	BP	GO:0034502	protein localization to chromosome	82	0.720509	1.78342	4.38e-06	0.000265098	0.0002207	1363	tags=50%, list=15%, signal=43%	2146/4796/26354/4436/11073/1736/55920/157570/142/6047/908/10576/253714/55166/222229/6046/84250/675/6950/65057/6118/22948/54984/23063/84515/7203/10575/5925/9184/10856/983/254394/10664/701/7443/10694/7014/10574/9183/7520/83903	EZH2, TONSL, GNL3, MSH2, TOPBP1, DKC1, RCC2, ESCO2, PARP1, RNF4, CCT6A, CCT2, MMS22L, CENPQ, LRWD1, BRD2, SLF1, BRCA2, TCP1, ACD, RPA2, CCT5, PINX1, WAPL, MCM8, CCT3, CCT4, RB1, BUB3, RUVBL2, CDK1, MCM9, CTCF, BUB1B, VRK1, CCT8, TERF2, CCT7, ZW10, XRCC5, HASPIN
GO:0031261	CC	GO:0031261	DNA replication preinitiation complex	11	0.950981	1.78241	8.86e-07	6.92e-05	5.76e-05	173	tags=82%, list=2%, signal=80%	4176/4173/4175/4172/4171/51659/64785/4174/8318	MCM7, MCM4, MCM6, MCM3, MCM2, GINS2, GINS3, MCM5, CDC45
GO:0071162	CC	GO:0071162	CMG complex	11	0.950981	1.78241	8.86e-07	6.92e-05	5.76e-05	173	tags=82%, list=2%, signal=80%	4176/4173/4175/4172/4171/51659/64785/4174/8318	MCM7, MCM4, MCM6, MCM3, MCM2, GINS2, GINS3, MCM5, CDC45
GO:0003684	MF	GO:0003684	damaged DNA binding	51	0.746587	1.77828	6.65e-05	0.00233607	0.00194483	868	tags=37%, list=10%, signal=34%	2237/2956/5932/4436/7374/56852/3014/5424/79000/641/142/56941/10038/6996/6118/9401/5111/64858/10721	FEN1, MSH6, RBBP8, MSH2, UNG, RAD18, H2AX, POLD1, AUNIP, BLM, PARP1, HMCES, PARP2, TDG, RPA2, RECQL4, PCNA, DCLRE1B, POLQ
GO:0006310	BP	GO:0006310	DNA recombination	203	0.683425	1.76834	9.05e-11	2.04e-08	1.7e-08	1012	tags=31%, list=11%, signal=28%	4176/4173/51444/4175/4172/115004/4171/55159/2237/51659/2956/79915/4796/8317/5932/4436/4174/7374/3329/3014/11073/7516/29893/580/8318/165918/79000/55345/641/142/7156/7468/56941/80311/9156/7517/253714/63979/56154/84250/675/55183/79173/6118/493861/10635/9401/126549/55086/27301/22976/387893/5888/84515/1111/7334/10721/8089/6832/26168/9730/10856/118460	MCM7, MCM4, RNF138, MCM6, MCM3, CGAS, MCM2, RFWD3, FEN1, GINS2, MSH6, ATAD5, TONSL, CDC7, RBBP8, MSH2, MCM5, UNG, HSPD1, H2AX, TOPBP1, XRCC2, PSMC3IP, BARD1, CDC45, RNF168, AUNIP, ZGRF1, BLM, PARP1, TOP3A, NSD2, HMCES, KLHL15, EXO1, XRCC3, MMS22L, FIGNL1, TEX15, SLF1, BRCA2, RIF1, BRME1, RPA2, EID3, RAD51AP1, RECQL4, ANKLE1, RADX, APEX2, PAXIP1, KMT5A, RAD51, MCM8, CHEK1, UBE2N, POLQ, YEATS4, SUP…
GO:0051052	BP	GO:0051052	regulation of DNA metabolic process	328	0.674582	1.76653	3.19e-15	1.2e-12	9.97e-13	988	tags=30%, list=11%, signal=28%	993/4176/4173/4175/4172/115004/4171/91607/81620/51053/2956/7398/79915/54962/5983/8317/26354/11177/4436/1017/5982/4174/144455/3014/7465/1736/57695/26271/7027/580/79733/3182/165918/27097/79000/5985/23560/157570/5984/641/1663/90381/142/10926/7468/9314/2643/7913/56941/80311/908/605/10576/63979/54107/1026/56154/990/84250/8193/1763/10728/6950/5976/79596/55183/84126/3326/65057/6118/493861/22948/10635/33…	CDC25A, MCM7, MCM4, MCM6, MCM3, CGAS, MCM2, SLFN11, CDT1, GMNN, MSH6, USP1, ATAD5, TIPIN, RFC3, CDC7, GNL3, BAZ1A, MSH2, CDK2, RFC2, MCM5, E2F7, H2AX, WEE1, DKC1, USP37, FBXO5, TFDP1, BARD1, E2F8, HNRNPAB, RNF168, TAF5L, AUNIP, RFC5, GTPBP4, ESCO2, RFC4, BLM, DDX11, TICRR, PARP1, DBF4, NSD2, KLF4, GCH1, DEK, HMCES, KLHL15, CCT6A, BCL7A, CCT2, FIGNL1, POLE3, CDKN1A, TEX15, CDC6, SLF1, DPF1, DNA2, …
GO:0000075	BP	GO:0000075	cell cycle checkpoint signaling	139	0.687293	1.76562	1.27e-07	1.19e-05	9.9e-06	978	tags=30%, list=11%, signal=27%	51514/79968/4998/81620/55159/1869/54962/5932/29980/4436/1017/144455/3014/11073/63967/580/8318/25896/1843/641/90381/7517/84444/1026/54888/990/675/1763/51499/84126/4193/6118/9675/9894/11130/8883/5888/27339/1111/9184/79184/5883	DTL, WDR76, ORC1, CDT1, RFWD3, E2F1, TIPIN, RBBP8, DONSON, MSH2, CDK2, E2F7, H2AX, TOPBP1, CLSPN, BARD1, CDC45, INTS7, DUSP1, BLM, TICRR, XRCC3, DOT1L, CDKN1A, NSUN2, CDC6, BRCA2, DNA2, TRIAP1, ATRIP, MDM2, RPA2, TTI1, TELO2, ZWINT, NAE1, RAD51, PRPF19, CHEK1, BUB3, BRCC3, RAD9A
GO:0098687	CC	GO:0098687	chromosomal region	248	0.677872	1.75991	4.28e-12	1.2e-09	1e-09	914	tags=29%, list=10%, signal=26%	4176/4173/4175/4172/4998/4171/81620/2237/2146/3070/11177/4436/201161/1017/4174/1786/3014/113130/5424/55920/157570/641/142/25909/10189/79723/23279/81929/79980/7517/1059/23310/79682/54107/55166/8520/222229/4928/84250/675/1763/10728/5976/55183/79003/65057/6118/9031/493861/9219/10635/9401/5111/54984/3192/9894/3066/23063/25983/6839/11130/55226/64105/79075/64858/5888/1111/8243/9126/79019/79902	MCM7, MCM4, MCM6, MCM3, ORC1, MCM2, CDT1, FEN1, EZH2, HELLS, BAZ1A, MSH2, CENPV, CDK2, MCM5, DNMT1, H2AX, CDCA5, POLD1, RCC2, ESCO2, BLM, PARP1, AHCTF1, ALYREF, SUV39H2, NUP160, SEH1L, DSN1, XRCC3, CENPB, NCAPD3, CENPU, POLE3, CENPQ, HAT1, LRWD1, NUP98, SLF1, BRCA2, DNA2, PTGES3, UPF1, RIF1, MIS12, ACD, RPA2, BAZ1B, EID3, MTA2, RAD51AP1, RECQL4, PCNA, PINX1, HNRNPU, TELO2, HDAC2, WAPL, NGDN, SUV3…
GO:0061982	BP	GO:0061982	meiosis I cell cycle process	72	0.717803	1.7594	1.29e-05	0.000643643	0.000535847	829	tags=21%, list=9%, signal=19%	993/9134/898/2956/26271/29893/56154/675/4603/79173/9088/10635/126549/11130/5888	CDC25A, CCNE2, CCNE1, MSH6, FBXO5, PSMC3IP, TEX15, BRCA2, MYBL1, BRME1, PKMYT1, RAD51AP1, ANKLE1, ZWINT, RAD51
GO:0051276	BP	GO:0051276	chromosome organization	388	0.669329	1.75638	2.28e-17	1.28e-14	1.07e-14	1363	tags=35%, list=15%, signal=31%	9134/3304/898/4176/4173/4175/4172/4171/81620/2237/51659/64785/3303/5983/2146/23636/26354/4436/201161/9631/1017/5982/4174/4605/79892/11073/1736/26271/29893/113130/8318/56652/5985/55345/1843/157570/5984/641/1663/142/4678/7156/2643/81929/9156/6047/7517/23212/84444/908/605/23310/10576/56647/8520/56154/4928/22907/990/84250/8193/675/1763/9837/5981/5901/10728/6950/5976/55183/7283/3326/79003/65057/6118/9…	CCNE2, HSPA1B, CCNE1, MCM7, MCM4, MCM6, MCM3, MCM2, CDT1, FEN1, GINS2, GINS3, HSPA1A, RFC3, EZH2, NUP62, GNL3, MSH2, CENPV, NUP155, CDK2, RFC2, MCM5, MYBL2, MCMBP, TOPBP1, DKC1, FBXO5, PSMC3IP, CDCA5, CDC45, TWNK, RFC5, ZGRF1, DUSP1, ESCO2, RFC4, BLM, DDX11, PARP1, NASP, TOP3A, GCH1, SEH1L, EXO1, RNF4, XRCC3, RRS1, DOT1L, CCT6A, BCL7A, NCAPD3, CCT2, BCCIP, HAT1, TEX15, NUP98, DHX30, CDC6, SLF1, D…
GO:0005643	CC	GO:0005643	nuclear pore	60	0.724422	1.75592	5.65e-05	0.00211589	0.00176153	1406	tags=43%, list=16%, signal=37%	23636/9631/5902/9818/25909/23279/81929/29107/10527/4928/9972/129401/11097/5901/1984/23511/10762/8480/79902/3837/53371/23225/3843/23299/4085/23165	NUP62, NUP155, RANBP1, NUP58, AHCTF1, NUP160, SEH1L, NXT1, IPO7, NUP98, NUP153, NUP35, NUP42, RAN, EIF5A, NUP188, NUP50, RAE1, NUP85, KPNB1, NUP54, NUP210, IPO5, BICD2, MAD2L1, NUP205
GO:0006301	BP	GO:0006301	postreplication repair	26	0.799787	1.75571	0.000231006	0.00590736	0.00491801	998	tags=54%, list=11%, signal=48%	51514/7398/4436/56852/10714/5424/5427/5111/9100/7334/10721/9768/55339/5425	DTL, USP1, MSH2, RAD18, POLD3, POLD1, POLE2, PCNA, USP10, UBE2N, POLQ, PCLAF, WDR33, POLD2
GO:0044774	BP	GO:0044774	mitotic DNA integrity checkpoint signaling	65	0.721898	1.75247	2.01e-05	0.00091787	0.000764148	1142	tags=35%, list=13%, signal=31%	51514/4998/55159/54962/29980/4436/1017/144455/11073/63967/641/90381/1026/990/51499/4193/6118/8883/1111/79184/5883/983/91603	DTL, ORC1, RFWD3, TIPIN, DONSON, MSH2, CDK2, E2F7, TOPBP1, CLSPN, BLM, TICRR, CDKN1A, CDC6, TRIAP1, MDM2, RPA2, NAE1, CHEK1, BRCC3, RAD9A, CDK1, ZNF830
GO:0030515	MF	GO:0030515	snoRNA binding	29	0.783347	1.75139	0.000513704	0.0112854	0.00939538	477	tags=38%, list=5%, signal=36%	9188/10528/51602/55720/57647/1736/8602/705/10885/92856/55127	DDX21, NOP56, NOP58, TSR1, DHX37, DKC1, NOP14, BYSL, WDR3, IMP4, HEATR1
GO:1902969	BP	GO:1902969	mitotic DNA replication	16	0.858624	1.74888	0.000165244	0.00467002	0.0038879	829	tags=69%, list=9%, signal=62%	4173/4175/4172/4171/64785/8318/5422/675/9837/3978/5888	MCM4, MCM6, MCM3, MCM2, GINS3, CDC45, POLA1, BRCA2, GINS1, LIG1, RAD51
GO:0031072	MF	GO:0031072	heat shock protein binding	76	0.709954	1.74837	2.85e-05	0.00119549	0.000995273	1237	tags=38%, list=14%, signal=33%	3304/3303/23636/23234/2288/51182/10963/3312/7019/2289/3310/10728/3326/26973/9894/3301/3066/3313/10598/27000/3337/54880/3837/11153/578/6558/983/10273/9093	HSPA1B, HSPA1A, NUP62, DNAJC9, FKBP4, HSPA14, STIP1, HSPA8, TFAM, FKBP5, HSPA6, PTGES3, HSP90AB1, CHORDC1, TELO2, DNAJA1, HDAC2, HSPA9, AHSA1, DNAJC2, DNAJB1, BCOR, KPNB1, FICD, BAK1, SLC12A2, CDK1, STUB1, DNAJA3
GO:0090734	CC	GO:0090734	site of DNA damage	85	0.703423	1.74713	1.09e-05	0.000566168	0.000471347	942	tags=27%, list=11%, signal=24%	79968/51444/115004/91607/55159/4796/56852/3014/11073/165918/79000/55345/157570/142/10038/253714/84250/55183/6118/5888/27339/10721/4824	WDR76, RNF138, CGAS, SLFN11, RFWD3, TONSL, RAD18, H2AX, TOPBP1, RNF168, AUNIP, ZGRF1, ESCO2, PARP1, PARP2, MMS22L, SLF1, RIF1, RPA2, RAD51, PRPF19, POLQ, NKX3-1
GO:0006356	BP	GO:0006356	regulation of transcription by RNA polymerase I	35	0.767741	1.7455	0.000204522	0.0054773	0.00455998	602	tags=31%, list=7%, signal=29%	9188/57673/23160/10514/55646/1663/7913/25926/55127/4691/9031	DDX21, BEND3, WDR43, MYBBP1A, LYAR, DDX11, DEK, NOL11, HEATR1, NCL, BAZ1B
GO:0042255	BP	GO:0042255	ribosome assembly	39	0.753959	1.74144	0.000231084	0.00590736	0.00491801	1444	tags=54%, list=16%, signal=45%	4839/57647/55299/5822/27341/51388/51116/23212/708/1964/22907/29960/84154/23195/29777/56342/51081/55052/7520/54475/4869	NOP2, DHX37, BRIX1, PWP2, RRP7A, NIP7, MRPS2, RRS1, C1QBP, EIF1AX, DHX30, MRM2, RPF2, MDN1, ABT1, PPAN, MRPS7, MRPL20, XRCC5, NLE1, NPM1
GO:0061077	BP	GO:0061077	chaperone-mediated protein folding	55	0.725909	1.74123	0.000129372	0.00384967	0.00320494	1433	tags=49%, list=16%, signal=41%	3304/3303/2288/51182/3312/2289/908/3310/10576/3336/10728/6950/26973/22948/10131/3313/3337/7203/10575/10808/9141/573/10694/27348/10574/23753/54788	HSPA1B, HSPA1A, FKBP4, HSPA14, HSPA8, FKBP5, CCT6A, HSPA6, CCT2, HSPE1, PTGES3, TCP1, CHORDC1, CCT5, TRAP1, HSPA9, DNAJB1, CCT3, CCT4, HSPH1, PDCD5, BAG1, CCT8, TOR1B, CCT7, SDF2L1, DNAJB12
GO:0000076	BP	GO:0000076	DNA replication checkpoint signaling	16	0.853453	1.73835	0.000217887	0.0056211	0.00467969	506	tags=62%, list=6%, signal=59%	4998/81620/54962/29980/11073/63967/8318/90381/990/1763	ORC1, CDT1, TIPIN, DONSON, TOPBP1, CLSPN, CDC45, TICRR, CDC6, DNA2
GO:0016887	MF	GO:0016887	ATP hydrolysis activity	245	0.666523	1.73121	1.25e-10	2.62e-08	2.18e-08	1265	tags=36%, list=14%, signal=31%	3304/4176/4173/9188/4175/4172/4998/4171/91607/55636/29028/79915/3303/5983/1105/4436/5982/4174/3329/57647/51182/56652/5985/54606/5984/641/1663/10212/3312/6059/908/3310/10576/8886/63979/22907/83858/990/55210/1763/10061/5981/6950/5976/3326/9704/22948/23456/23/3320/9401/9775/10131/1665/54555/1660/3313/29789/55605/5888/84515/5702/10721/8243/81570/6832/9126/57696/23195/7203/10575/9879/10856/57062/57194…	HSPA1B, MCM7, MCM4, DDX21, MCM6, MCM3, ORC1, MCM2, SLFN11, CHD7, ATAD2, ATAD5, HSPA1A, RFC3, CHD1, MSH2, RFC2, MCM5, HSPD1, DHX37, HSPA14, TWNK, RFC5, DDX56, RFC4, BLM, DDX11, DDX39A, HSPA8, ABCE1, CCT6A, HSPA6, CCT2, DDX18, FIGNL1, DHX30, ATAD3B, CDC6, ATAD3A, DNA2, ABCF2, RFC1, TCP1, UPF1, HSP90AB1, DHX34, CCT5, ABCB10, ABCF1, HSP90AA1, RECQL4, EIF4A3, TRAP1, DHX15, DDX49, DHX9, HSPA9, OLA1, KI…
GO:0042555	CC	GO:0042555	MCM complex	11	0.923595	1.73108	3.63e-05	0.00145704	0.00121302	391	tags=82%, list=4%, signal=78%	4176/4173/4175/4172/4171/4796/4174/79892/253714	MCM7, MCM4, MCM6, MCM3, MCM2, TONSL, MCM5, MCMBP, MMS22L
GO:2000105	BP	GO:2000105	positive regulation of DNA-templated DNA replication	10	0.92664	1.72897	0.000109252	0.00339466	0.00282613	291	tags=60%, list=3%, signal=58%	81620/8317/1017/144455/79733/10926	CDT1, CDC7, CDK2, E2F7, E2F8, DBF4
GO:0030490	BP	GO:0030490	maturation of SSU-rRNA	42	0.740243	1.72693	0.000212689	0.00556356	0.00463179	1731	tags=71%, list=20%, signal=58%	55720/23160/57647/8602/5822/27340/705/10885/92856/23212/10171/25926/55127/79954/83732/25983/55226/55272/29777/88745/57050/4809/161424/84916/65095/153443/85395/9277/27042/10607	TSR1, WDR43, DHX37, NOP14, PWP2, UTP20, BYSL, WDR3, IMP4, RRS1, RCL1, NOL11, HEATR1, NOL10, RIOK1, NGDN, NAT10, IMP3, ABT1, RRP36, UTP3, SNU13, NOP9, UTP4, KRI1, SRFBP1, SLX9, WDR46, UTP25, TBL3
GO:1902751	BP	GO:1902751	positive regulation of cell cycle G2/M phase transition	23	0.804898	1.72677	0.000207971	0.00554327	0.0046149	308	tags=30%, list=3%, signal=29%	993/51514/79915/8317/26271/55920/6240	CDC25A, DTL, ATAD5, CDC7, FBXO5, RCC2, RRM1
GO:0006458	BP	GO:0006458	'de novo' protein folding	28	0.777711	1.72482	0.000518597	0.0113486	0.00944795	1492	tags=64%, list=17%, signal=54%	3304/3303/3329/51182/3312/3310/10576/3336/10728/3313/27000/3337/10808/573/27348/23753/54788/131474	HSPA1B, HSPA1A, HSPD1, HSPA14, HSPA8, HSPA6, CCT2, HSPE1, PTGES3, HSPA9, DNAJC2, DNAJB1, HSPH1, BAG1, TOR1B, SDF2L1, DNAJB12, CHCHD4
GO:0007129	BP	GO:0007129	homologous chromosome pairing at meiosis	22	0.810457	1.72238	0.000176207	0.00481062	0.00400495	455	tags=18%, list=5%, signal=17%	9134/898/29893/56154	CCNE2, CCNE1, PSMC3IP, TEX15
GO:0042575	CC	GO:0042575	DNA polymerase complex	17	0.843465	1.72226	0.000413881	0.00955283	0.00795294	998	tags=65%, list=11%, signal=58%	4172/10714/5426/5424/5422/5427/54107/23649/1763/5557/5425	MCM3, POLD3, POLE, POLD1, POLA1, POLE2, POLE3, POLA2, DNA2, PRIM1, POLD2
GO:0032200	BP	GO:0032200	telomere organization	121	0.675248	1.72038	2.73e-06	0.000178781	0.000148839	988	tags=33%, list=11%, signal=30%	9134/898/2237/2146/26354/1736/641/142/2643/9156/7517/84444/908/10576/8520/84250/675/1763/5981/10728/6950/5976/55183/3326/65057/6118/493861/22948/3320/9401/5111/54984/3192/9894/55226/64858/5888/7203/10575/10856	CCNE2, CCNE1, FEN1, EZH2, GNL3, DKC1, BLM, PARP1, GCH1, EXO1, XRCC3, DOT1L, CCT6A, CCT2, HAT1, SLF1, BRCA2, DNA2, RFC1, PTGES3, TCP1, UPF1, RIF1, HSP90AB1, ACD, RPA2, EID3, CCT5, HSP90AA1, RECQL4, PCNA, PINX1, HNRNPU, TELO2, NAT10, DCLRE1B, RAD51, CCT3, CCT4, RUVBL2
GO:0051054	BP	GO:0051054	positive regulation of DNA metabolic process	191	0.666458	1.71801	9.29e-09	1.02e-06	8.53e-07	1012	tags=29%, list=11%, signal=26%	993/81620/7398/79915/5983/8317/26354/11177/4436/1017/5982/144455/3014/7465/1736/79733/3182/165918/5985/5984/1663/142/10926/7468/9314/2643/56941/908/605/10576/1026/84250/8193/1763/10728/6950/55183/3326/65057/22948/10635/3320/5111/10155/1660/22976/79075/5888/7334/8089/7203/10575/79184/10856/118460	CDC25A, CDT1, USP1, ATAD5, RFC3, CDC7, GNL3, BAZ1A, MSH2, CDK2, RFC2, E2F7, H2AX, WEE1, DKC1, E2F8, HNRNPAB, RNF168, RFC5, RFC4, DDX11, PARP1, DBF4, NSD2, KLF4, GCH1, HMCES, CCT6A, BCL7A, CCT2, CDKN1A, SLF1, DPF1, DNA2, PTGES3, TCP1, RIF1, HSP90AB1, ACD, CCT5, RAD51AP1, HSP90AA1, PCNA, TRIM28, DHX9, PAXIP1, DSCC1, RAD51, UBE2N, YEATS4, CCT3, CCT4, BRCC3, RUVBL2, EXOSC6
GO:0034660	BP	GO:0034660	ncRNA metabolic process	446	0.65221	1.71787	2.28e-17	1.28e-14	1.07e-14	1536	tags=40%, list=17%, signal=35%	9188/2353/23076/4839/54913/55636/9221/10528/51602/51154/54931/26354/79693/55720/64425/10849/9631/54517/84172/5036/23160/57647/51593/1736/114034/22984/23223/55646/8602/55299/50628/5822/25896/5393/23560/27341/54606/8568/27340/705/1663/23404/84365/26156/84549/2193/126789/9314/10813/2624/57510/10885/55178/10248/92856/6428/27037/80324/23212/9836/56931/8886/283989/10171/92935/54888/23481/25926/115708/1…	DDX21, FOS, RRP1B, NOP2, RPP25, CHD7, NOLC1, NOP56, NOP58, MRTO4, TRMT10C, GNL3, YRDC, TSR1, POLR1E, POLR1G, NUP155, PUS7, POLR1B, PA2G4, WDR43, DHX37, SRRT, DKC1, TOE1, PDCD11, RRP12, LYAR, NOP14, BRIX1, GEMIN4, PWP2, INTS7, EXOSC9, GTPBP4, RRP7A, DDX56, RRP1, UTP20, BYSL, DDX11, EXOSC2, NIFK, RSL1D1, MAK16, FARSA, PUSL1, KLF4, UTP14A, GATA2, XPO5, WDR3, MRM3, POP7, IMP4, SRSF3, TRMT2A, PUS1, RR…
GO:0090068	BP	GO:0090068	positive regulation of cell cycle process	140	0.667501	1.71464	4.78e-07	4.14e-05	3.45e-05	673	tags=24%, list=8%, signal=22%	993/9134/51514/898/8877/2237/79915/2146/8317/23636/201161/56852/144455/26271/7027/113130/5902/79733/55920/1663/10926/6240/7517/23310/990/84250/896/10733/4193/10635/219736/3192/6491	CDC25A, CCNE2, DTL, CCNE1, SPHK1, FEN1, ATAD5, EZH2, CDC7, NUP62, CENPV, RAD18, E2F7, FBXO5, TFDP1, CDCA5, RANBP1, E2F8, RCC2, DDX11, DBF4, RRM1, XRCC3, NCAPD3, CDC6, SLF1, CCND3, PLK4, MDM2, RAD51AP1, STOX1, HNRNPU, STIL
GO:0000070	BP	GO:0000070	mitotic sister chromatid segregation	117	0.674112	1.71441	3.58e-06	0.000228588	0.000190305	1532	tags=41%, list=17%, signal=34%	3304/81620/3303/23636/4605/26271/113130/1843/81929/7517/23212/23310/56647/5901/7283/79003/9031/54984/3192/9055/23063/29781/11130/387893/64105/10270/8243/9126/3837/5925/9184/23397/79598/4733/10726/983/221150/701/148479/440145/4085/9183/83903/10051/22919/64151/54908/55143	HSPA1B, CDT1, HSPA1A, NUP62, MYBL2, FBXO5, CDCA5, DUSP1, SEH1L, XRCC3, RRS1, NCAPD3, BCCIP, RAN, TUBG1, MIS12, BAZ1B, PINX1, HNRNPU, PRC1, WAPL, NCAPH2, ZWINT, KMT5A, CENPK, AKAP8, SMC1A, SMC3, KPNB1, RB1, BUB3, NCAPH, CEP97, DRG1, NUDC, CDK1, SKA3, BUB1B, PHF13, MZT1, MAD2L1, ZW10, HASPIN, SMC4, MAPRE1, NCAPG, SPDL1, CDCA8
GO:0006457	BP	GO:0006457	protein folding	123	0.672618	1.71346	3.72e-06	0.000229807	0.000191319	1527	tags=41%, list=17%, signal=35%	3304/10105/3303/22824/2288/3329/51182/3312/2289/80273/908/57003/3310/10576/3336/9529/10728/6950/3326/26973/22948/3320/10131/3301/3313/10598/27000/3337/8882/169714/7203/10575/9526/10856/10808/9141/10726/573/10694/81572/27348/9093/51645/10574/23753/8872/10525/54788/51726/131474/811	HSPA1B, PPIF, HSPA1A, HSPA4L, FKBP4, HSPD1, HSPA14, HSPA8, FKBP5, GRPEL1, CCT6A, CCDC47, HSPA6, CCT2, HSPE1, BAG5, PTGES3, TCP1, HSP90AB1, CHORDC1, CCT5, HSP90AA1, TRAP1, DNAJA1, HSPA9, AHSA1, DNAJC2, DNAJB1, ZPR1, QSOX2, CCT3, CCT4, MPDU1, RUVBL2, HSPH1, PDCD5, NUDC, BAG1, CCT8, PDRG1, TOR1B, DNAJA3, PPIL1, CCT7, SDF2L1, CDC123, HYOU1, DNAJB12, DNAJB11, CHCHD4, CALR
GO:0035861	CC	GO:0035861	site of double-strand break	63	0.706093	1.71292	7.62e-05	0.00252477	0.00210193	868	tags=29%, list=10%, signal=26%	51444/115004/55159/4796/56852/3014/11073/165918/55345/157570/142/253714/84250/55183/6118/5888/27339/10721	RNF138, CGAS, RFWD3, TONSL, RAD18, H2AX, TOPBP1, RNF168, ZGRF1, ESCO2, PARP1, MMS22L, SLF1, RIF1, RPA2, RAD51, PRPF19, POLQ
GO:0044773	BP	GO:0044773	mitotic DNA damage checkpoint signaling	61	0.70723	1.7112	5.32e-05	0.0020217	0.00168311	594	tags=25%, list=7%, signal=23%	51514/55159/54962/29980/4436/1017/144455/11073/63967/641/90381/1026/51499/4193/6118	DTL, RFWD3, TIPIN, DONSON, MSH2, CDK2, E2F7, TOPBP1, CLSPN, BLM, TICRR, CDKN1A, TRIAP1, MDM2, RPA2
GO:1904029	BP	GO:1904029	regulation of cyclin-dependent protein kinase activity	50	0.721035	1.71059	0.00019621	0.00527983	0.00439558	661	tags=32%, list=7%, signal=30%	993/9134/898/8851/54619/23560/641/1026/56647/10527/990/896/899/3326/9088/219736	CDC25A, CCNE2, CCNE1, CDK5R1, CCNJ, GTPBP4, BLM, CDKN1A, BCCIP, IPO7, CDC6, CCND3, CCNF, HSP90AB1, PKMYT1, STOX1
GO:0045943	BP	GO:0045943	positive regulation of transcription by RNA polymerase I	26	0.778719	1.70947	0.000660319	0.0137035	0.0114084	602	tags=38%, list=7%, signal=36%	9188/23160/10514/55646/1663/7913/25926/55127/4691/9031	DDX21, WDR43, MYBBP1A, LYAR, DDX11, DEK, NOL11, HEATR1, NCL, BAZ1B
GO:0016556	BP	GO:0016556	mRNA modification	24	0.789307	1.70896	0.000645244	0.0134402	0.0111893	545	tags=33%, list=6%, signal=31%	54931/54517/1736/3182/80324/54888/115708/51605	TRMT10C, PUS7, DKC1, HNRNPAB, PUS1, NSUN2, TRMT61A, TRMT6
GO:0006403	BP	GO:0006403	RNA localization	139	0.664871	1.70802	1.83e-06	0.000129977	0.000108209	1646	tags=45%, list=19%, signal=37%	7884/51602/6432/23636/9631/1736/6426/9818/10212/25909/10189/23279/57510/81929/6428/908/29107/10576/54888/4928/87178/55164/9972/129401/11097/5901/6950/5976/22948/9775/3192/23511/1660/65083/10762/8480/2091/10128/79902/1977/3837/7203/10575/10856/53371/23225/54890/23299/51808/10694/55308/10574/4116/6741/399664/23165/55651/9908/23381/55135/3087/11052	SLBP, NOP58, SRSF7, NUP62, NUP155, DKC1, SRSF1, NUP58, DDX39A, AHCTF1, ALYREF, NUP160, XPO5, SEH1L, SRSF3, CCT6A, NXT1, CCT2, NSUN2, NUP98, PNPT1, SHQ1, NUP153, NUP35, NUP42, RAN, TCP1, UPF1, CCT5, EIF4A3, HNRNPU, NUP188, DHX9, NOL6, NUP50, RAE1, FBL, LRPPRC, NUP85, EIF4E, KPNB1, CCT3, CCT4, RUVBL2, NUP54, NUP210, ALKBH5, BICD2, PHAX, CCT8, DDX19A, CCT7, MAGOH, SSB, MEX3D, NUP205, NHP2, G3BP2, SM…
GO:0000794	CC	GO:0000794	condensed nuclear chromosome	43	0.729182	1.70559	0.000610179	0.0129496	0.0107808	981	tags=47%, list=11%, signal=42%	3014/11073/29893/641/84365/23212/23310/675/7283/1104/29781/6839/65083/5888/1111/8243/10128/9126/5883/23397	H2AX, TOPBP1, PSMC3IP, BLM, NIFK, RRS1, NCAPD3, BRCA2, TUBG1, RCC1, NCAPH2, SUV39H1, NOL6, RAD51, CHEK1, SMC1A, LRPPRC, SMC3, RAD9A, NCAPH
GO:0000723	BP	GO:0000723	telomere maintenance	111	0.670256	1.70379	8.75e-06	0.000473428	0.00039414	988	tags=33%, list=11%, signal=30%	9134/898/2237/26354/1736/641/142/2643/9156/7517/908/10576/84250/675/1763/5981/10728/6950/5976/55183/3326/65057/6118/493861/22948/3320/9401/5111/54984/3192/9894/55226/64858/5888/7203/10575/10856	CCNE2, CCNE1, FEN1, GNL3, DKC1, BLM, PARP1, GCH1, EXO1, XRCC3, CCT6A, CCT2, SLF1, BRCA2, DNA2, RFC1, PTGES3, TCP1, UPF1, RIF1, HSP90AB1, ACD, RPA2, EID3, CCT5, HSP90AA1, RECQL4, PCNA, PINX1, HNRNPU, TELO2, NAT10, DCLRE1B, RAD51, CCT3, CCT4, RUVBL2
GO:0000079	BP	GO:0000079	regulation of cyclin-dependent protein serine/threonine kinase activity	48	0.720014	1.70334	0.000396103	0.00924349	0.00769541	601	tags=29%, list=7%, signal=27%	993/9134/898/8851/54619/23560/641/1026/56647/10527/990/896/899/9088	CDC25A, CCNE2, CCNE1, CDK5R1, CCNJ, GTPBP4, BLM, CDKN1A, BCCIP, IPO7, CDC6, CCND3, CCNF, PKMYT1
GO:0098813	BP	GO:0098813	nuclear chromosome segregation	177	0.658965	1.70019	1.07e-07	1.02e-05	8.51e-06	1534	tags=35%, list=17%, signal=30%	9134/3304/898/81620/3303/23636/4605/26271/29893/113130/55920/1843/81929/79980/7517/23212/605/23310/56647/55166/56154/990/8193/5901/7283/79003/9031/54984/3192/9055/23063/29781/11130/387893/64105/10270/8243/9126/3837/5925/9184/23397/79598/4733/10726/983/150465/221150/701/148479/440145/4085/9183/83990/83903/10051/22919/29117/64151/54908/55143/9275	CCNE2, HSPA1B, CCNE1, CDT1, HSPA1A, NUP62, MYBL2, FBXO5, PSMC3IP, CDCA5, RCC2, DUSP1, SEH1L, DSN1, XRCC3, RRS1, BCL7A, NCAPD3, BCCIP, CENPQ, TEX15, CDC6, DPF1, RAN, TUBG1, MIS12, BAZ1B, PINX1, HNRNPU, PRC1, WAPL, NCAPH2, ZWINT, KMT5A, CENPK, AKAP8, SMC1A, SMC3, KPNB1, RB1, BUB3, NCAPH, CEP97, DRG1, NUDC, CDK1, TTL, SKA3, BUB1B, PHF13, MZT1, MAD2L1, ZW10, BRIP1, HASPIN, SMC4, MAPRE1, BRD7, NCAPG, …
GO:0030894	CC	GO:0030894	replisome	20	0.817022	1.69947	0.000725322	0.0145168	0.0120855	998	tags=60%, list=11%, signal=53%	4172/4796/29980/10714/5424/5422/23649/6118/5111/27339/5557/5425	MCM3, TONSL, DONSON, POLD3, POLD1, POLA1, POLA2, RPA2, PCNA, PRPF19, PRIM1, POLD2
GO:0031123	BP	GO:0031123	RNA 3'-end processing	63	0.700431	1.69919	0.000117675	0.00359676	0.00299438	1410	tags=44%, list=16%, signal=38%	7884/54931/1736/114034/580/25896/5393/23404/5433/25888/87178/23283/58490/1479/2091/54512/55339/6832/56915/55149/118460/10978/1478/134353/81556/11340/6741/51010	SLBP, TRMT10C, DKC1, TOE1, BARD1, INTS7, EXOSC9, EXOSC2, POLR2D, ZNF473, PNPT1, CSTF2T, RPRD1B, CSTF3, FBL, EXOSC4, WDR33, SUPV3L1, EXOSC5, MTPAP, EXOSC6, CLP1, CSTF2, LSM11, INTS14, EXOSC8, SSB, EXOSC3
GO:0030686	CC	GO:0030686	90S preribosome	26	0.773826	1.69872	0.000900431	0.0172246	0.0143398	1596	tags=81%, list=18%, signal=66%	8602/5822/27341/27340/26156/10885/92856/23481/26155/55127/51096/65083/55272/79050/88745/55759/161424/84916/65095/153443/85395	NOP14, PWP2, RRP7A, UTP20, RSL1D1, WDR3, IMP4, PES1, NOC2L, HEATR1, UTP18, NOL6, IMP3, NOC4L, RRP36, WDR12, NOP9, UTP4, KRI1, SRFBP1, SLX9
GO:0022618	BP	GO:0022618	protein-RNA complex assembly	152	0.658777	1.69856	9.75e-07	7.51e-05	6.25e-05	2105	tags=57%, list=24%, signal=44%	4839/6426/25929/55299/50628/5822/27341/10946/23212/6732/5433/22889/6628/22907/55164/96764/10728/6632/8662/3326/3320/27161/1660/11338/29960/84154/84844/27339/6936/23195/29777/9879/10856/10978/6627/8669/6634/56342/22827/6637/51081/10421/135295/6431/11218/9416/55052/7520/6433/4809/79084/54475/57461/11171/6636/7536/10992/9733/10262/10480/79869/57819/54496/11052/79833/10419/9129/6606/10907/79760/10772…	NOP2, SRSF1, GEMIN5, BRIX1, GEMIN4, PWP2, RRP7A, SF3A3, RRS1, SRPK1, POLR2D, KHDC4, SNRPB, DHX30, SHQ1, TGS1, PTGES3, SNRPD1, EIF3B, HSP90AB1, HSP90AA1, AGO2, DHX9, U2AF2, MRM2, RPF2, PHF5A, PRPF19, GCFC2, MDN1, ABT1, DDX46, RUVBL2, CLP1, SNRPA1, EIF3J, SNRPD3, PPAN, PUF60, SNRPG, MRPS7, CD2BP2, SRSF12, SRSF6, DDX20, DDX23, MRPL20, XRCC5, SFSWAP, SNU13, WDR77, NLE1, ISY1, STRAP, SNRPF, SF1, SF3B2…
GO:0051028	BP	GO:0051028	mRNA transport	89	0.678836	1.69504	2.47e-05	0.00107717	0.000896766	1318	tags=37%, list=15%, signal=32%	7884/6432/23636/9631/6426/9818/10212/25909/10189/23279/81929/6428/29107/54888/4928/9972/129401/11097/5976/9775/23511/1660/10762/8480/10128/79902/1977/53371/23225/54890/23299/55308/4116	SLBP, SRSF7, NUP62, NUP155, SRSF1, NUP58, DDX39A, AHCTF1, ALYREF, NUP160, SEH1L, SRSF3, NXT1, NSUN2, NUP98, NUP153, NUP35, NUP42, UPF1, EIF4A3, NUP188, DHX9, NUP50, RAE1, LRPPRC, NUP85, EIF4E, NUP54, NUP210, ALKBH5, BICD2, DDX19A, MAGOH
GO:0035872	BP	GO:0035872	nucleotide-binding domain, leucine rich repeat containing receptor signaling pathway	17	0.829956	1.69468	0.000867247	0.0167767	0.013967	62	tags=12%, list=1%, signal=12%	3304/3303	HSPA1B, HSPA1A
GO:1990904	CC	GO:1990904	ribonucleoprotein complex	489	0.641207	1.6925	1.99e-16	9.33e-14	7.77e-14	1713	tags=39%, list=19%, signal=33%	3304/407975/23076/54913/7884/10528/51602/51154/3303/54931/23636/55720/5036/30836/23160/57647/51593/1736/22984/8602/6426/114614/3185/50628/9128/5822/3182/84946/27341/8568/10946/27340/6427/705/26156/84549/3312/10189/51388/1965/10813/84950/57510/10885/51116/10248/92856/8220/23210/23212/6434/5411/10171/1964/56902/22889/6628/23481/4928/10969/26155/10236/55127/96764/79954/4691/10728/6632/5976/8662/6505…	HSPA1B, MIR17HG, RRP1B, RPP25, SLBP, NOP56, NOP58, MRTO4, HSPA1A, TRMT10C, NUP62, TSR1, PA2G4, DNTTIP2, WDR43, DHX37, SRRT, DKC1, PDCD11, NOP14, SRSF1, MIR155HG, HNRNPF, GEMIN4, PRPF4, PWP2, HNRNPAB, LTV1, RRP7A, RRP1, SF3A3, UTP20, SRSF2, BYSL, RSL1D1, MAK16, HSPA8, ALYREF, NIP7, EIF2S1, UTP14A, PRPF38A, XPO5, WDR3, MRPS2, POP7, IMP4, ESS2, JMJD6, RRS1, TRA2B, PNN, RCL1, EIF1AX, PNO1, KHDC4, SNR…
GO:1901988	BP	GO:1901988	negative regulation of cell cycle phase transition	179	0.657363	1.69234	1.33e-07	1.23e-05	1.02e-05	978	tags=28%, list=11%, signal=25%	51514/79968/4998/91607/81620/55159/1869/54962/2146/5932/29980/4436/1017/144455/3014/11073/7465/26271/63967/580/5933/8318/25896/1843/641/90381/9314/7517/84444/1026/54888/990/675/1763/51499/84126/4193/6118/9088/9675/9894/11130/8883/5888/27339/1111/5925/9184/79184/5883	DTL, WDR76, ORC1, SLFN11, CDT1, RFWD3, E2F1, TIPIN, EZH2, RBBP8, DONSON, MSH2, CDK2, E2F7, H2AX, TOPBP1, WEE1, FBXO5, CLSPN, BARD1, RBL1, CDC45, INTS7, DUSP1, BLM, TICRR, KLF4, XRCC3, DOT1L, CDKN1A, NSUN2, CDC6, BRCA2, DNA2, TRIAP1, ATRIP, MDM2, RPA2, PKMYT1, TTI1, TELO2, ZWINT, NAE1, RAD51, PRPF19, CHEK1, RB1, BUB3, BRCC3, RAD9A
GO:0000462	BP	GO:0000462	maturation of SSU-rRNA from tricistronic rRNA transcript (SSU-rRNA, 5.8S rRNA, LSU-rRNA)	28	0.763017	1.69223	0.00102049	0.018879	0.0157172	1731	tags=79%, list=20%, signal=63%	55720/23160/57647/8602/5822/27340/705/23212/10171/55127/79954/25983/29777/88745/57050/161424/84916/65095/85395/9277/27042/10607	TSR1, WDR43, DHX37, NOP14, PWP2, UTP20, BYSL, RRS1, RCL1, HEATR1, NOL10, NGDN, ABT1, RRP36, UTP3, NOP9, UTP4, KRI1, SLX9, WDR46, UTP25, TBL3
GO:0051084	BP	GO:0051084	'de novo' post-translational protein folding	26	0.770316	1.69102	0.00106414	0.0195317	0.0162606	1492	tags=62%, list=17%, signal=51%	3304/3303/51182/3312/3310/10576/3336/10728/3313/3337/10808/573/27348/23753/54788/131474	HSPA1B, HSPA1A, HSPA14, HSPA8, HSPA6, CCT2, HSPE1, PTGES3, HSPA9, DNAJB1, HSPH1, BAG1, TOR1B, SDF2L1, DNAJB12, CHCHD4
GO:0042770	BP	GO:0042770	signal transduction in response to DNA damage	139	0.657169	1.68823	4.16e-06	0.000254233	0.000211655	863	tags=27%, list=10%, signal=24%	51514/79968/55159/1869/79915/54962/3090/29980/4436/1017/144455/3014/11073/63967/580/25896/641/90381/84444/5366/1026/675/51499/637/9521/84126/4193/6118/9675/9894/9100/22976/387893/8533/5888/27339/1111	DTL, WDR76, RFWD3, E2F1, ATAD5, TIPIN, HIC1, DONSON, MSH2, CDK2, E2F7, H2AX, TOPBP1, CLSPN, BARD1, INTS7, BLM, TICRR, DOT1L, PMAIP1, CDKN1A, BRCA2, TRIAP1, BID, EEF1E1, ATRIP, MDM2, RPA2, TTI1, TELO2, USP10, PAXIP1, KMT5A, COPS3, RAD51, PRPF19, CHEK1
GO:0004527	MF	GO:0004527	exonuclease activity	56	0.702041	1.68796	0.000349549	0.00829479	0.0069056	1410	tags=43%, list=16%, signal=36%	2237/114034/5426/5424/5393/64782/81875/23404/9156/87178/201626/64789/4830/27301/64858/54512/56915/5883/25819/79002/22894/5442/57109/51010	FEN1, TOE1, POLE, POLD1, EXOSC9, AEN, ISG20L2, EXOSC2, EXO1, PNPT1, PDE12, EXO5, NME1, APEX2, DCLRE1B, EXOSC4, EXOSC5, RAD9A, NOCT, TRIR, DIS3, POLRMT, REXO4, EXOSC3
GO:0071168	BP	GO:0071168	protein localization to chromatin	32	0.745829	1.6875	0.00112489	0.0204077	0.0169898	1190	tags=44%, list=13%, signal=38%	2146/4796/4436/157570/142/6047/253714/222229/6046/23063/84515/10856/254394/7443	EZH2, TONSL, MSH2, ESCO2, PARP1, RNF4, MMS22L, LRWD1, BRD2, WAPL, MCM8, RUVBL2, MCM9, VRK1
GO:0031507	BP	GO:0031507	heterochromatin formation	63	0.694518	1.68484	0.00017524	0.00480756	0.0040024	954	tags=35%, list=11%, signal=31%	4001/57673/2146/3070/11177/201161/1017/1786/90378/64783/84444/54107/8520/56154/84823/55183/10155/3192/3066/6839/5925/144108	LMNB1, BEND3, EZH2, HELLS, BAZ1A, CENPV, CDK2, DNMT1, SAMD1, RBM15, DOT1L, POLE3, HAT1, TEX15, LMNB2, RIF1, TRIM28, HNRNPU, HDAC2, SUV39H1, RB1, SPTY2D1
GO:0015030	CC	GO:0015030	Cajal body	50	0.709415	1.68302	0.000349145	0.00829479	0.0069056	1760	tags=52%, list=20%, signal=42%	9221/51602/1017/1736/114034/50628/9128/4863/25888/96764/283596/55341/8882/2091/85403/10208/9879/51808/9343/54433/55651/9733/55135/9129/6606/7307	NOLC1, NOP58, CDK2, DKC1, TOE1, GEMIN4, PRPF4, NPAT, ZNF473, TGS1, SNHG10, LSG1, ZPR1, FBL, EAF1, USPL1, DDX46, PHAX, EFTUD2, GAR1, NHP2, SART3, WRAP53, PRPF3, SMN1, U2AF1
GO:0045143	BP	GO:0045143	homologous chromosome segregation	31	0.747737	1.68173	0.00164485	0.0264304	0.0220039	750	tags=16%, list=8%, signal=15%	9134/898/29893/56154/11130	CCNE2, CCNE1, PSMC3IP, TEX15, ZWINT
GO:1903046	BP	GO:1903046	meiotic cell cycle process	107	0.662697	1.68003	2.74e-05	0.00117439	0.000977703	829	tags=21%, list=9%, signal=20%	993/9134/898/2956/26271/29893/2827/2175/23310/63979/54888/56154/675/4603/7283/79173/9088/10635/126549/29781/11130/51441/5888	CDC25A, CCNE2, CCNE1, MSH6, FBXO5, PSMC3IP, GPR3, FANCA, NCAPD3, FIGNL1, NSUN2, TEX15, BRCA2, MYBL1, TUBG1, BRME1, PKMYT1, RAD51AP1, ANKLE1, NCAPH2, ZWINT, YTHDF2, RAD51
GO:0004536	MF	GO:0004536	DNA nuclease activity	40	0.726925	1.67906	0.00089177	0.0171171	0.0142504	978	tags=38%, list=11%, signal=34%	2237/5932/5426/5424/64782/9156/7517/1763/64789/126549/4830/27301/64858/10721/5883	FEN1, RBBP8, POLE, POLD1, AEN, EXO1, XRCC3, DNA2, EXO5, ANKLE1, NME1, APEX2, DCLRE1B, POLQ, RAD9A
GO:0051321	BP	GO:0051321	meiotic cell cycle	144	0.65412	1.67863	1.76e-06	0.000126885	0.000105635	981	tags=24%, list=11%, signal=21%	993/9134/898/2956/5932/1017/3014/7516/26271/29893/2827/1843/7156/2175/9156/23310/63979/54888/56154/675/4603/7283/79173/9088/10635/126549/29781/11130/51441/5888/8243/9126/9184/23397	CDC25A, CCNE2, CCNE1, MSH6, RBBP8, CDK2, H2AX, XRCC2, FBXO5, PSMC3IP, GPR3, DUSP1, TOP3A, FANCA, EXO1, NCAPD3, FIGNL1, NSUN2, TEX15, BRCA2, MYBL1, TUBG1, BRME1, PKMYT1, RAD51AP1, ANKLE1, NCAPH2, ZWINT, YTHDF2, RAD51, SMC1A, SMC3, BUB3, NCAPH
GO:0017056	MF	GO:0017056	structural constituent of nuclear pore	19	0.811744	1.67817	0.000845652	0.0165713	0.0137959	1006	tags=53%, list=11%, signal=47%	23636/9631/9818/23279/4928/9972/129401/23511/79902/53371	NUP62, NUP155, NUP58, NUP160, NUP98, NUP153, NUP35, NUP188, NUP85, NUP54
GO:1901989	BP	GO:1901989	positive regulation of cell cycle phase transition	70	0.686854	1.67639	0.000163494	0.0046439	0.00386615	673	tags=24%, list=8%, signal=23%	993/9134/51514/898/79915/2146/8317/26271/7027/113130/55920/6240/990/896/4193/219736/6491	CDC25A, CCNE2, DTL, CCNE1, ATAD5, EZH2, CDC7, FBXO5, TFDP1, CDCA5, RCC2, RRM1, CDC6, CCND3, MDM2, STOX1, STIL
GO:0000470	BP	GO:0000470	maturation of LSU-rRNA	22	0.788431	1.67557	0.00059792	0.0127859	0.0106446	1519	tags=68%, list=17%, signal=57%	4839/23560/84365/26156/84549/8886/23481/79707/51018/84154/55759/9875/4809/285855/55651	NOP2, GTPBP4, NIFK, RSL1D1, MAK16, DDX18, PES1, NOL9, RRP15, RPF2, WDR12, URB1, SNU13, RPL7L1, NHP2
GO:0140657	MF	GO:0140657	ATP-dependent activity	331	0.639677	1.67516	1.04e-11	2.66e-09	2.21e-09	1380	tags=34%, list=16%, signal=30%	3304/4176/4173/9188/4175/4172/4998/4171/91607/55636/29028/2956/79915/3303/22824/5983/3070/1105/4436/5982/4174/3329/57647/7516/51182/56652/5985/55345/54606/5984/641/1663/10212/3312/84879/6059/7517/908/3310/10576/8886/63979/22907/83858/990/55210/1763/10061/5981/6950/5976/3326/9704/22948/23456/347240/23/3320/9401/9775/10131/1665/6596/54555/1660/23063/3313/8883/79075/29789/55605/5888/84515/5702/10721…	HSPA1B, MCM7, MCM4, DDX21, MCM6, MCM3, ORC1, MCM2, SLFN11, CHD7, ATAD2, MSH6, ATAD5, HSPA1A, HSPA4L, RFC3, HELLS, CHD1, MSH2, RFC2, MCM5, HSPD1, DHX37, XRCC2, HSPA14, TWNK, RFC5, ZGRF1, DDX56, RFC4, BLM, DDX11, DDX39A, HSPA8, MFSD2A, ABCE1, XRCC3, CCT6A, HSPA6, CCT2, DDX18, FIGNL1, DHX30, ATAD3B, CDC6, ATAD3A, DNA2, ABCF2, RFC1, TCP1, UPF1, HSP90AB1, DHX34, CCT5, ABCB10, KIF24, ABCF1, HSP90AA1, R…
GO:0004529	MF	GO:0004529	DNA exonuclease activity	16	0.82066	1.67155	0.000915622	0.0174558	0.0145323	978	tags=56%, list=11%, signal=50%	2237/5426/5424/64782/9156/64789/27301/64858/5883	FEN1, POLE, POLD1, AEN, EXO1, EXO5, APEX2, DCLRE1B, RAD9A
GO:0004521	MF	GO:0004521	RNA endonuclease activity	38	0.72278	1.6695	0.00110687	0.0201458	0.0167718	1161	tags=37%, list=13%, signal=32%	54913/2237/51163/10248/9156/10171/85463/27161/10535/146857/10940/10556/11102/201164	RPP25, FEN1, DBR1, POP7, EXO1, RCL1, ZC3H12C, AGO2, RNASEH2A, SLFN13, POP1, RPP30, RPP14, PLD6
GO:0007059	BP	GO:0007059	chromosome segregation	242	0.643041	1.6692	6.21e-09	7.44e-07	6.19e-07	1534	tags=35%, list=17%, signal=29%	9134/3304/898/81620/3303/23636/4605/56852/26271/29893/113130/55920/1843/157570/7156/55142/81929/79980/6047/7517/23212/54801/605/23310/79682/56647/6732/55166/56154/990/29901/8193/5901/7283/79003/9031/1104/203068/54984/3192/6491/9055/23063/29781/11130/387893/64105/10270/93323/8243/9126/79019/3837/5925/64793/9184/23397/79598/4733/10726/983/150465/221150/10664/701/148479/55839/440145/4085/9183/83990/…	CCNE2, HSPA1B, CCNE1, CDT1, HSPA1A, NUP62, MYBL2, RAD18, FBXO5, PSMC3IP, CDCA5, RCC2, DUSP1, ESCO2, TOP3A, HAUS2, SEH1L, DSN1, RNF4, XRCC3, RRS1, HAUS6, BCL7A, NCAPD3, CENPU, BCCIP, SRPK1, CENPQ, TEX15, CDC6, SAC3D1, DPF1, RAN, TUBG1, MIS12, BAZ1B, RCC1, TUBB, PINX1, HNRNPU, STIL, PRC1, WAPL, NCAPH2, ZWINT, KMT5A, CENPK, AKAP8, HAUS8, SMC1A, SMC3, CENPM, KPNB1, RB1, CEP85, BUB3, NCAPH, CEP97, DRG…
GO:0030687	CC	GO:0030687	preribosome, large subunit precursor	18	0.809635	1.66843	0.00170835	0.0270641	0.0225315	1272	tags=67%, list=14%, signal=57%	51154/84549/51388/23212/23481/10969/26155/51018/23195/55759/56342/54663	MRTO4, MAK16, NIP7, RRS1, PES1, EBNA1BP2, NOC2L, RRP15, MDN1, WDR12, PPAN, WDR74
GO:0071826	BP	GO:0071826	protein-RNA complex organization	159	0.648818	1.6682	2.59e-06	0.000171596	0.000142858	2105	tags=55%, list=24%, signal=42%	4839/6426/25929/55299/50628/5822/27341/10946/23212/6732/5433/22889/6628/22907/55164/96764/10728/6632/8662/3326/3320/27161/1660/11338/29960/84154/84844/27339/6936/23195/29777/9879/10856/10978/6627/8669/6634/56342/22827/6637/51081/10421/135295/6431/11218/9416/55052/7520/6433/4809/79084/54475/57461/11171/6636/7536/10992/9733/10262/10480/79869/57819/54496/11052/79833/10419/9129/6606/10907/79760/10772…	NOP2, SRSF1, GEMIN5, BRIX1, GEMIN4, PWP2, RRP7A, SF3A3, RRS1, SRPK1, POLR2D, KHDC4, SNRPB, DHX30, SHQ1, TGS1, PTGES3, SNRPD1, EIF3B, HSP90AB1, HSP90AA1, AGO2, DHX9, U2AF2, MRM2, RPF2, PHF5A, PRPF19, GCFC2, MDN1, ABT1, DDX46, RUVBL2, CLP1, SNRPA1, EIF3J, SNRPD3, PPAN, PUF60, SNRPG, MRPS7, CD2BP2, SRSF12, SRSF6, DDX20, DDX23, MRPL20, XRCC5, SFSWAP, SNU13, WDR77, NLE1, ISY1, STRAP, SNRPF, SF1, SF3B2…
GO:0016891	MF	GO:0016891	RNA endonuclease activity, producing 5'-phosphomonoesters	20	0.801455	1.66709	0.00152778	0.0251972	0.0209772	1161	tags=55%, list=13%, signal=48%	54913/2237/51163/10248/9156/27161/10535/10940/10556/11102/201164	RPP25, FEN1, DBR1, POP7, EXO1, AGO2, RNASEH2A, POP1, RPP30, RPP14, PLD6
GO:0016831	MF	GO:0016831	carboxy-lyase activity	17	0.816376	1.66695	0.00162448	0.0264049	0.0219827	674	tags=29%, list=8%, signal=27%	4953/10606/262/7372/4200	ODC1, PAICS, AMD1, UMPS, ME2
GO:0008408	MF	GO:0008408	3'-5' exonuclease activity	40	0.7216	1.66676	0.00116346	0.021036	0.0175129	1410	tags=50%, list=16%, signal=42%	114034/5426/5424/5393/81875/23404/87178/201626/64789/4830/27301/54512/56915/5883/25819/79002/22894/5442/57109/51010	TOE1, POLE, POLD1, EXOSC9, ISG20L2, EXOSC2, PNPT1, PDE12, EXO5, NME1, APEX2, EXOSC4, EXOSC5, RAD9A, NOCT, TRIR, DIS3, POLRMT, REXO4, EXOSC3
GO:0006304	BP	GO:0006304	DNA modification	66	0.687161	1.66618	0.000150569	0.00430433	0.00358345	1683	tags=39%, list=19%, signal=32%	2353/57673/2146/3070/7374/1786/3182/142/10038/6996/9219/10155/121642/54815/54512/56915/118460/53615/10664/6018/51010/8493/648/10419/4552/10973	FOS, BEND3, EZH2, HELLS, UNG, DNMT1, HNRNPAB, PARP1, PARP2, TDG, MTA2, TRIM28, ALKBH2, GATAD2A, EXOSC4, EXOSC5, EXOSC6, MBD3, CTCF, RLF, EXOSC3, PPM1D, BMI1, PRMT5, MTRR, ASCC3
GO:0009112	BP	GO:0009112	nucleobase metabolic process	22	0.783839	1.66581	0.000711806	0.0144	0.0119883	399	tags=36%, list=5%, signal=35%	5471/10606/1503/7372/5631/7298/6240/8833	PPAT, PAICS, CTPS1, UMPS, PRPS1, TYMS, RRM1, GMPS
GO:0010971	BP	GO:0010971	positive regulation of G2/M transition of mitotic cell cycle	20	0.800821	1.66577	0.00152778	0.0251972	0.0209772	308	tags=30%, list=3%, signal=29%	993/51514/8317/26271/55920/6240	CDC25A, DTL, CDC7, FBXO5, RCC2, RRM1
GO:0016796	MF	GO:0016796	exonuclease activity, active with either ribo- or deoxyribonucleic acids and producing 5'-phosphomonoesters	40	0.720858	1.66505	0.00120539	0.021521	0.0179167	1410	tags=50%, list=16%, signal=42%	2237/114034/5426/5424/5393/81875/23404/9156/87178/201626/64789/27301/64858/54512/56915/5883/25819/22894/5442/51010	FEN1, TOE1, POLE, POLD1, EXOSC9, ISG20L2, EXOSC2, EXO1, PNPT1, PDE12, EXO5, APEX2, DCLRE1B, EXOSC4, EXOSC5, RAD9A, NOCT, DIS3, POLRMT, EXOSC3
GO:1901976	BP	GO:1901976	regulation of cell cycle checkpoint	34	0.732202	1.66363	0.00134541	0.0233109	0.0194068	974	tags=35%, list=11%, signal=32%	79968/55159/580/1843/7517/675/6118/9675/9894/11130/5888/79184	WDR76, RFWD3, BARD1, DUSP1, XRCC3, BRCA2, RPA2, TTI1, TELO2, ZWINT, RAD51, BRCC3
GO:0009411	BP	GO:0009411	response to UV	96	0.660124	1.66113	0.000107792	0.00336789	0.00280384	995	tags=22%, list=11%, signal=20%	993/51514/2237/2956/7398/54962/4436/10714/5424/142/1965/1026/26155/675/51499/4193/5111/10715/9768/10856/578	CDC25A, DTL, FEN1, MSH6, USP1, TIPIN, MSH2, POLD3, POLD1, PARP1, EIF2S1, CDKN1A, NOC2L, BRCA2, TRIAP1, MDM2, PCNA, CERS1, PCLAF, RUVBL2, BAK1
GO:0051085	BP	GO:0051085	chaperone cofactor-dependent protein refolding	23	0.774238	1.66099	0.00125791	0.0222469	0.018521	1433	tags=61%, list=16%, signal=51%	3304/3303/51182/3312/3310/3336/10728/3313/3337/10808/573/27348/23753/54788	HSPA1B, HSPA1A, HSPA14, HSPA8, HSPA6, HSPE1, PTGES3, HSPA9, DNAJB1, HSPH1, BAG1, TOR1B, SDF2L1, DNAJB12
GO:0000819	BP	GO:0000819	sister chromatid segregation	142	0.646865	1.66039	6.27e-06	0.000349044	0.000290587	1534	tags=37%, list=17%, signal=31%	3304/81620/3303/23636/4605/26271/113130/1843/81929/7517/23212/605/23310/56647/990/8193/5901/7283/79003/9031/54984/3192/9055/23063/29781/11130/387893/64105/10270/8243/9126/3837/5925/9184/23397/79598/4733/10726/983/221150/701/148479/440145/4085/9183/83903/10051/22919/29117/64151/54908/55143/9275	HSPA1B, CDT1, HSPA1A, NUP62, MYBL2, FBXO5, CDCA5, DUSP1, SEH1L, XRCC3, RRS1, BCL7A, NCAPD3, BCCIP, CDC6, DPF1, RAN, TUBG1, MIS12, BAZ1B, PINX1, HNRNPU, PRC1, WAPL, NCAPH2, ZWINT, KMT5A, CENPK, AKAP8, SMC1A, SMC3, KPNB1, RB1, BUB3, NCAPH, CEP97, DRG1, NUDC, CDK1, SKA3, BUB1B, PHF13, MZT1, MAD2L1, ZW10, HASPIN, SMC4, MAPRE1, BRD7, NCAPG, SPDL1, CDCA8, BCL7B
GO:0019985	BP	GO:0019985	translesion synthesis	19	0.802223	1.65849	0.00127768	0.0223853	0.0186363	998	tags=53%, list=11%, signal=47%	51514/7398/10714/5424/5427/5111/9100/10721/9768/5425	DTL, USP1, POLD3, POLD1, POLE2, PCNA, USP10, POLQ, PCLAF, POLD2
GO:0009124	BP	GO:0009124	nucleoside monophosphate biosynthetic process	30	0.739896	1.65753	0.00223865	0.0324489	0.0270144	1686	tags=60%, list=19%, signal=49%	5471/10606/5634/7372/5631/7298/8833/3614/1633/83549/7371/5198/6470/790/2618/3251/7083/51727	PPAT, PAICS, PRPS2, UMPS, PRPS1, TYMS, GMPS, IMPDH1, DCK, UCK1, UCK2, PFAS, SHMT1, CAD, GART, HPRT1, TK1, CMPK1
GO:0000460	BP	GO:0000460	maturation of 5.8S rRNA	29	0.741302	1.65739	0.00334103	0.0416284	0.0346566	1505	tags=62%, list=17%, signal=52%	8602/5393/27340/23404/84549/23212/10171/23481/79707/51018/54512/29777/55759/11340/9875/51010/161424/65095	NOP14, EXOSC9, UTP20, EXOSC2, MAK16, RRS1, RCL1, PES1, NOL9, RRP15, EXOSC4, ABT1, WDR12, EXOSC8, URB1, EXOSC3, NOP9, KRI1
GO:0000217	MF	GO:0000217	DNA secondary structure binding	29	0.741026	1.65677	0.0033847	0.0419286	0.0349065	639	tags=31%, list=7%, signal=29%	2956/4436/56852/7516/63967/641/7517/10635/9401	MSH6, MSH2, RAD18, XRCC2, CLSPN, BLM, XRCC3, RAD51AP1, RECQL4
GO:0030688	CC	GO:0030688	preribosome, small subunit precursor	14	0.841599	1.6562	0.00106619	0.0195317	0.0162606	595	tags=57%, list=7%, signal=53%	23076/55720/8602/84946/8568/27340/705/83732	RRP1B, TSR1, NOP14, LTV1, RRP1, UTP20, BYSL, RIOK1
GO:0050657	BP	GO:0050657	nucleic acid transport	109	0.652273	1.65608	7.23e-05	0.00244189	0.00203293	1406	tags=38%, list=16%, signal=32%	7884/6432/23636/9631/6426/9818/10212/25909/10189/23279/57510/81929/6428/29107/54888/4928/87178/9972/129401/11097/5901/5976/9775/23511/1660/65083/10762/8480/10128/79902/1977/3837/53371/23225/54890/23299/51808/55308/4116/6741/23165	SLBP, SRSF7, NUP62, NUP155, SRSF1, NUP58, DDX39A, AHCTF1, ALYREF, NUP160, XPO5, SEH1L, SRSF3, NXT1, NSUN2, NUP98, PNPT1, NUP153, NUP35, NUP42, RAN, UPF1, EIF4A3, NUP188, DHX9, NOL6, NUP50, RAE1, LRPPRC, NUP85, EIF4E, KPNB1, NUP54, NUP210, ALKBH5, BICD2, PHAX, DDX19A, MAGOH, SSB, NUP205
GO:0050658	BP	GO:0050658	RNA transport	109	0.652273	1.65608	7.23e-05	0.00244189	0.00203293	1406	tags=38%, list=16%, signal=32%	7884/6432/23636/9631/6426/9818/10212/25909/10189/23279/57510/81929/6428/29107/54888/4928/87178/9972/129401/11097/5901/5976/9775/23511/1660/65083/10762/8480/10128/79902/1977/3837/53371/23225/54890/23299/51808/55308/4116/6741/23165	SLBP, SRSF7, NUP62, NUP155, SRSF1, NUP58, DDX39A, AHCTF1, ALYREF, NUP160, XPO5, SEH1L, SRSF3, NXT1, NSUN2, NUP98, PNPT1, NUP153, NUP35, NUP42, RAN, UPF1, EIF4A3, NUP188, DHX9, NOL6, NUP50, RAE1, LRPPRC, NUP85, EIF4E, KPNB1, NUP54, NUP210, ALKBH5, BICD2, PHAX, DDX19A, MAGOH, SSB, NUP205
GO:1902749	BP	GO:1902749	regulation of cell cycle G2/M phase transition	80	0.669246	1.65575	9.21e-05	0.00299465	0.00249311	1142	tags=36%, list=13%, signal=32%	993/51514/4998/79915/8317/5932/29980/1017/11073/7465/26271/63967/580/55920/641/90381/6240/1026/990/9088/219736/22976/8883/1111/79184/1019/983/22809/91603	CDC25A, DTL, ORC1, ATAD5, CDC7, RBBP8, DONSON, CDK2, TOPBP1, WEE1, FBXO5, CLSPN, BARD1, RCC2, BLM, TICRR, RRM1, CDKN1A, CDC6, PKMYT1, STOX1, PAXIP1, NAE1, CHEK1, BRCC3, CDK4, CDK1, ATF5, ZNF830
GO:0051053	BP	GO:0051053	negative regulation of DNA metabolic process	86	0.666028	1.65574	0.000122647	0.00370841	0.00308734	947	tags=35%, list=11%, signal=31%	115004/91607/81620/51053/2956/54962/4436/26271/79000/23560/641/142/80311/1026/990/55183/65057/10155/54984/126549/3192/23063/55086/55226/387893/27000/10715/1111/10721/26168	CGAS, SLFN11, CDT1, GMNN, MSH6, TIPIN, MSH2, FBXO5, AUNIP, GTPBP4, BLM, PARP1, KLHL15, CDKN1A, CDC6, RIF1, ACD, TRIM28, PINX1, ANKLE1, HNRNPU, WAPL, RADX, NAT10, KMT5A, DNAJC2, CERS1, CHEK1, POLQ, SENP3
GO:0043601	CC	GO:0043601	nuclear replisome	18	0.803369	1.65552	0.0022503	0.0324505	0.0270158	998	tags=56%, list=11%, signal=49%	4172/4796/10714/5424/5422/23649/6118/27339/5557/5425	MCM3, TONSL, POLD3, POLD1, POLA1, POLA2, RPA2, PRPF19, PRIM1, POLD2
GO:0010948	BP	GO:0010948	negative regulation of cell cycle process	204	0.63947	1.65548	8.48e-08	8.22e-06	6.84e-06	978	tags=27%, list=11%, signal=25%	51514/79968/4998/91607/81620/55159/1869/54962/2146/5932/29980/4436/1017/9738/144455/3014/11073/7465/26271/63967/580/5933/8318/79733/25896/1843/641/90381/9314/7517/84444/1026/54888/990/675/1763/51499/899/84126/4193/6118/9088/9031/9675/9894/23063/11130/8883/5888/10432/27339/1111/5925/9184/79184/5883	DTL, WDR76, ORC1, SLFN11, CDT1, RFWD3, E2F1, TIPIN, EZH2, RBBP8, DONSON, MSH2, CDK2, CCP110, E2F7, H2AX, TOPBP1, WEE1, FBXO5, CLSPN, BARD1, RBL1, CDC45, E2F8, INTS7, DUSP1, BLM, TICRR, KLF4, XRCC3, DOT1L, CDKN1A, NSUN2, CDC6, BRCA2, DNA2, TRIAP1, CCNF, ATRIP, MDM2, RPA2, PKMYT1, BAZ1B, TTI1, TELO2, WAPL, ZWINT, NAE1, RAD51, RBM14, PRPF19, CHEK1, RB1, BUB3, BRCC3, RAD9A
GO:0008156	BP	GO:0008156	negative regulation of DNA replication	18	0.802335	1.65339	0.00227387	0.0325381	0.0270887	728	tags=44%, list=8%, signal=41%	91607/81620/51053/54962/26271/23560/990/23063	SLFN11, CDT1, GMNN, TIPIN, FBXO5, GTPBP4, CDC6, WAPL
GO:0009303	BP	GO:0009303	rRNA transcription	33	0.72849	1.65226	0.00330209	0.0412688	0.0343572	636	tags=27%, list=7%, signal=25%	64425/10849/84172/1663/84365/25926/6949/4691/221830	POLR1E, POLR1G, POLR1B, DDX11, NIFK, NOL11, TCOF1, NCL, POLR1F
GO:0031397	BP	GO:0031397	negative regulation of protein ubiquitination	45	0.704527	1.65142	0.00145637	0.0245809	0.0204642	779	tags=20%, list=9%, signal=18%	3304/3303/26271/23560/409/9529/54984/3301/11338	HSPA1B, HSPA1A, FBXO5, GTPBP4, ARRB2, BAG5, PINX1, DNAJA1, U2AF2
GO:0070431	BP	GO:0070431	nucleotide-binding oligomerization domain containing 2 signaling pathway	11	0.881062	1.65137	0.000853276	0.0166626	0.013872	62	tags=18%, list=1%, signal=18%	3304/3303	HSPA1B, HSPA1A
GO:0016538	MF	GO:0016538	cyclin-dependent protein serine/threonine kinase regulator activity	30	0.736873	1.65075	0.00258639	0.0353368	0.0294186	539	tags=23%, list=6%, signal=22%	9134/898/8851/54619/1026/896/899	CCNE2, CCNE1, CDK5R1, CCNJ, CDKN1A, CCND3, CCNF
GO:1902750	BP	GO:1902750	negative regulation of cell cycle G2/M phase transition	49	0.698768	1.65029	0.000868068	0.0167767	0.013967	1142	tags=39%, list=13%, signal=34%	51514/4998/5932/29980/11073/7465/63967/580/641/90381/1026/990/9088/8883/1111/79184/983/22809/91603	DTL, ORC1, RBBP8, DONSON, TOPBP1, WEE1, CLSPN, BARD1, BLM, TICRR, CDKN1A, CDC6, PKMYT1, NAE1, CHEK1, BRCC3, CDK1, ATF5, ZNF830
GO:0010389	BP	GO:0010389	regulation of G2/M transition of mitotic cell cycle	73	0.673271	1.64961	0.000336544	0.00815828	0.00679195	661	tags=27%, list=7%, signal=26%	993/51514/4998/8317/5932/29980/1017/11073/7465/26271/63967/580/55920/641/90381/6240/1026/990/9088/219736	CDC25A, DTL, ORC1, CDC7, RBBP8, DONSON, CDK2, TOPBP1, WEE1, FBXO5, CLSPN, BARD1, RCC2, BLM, TICRR, RRM1, CDKN1A, CDC6, PKMYT1, STOX1
GO:0006405	BP	GO:0006405	RNA export from nucleus	56	0.68608	1.64959	0.000871958	0.0167942	0.0139815	1646	tags=50%, list=19%, signal=41%	23636/9631/10212/10189/23279/57510/6428/29107/54888/4928/9972/5901/5976/9775/23511/1660/65083/8480/79902/1977/54890/51808/55308/4116/6741/23381/3087/11052	NUP62, NUP155, DDX39A, ALYREF, NUP160, XPO5, SRSF3, NXT1, NSUN2, NUP98, NUP153, RAN, UPF1, EIF4A3, NUP188, DHX9, NOL6, RAE1, NUP85, EIF4E, ALKBH5, PHAX, DDX19A, MAGOH, SSB, SMG5, HHEX, CPSF6
GO:0010972	BP	GO:0010972	negative regulation of G2/M transition of mitotic cell cycle	48	0.696596	1.64794	0.00133512	0.0232467	0.0193534	1142	tags=38%, list=13%, signal=33%	51514/4998/5932/29980/11073/7465/63967/580/641/90381/1026/990/9088/8883/1111/79184/983/91603	DTL, ORC1, RBBP8, DONSON, TOPBP1, WEE1, CLSPN, BARD1, BLM, TICRR, CDKN1A, CDC6, PKMYT1, NAE1, CHEK1, BRCC3, CDK1, ZNF830
GO:0007093	BP	GO:0007093	mitotic cell cycle checkpoint signaling	103	0.653102	1.64773	3.54e-05	0.00145247	0.00120921	1532	tags=37%, list=17%, signal=31%	51514/4998/55159/54962/5932/29980/4436/1017/144455/11073/63967/580/1843/641/90381/7517/1026/990/51499/4193/6118/11130/8883/1111/9184/79184/5883/983/91603/701/4085/55367/9183/83903/672/51322/54908/55143	DTL, ORC1, RFWD3, TIPIN, RBBP8, DONSON, MSH2, CDK2, E2F7, TOPBP1, CLSPN, BARD1, DUSP1, BLM, TICRR, XRCC3, CDKN1A, CDC6, TRIAP1, MDM2, RPA2, ZWINT, NAE1, CHEK1, BUB3, BRCC3, RAD9A, CDK1, ZNF830, BUB1B, MAD2L1, PIDD1, ZW10, HASPIN, BRCA1, WAC, SPDL1, CDCA8
GO:0090307	BP	GO:0090307	mitotic spindle assembly	35	0.724232	1.64658	0.00211048	0.0311532	0.0259357	1060	tags=31%, list=12%, signal=28%	3304/3303/4605/56647/3192/9055/8243/9126/3837/79598/4733	HSPA1B, HSPA1A, MYBL2, BCCIP, HNRNPU, PRC1, SMC1A, SMC3, KPNB1, CEP97, DRG1
GO:0016893	MF	GO:0016893	endonuclease activity, active with either ribo- or deoxyribonucleic acids and producing 5'-phosphomonoesters	24	0.760275	1.6461	0.00217645	0.0319592	0.0266068	1161	tags=50%, list=13%, signal=44%	54913/2237/51163/10248/9156/1763/27161/10535/10940/10556/11102/201164	RPP25, FEN1, DBR1, POP7, EXO1, DNA2, AGO2, RNASEH2A, POP1, RPP30, RPP14, PLD6
GO:0000086	BP	GO:0000086	G2/M transition of mitotic cell cycle	90	0.659366	1.64561	0.000111503	0.00344557	0.00286851	661	tags=24%, list=7%, signal=23%	993/51514/4998/8317/5932/29980/1017/11073/7465/26271/63967/580/6502/55920/641/90381/9024/6240/1026/990/9088/219736	CDC25A, DTL, ORC1, CDC7, RBBP8, DONSON, CDK2, TOPBP1, WEE1, FBXO5, CLSPN, BARD1, SKP2, RCC2, BLM, TICRR, BRSK2, RRM1, CDKN1A, CDC6, PKMYT1, STOX1
GO:0045931	BP	GO:0045931	positive regulation of mitotic cell cycle	84	0.663075	1.645	0.00026987	0.00677566	0.00564089	1121	tags=31%, list=13%, signal=27%	993/9134/51514/898/8877/8317/26271/7027/113130/55920/6240/3280/990/675/896/4193/219736/6491/1981/1977/5925/4824/1019/983/23276/150465	CDC25A, CCNE2, DTL, CCNE1, SPHK1, CDC7, FBXO5, TFDP1, CDCA5, RCC2, RRM1, HES1, CDC6, BRCA2, CCND3, MDM2, STOX1, STIL, EIF4G1, EIF4E, RB1, NKX3-1, CDK4, CDK1, KLHL18, TTL
GO:2000001	BP	GO:2000001	regulation of DNA damage checkpoint	18	0.798255	1.64498	0.00262847	0.0356206	0.0296549	974	tags=50%, list=11%, signal=45%	79968/55159/580/675/6118/9675/9894/5888/79184	WDR76, RFWD3, BARD1, BRCA2, RPA2, TTI1, TELO2, RAD51, BRCC3
GO:0140098	MF	GO:0140098	catalytic activity, acting on RNA	262	0.632893	1.64426	1.27e-08	1.33e-06	1.11e-06	1509	tags=37%, list=17%, signal=32%	9188/4839/54913/2237/54931/84172/57647/114034/5393/54606/81875/23404/10212/2193/55178/51163/10248/23210/9156/27037/80324/9836/56931/8886/9533/10171/92935/54888/115708/87178/22907/96764/85463/64118/5976/201626/9704/10622/9775/1665/51728/54555/27161/1660/10535/79691/51651/3035/29960/10056/55621/5557/2091/55798/54512/339175/6832/57696/56915/2107/171568/146857/5437/10940/9879/57062/51251/55687/283459…	DDX21, NOP2, RPP25, FEN1, TRMT10C, POLR1B, DHX37, TOE1, EXOSC9, DDX56, ISG20L2, EXOSC2, DDX39A, FARSA, MRM3, DBR1, POP7, JMJD6, EXO1, TRMT2A, PUS1, LCMT2, DUS3L, DDX18, POLR1C, RCL1, MARS2, NSUN2, TRMT61A, PNPT1, DHX30, TGS1, ZC3H12C, DUS1L, UPF1, PDE12, DHX34, POLR3G, EIF4A3, DHX15, POLR3K, DDX49, AGO2, DHX9, RNASEH2A, QTRT2, PTRH2, HARS1, MRM2, FARSB, TRMT1, PRIM1, FBL, METTL2B, EXOSC4, METTL2A…
GO:0043414	BP	GO:0043414	macromolecule methylation	126	0.643315	1.64374	2.2e-05	0.000991546	0.000825484	1536	tags=36%, list=17%, signal=30%	2353/4839/57673/2146/3070/54931/1786/142/55178/64783/9836/6628/54888/115708/96764/10785/51605/6632/9219/55170/387893/54815/29960/55621/2091/55798/339175/2107/2935/27292/64216/6634/53615/10664/6637/79918/6018/8493/3276/80745/127253/6636/4234/648/57604	FOS, NOP2, BEND3, EZH2, HELLS, TRMT10C, DNMT1, PARP1, MRM3, RBM15, LCMT2, SNRPB, NSUN2, TRMT61A, TGS1, WDR4, TRMT6, SNRPD1, MTA2, PRMT6, KMT5A, GATAD2A, MRM2, TRMT1, FBL, METTL2B, METTL2A, ETF1, GSPT1, DIMT1, TFB2M, SNRPD3, MBD3, CTCF, SNRPG, SETD6, RLF, PPM1D, PRMT1, THUMPD2, TYW3, SNRPF, METTL1, BMI1, TRMT9B
GO:0002566	BP	GO:0002566	somatic diversification of immune receptors via somatic mutation	12	0.864141	1.64307	0.000926622	0.0175546	0.0146146	347	tags=42%, list=4%, signal=40%	2956/4436/7374/56941/9156	MSH6, MSH2, UNG, HMCES, EXO1
GO:0034244	BP	GO:0034244	negative regulation of transcription elongation by RNA polymerase II	17	0.804583	1.64287	0.00274072	0.0365256	0.0304083	666	tags=35%, list=8%, signal=33%	2146/165918/142/8312/10915/3192	EZH2, RNF168, PARP1, AXIN1, TCERG1, HNRNPU
GO:0051236	BP	GO:0051236	establishment of RNA localization	111	0.646214	1.64267	8.96e-05	0.00292882	0.0024383	1406	tags=37%, list=16%, signal=31%	7884/6432/23636/9631/6426/9818/10212/25909/10189/23279/57510/81929/6428/29107/54888/4928/87178/9972/129401/11097/5901/5976/9775/23511/1660/65083/10762/8480/10128/79902/1977/3837/53371/23225/54890/23299/51808/55308/4116/6741/23165	SLBP, SRSF7, NUP62, NUP155, SRSF1, NUP58, DDX39A, AHCTF1, ALYREF, NUP160, XPO5, SEH1L, SRSF3, NXT1, NSUN2, NUP98, PNPT1, NUP153, NUP35, NUP42, RAN, UPF1, EIF4A3, NUP188, DHX9, NOL6, NUP50, RAE1, LRPPRC, NUP85, EIF4E, KPNB1, NUP54, NUP210, ALKBH5, BICD2, PHAX, DDX19A, MAGOH, SSB, NUP205
GO:0044839	BP	GO:0044839	cell cycle G2/M phase transition	100	0.651405	1.64155	0.000141118	0.00409096	0.00340582	1142	tags=32%, list=13%, signal=28%	993/51514/4998/79915/8317/5932/29980/1017/11073/7465/26271/63967/580/6502/55920/641/90381/9024/6240/1026/990/9088/219736/22976/8883/10270/1111/79184/1019/983/22809/91603	CDC25A, DTL, ORC1, ATAD5, CDC7, RBBP8, DONSON, CDK2, TOPBP1, WEE1, FBXO5, CLSPN, BARD1, SKP2, RCC2, BLM, TICRR, BRSK2, RRM1, CDKN1A, CDC6, PKMYT1, STOX1, PAXIP1, NAE1, AKAP8, CHEK1, BRCC3, CDK4, CDK1, ATF5, ZNF830
GO:0070192	BP	GO:0070192	chromosome organization involved in meiotic cell cycle	32	0.725248	1.64094	0.00282071	0.0373263	0.031075	981	tags=25%, list=11%, signal=22%	9134/898/29893/23310/56154/29781/5888/23397	CCNE2, CCNE1, PSMC3IP, NCAPD3, TEX15, NCAPH2, RAD51, NCAPH
GO:0006513	BP	GO:0006513	protein monoubiquitination	30	0.732386	1.6407	0.00345575	0.0426209	0.0354828	980	tags=30%, list=11%, signal=27%	51514/56852/84541/55658/29089/79596/10210/90850/55120	DTL, RAD18, KBTBD8, RNF126, UBE2T, OBI1, TOPORS, ZNF598, FANCL
GO:1903321	BP	GO:1903321	negative regulation of protein modification by small protein conjugation or removal	50	0.691548	1.64063	0.000832998	0.0163803	0.013637	779	tags=18%, list=9%, signal=17%	3304/3303/26271/23560/409/9529/54984/3301/11338	HSPA1B, HSPA1A, FBXO5, GTPBP4, ARRB2, BAG5, PINX1, DNAJA1, U2AF2
GO:0009161	BP	GO:0009161	ribonucleoside monophosphate metabolic process	35	0.721141	1.63956	0.00234702	0.0331649	0.0276105	1395	tags=49%, list=16%, signal=41%	5471/10606/5634/7372/5631/4860/8833/3614/1633/83549/7371/205/204/5198/790/2618/9414	PPAT, PAICS, PRPS2, UMPS, PRPS1, PNP, GMPS, IMPDH1, DCK, UCK1, UCK2, AK4, AK2, PFAS, CAD, GART, TJP2
GO:1901874	BP	GO:1901874	negative regulation of post-translational protein modification	52	0.688045	1.6394	0.00141041	0.0241098	0.020072	779	tags=17%, list=9%, signal=16%	3304/3303/26271/23560/409/9529/54984/3301/11338	HSPA1B, HSPA1A, FBXO5, GTPBP4, ARRB2, BAG5, PINX1, DNAJA1, U2AF2
GO:0000466	BP	GO:0000466	maturation of 5.8S rRNA from tricistronic rRNA transcript (SSU-rRNA, 5.8S rRNA, LSU-rRNA)	20	0.788016	1.63913	0.00246122	0.0343472	0.0285948	1505	tags=75%, list=17%, signal=62%	8602/5393/27340/23404/23212/10171/23481/79707/29777/55759/11340/9875/51010/161424/65095	NOP14, EXOSC9, UTP20, EXOSC2, RRS1, RCL1, PES1, NOL9, ABT1, WDR12, EXOSC8, URB1, EXOSC3, NOP9, KRI1
GO:0070841	BP	GO:0070841	inclusion body assembly	17	0.802194	1.63799	0.00307436	0.0393854	0.0327892	800	tags=24%, list=9%, signal=21%	3304/3303/9529/3337	HSPA1B, HSPA1A, BAG5, DNAJB1
GO:0090084	BP	GO:0090084	negative regulation of inclusion body assembly	10	0.877779	1.6378	0.00243111	0.0340113	0.0283152	62	tags=20%, list=1%, signal=20%	3304/3303	HSPA1B, HSPA1A
GO:0044818	BP	GO:0044818	mitotic G2/M transition checkpoint	39	0.708478	1.6364	0.00208583	0.0311159	0.0259047	1142	tags=41%, list=13%, signal=36%	51514/4998/5932/29980/11073/63967/580/641/90381/1026/990/8883/1111/79184/983/91603	DTL, ORC1, RBBP8, DONSON, TOPBP1, CLSPN, BARD1, BLM, TICRR, CDKN1A, CDC6, NAE1, CHEK1, BRCC3, CDK1, ZNF830
GO:0006305	BP	GO:0006305	DNA alkylation	32	0.722849	1.63551	0.00329441	0.0412645	0.0343536	1678	tags=47%, list=19%, signal=38%	2353/57673/2146/3070/1786/142/9219/54815/53615/10664/6018/8493/648/10419/4552	FOS, BEND3, EZH2, HELLS, DNMT1, PARP1, MTA2, GATAD2A, MBD3, CTCF, RLF, PPM1D, BMI1, PRMT5, MTRR
GO:0006306	BP	GO:0006306	DNA methylation	32	0.722849	1.63551	0.00329441	0.0412645	0.0343536	1678	tags=47%, list=19%, signal=38%	2353/57673/2146/3070/1786/142/9219/54815/53615/10664/6018/8493/648/10419/4552	FOS, BEND3, EZH2, HELLS, DNMT1, PARP1, MTA2, GATAD2A, MBD3, CTCF, RLF, PPM1D, BMI1, PRMT5, MTRR
GO:0006220	BP	GO:0006220	pyrimidine nucleotide metabolic process	34	0.71981	1.63547	0.00227145	0.0325381	0.0270887	813	tags=32%, list=9%, signal=29%	7374/79077/1503/7372/5631/7298/6996/1633/4830/83549/7371	UNG, DCTPP1, CTPS1, UMPS, PRPS1, TYMS, TDG, DCK, NME1, UCK1, UCK2
GO:0000428	CC	GO:0000428	DNA-directed RNA polymerase complex	70	0.669933	1.63509	0.000352944	0.00831183	0.00691978	1995	tags=49%, list=23%, signal=38%	4172/64425/10849/84172/27097/5422/9533/5433/23649/10622/221830/51728/5557/51616/171568/5437/2967/55718/6877/5442/5435/25885/2962/2648/11128/6879/10621/54457/2071/6875/6873/6908/6882/27297	MCM3, POLR1E, POLR1G, POLR1B, TAF5L, POLA1, POLR1C, POLR2D, POLA2, POLR3G, POLR1F, POLR3K, PRIM1, TAF9B, POLR3H, POLR2H, GTF2H3, POLR3E, TAF5, POLRMT, POLR2F, POLR1A, GTF2F1, KAT2A, POLR3A, TAF7, POLR3F, TAF7L, ERCC3, TAF4B, TAF2, TBP, TAF11, CRCP
GO:0016895	MF	GO:0016895	DNA exonuclease activity, producing 5'-phosphomonoesters	15	0.811481	1.63462	0.00310634	0.0395251	0.0329055	978	tags=53%, list=11%, signal=48%	2237/5426/5424/9156/64789/27301/64858/5883	FEN1, POLE, POLD1, EXO1, EXO5, APEX2, DCLRE1B, RAD9A
GO:0045132	BP	GO:0045132	meiotic chromosome segregation	41	0.701053	1.63459	0.00255631	0.0351509	0.0292639	750	tags=17%, list=8%, signal=16%	9134/898/26271/29893/56154/29781/11130	CCNE2, CCNE1, FBXO5, PSMC3IP, TEX15, NCAPH2, ZWINT
GO:0055029	CC	GO:0055029	nuclear DNA-directed RNA polymerase complex	68	0.670437	1.63445	0.000493067	0.0108745	0.0090533	1995	tags=49%, list=23%, signal=38%	4172/64425/10849/84172/27097/5422/9533/5433/23649/10622/221830/51728/5557/51616/171568/5437/2967/55718/6877/5435/25885/2962/2648/11128/6879/10621/54457/2071/6875/6873/6908/6882/27297	MCM3, POLR1E, POLR1G, POLR1B, TAF5L, POLA1, POLR1C, POLR2D, POLA2, POLR3G, POLR1F, POLR3K, PRIM1, TAF9B, POLR3H, POLR2H, GTF2H3, POLR3E, TAF5, POLR2F, POLR1A, GTF2F1, KAT2A, POLR3A, TAF7, POLR3F, TAF7L, ERCC3, TAF4B, TAF2, TBP, TAF11, CRCP
GO:1901992	BP	GO:1901992	positive regulation of mitotic cell cycle phase transition	62	0.675159	1.63364	0.000588458	0.0126498	0.0105312	673	tags=24%, list=8%, signal=23%	993/9134/51514/898/8317/26271/7027/113130/55920/6240/990/896/4193/219736/6491	CDC25A, CCNE2, DTL, CCNE1, CDC7, FBXO5, TFDP1, CDCA5, RCC2, RRM1, CDC6, CCND3, MDM2, STOX1, STIL
GO:0005732	CC	GO:0005732	sno(s)RNA-containing ribonucleoprotein complex	22	0.768415	1.63303	0.00149931	0.0250512	0.0208557	1519	tags=59%, list=17%, signal=49%	54913/10528/51602/1736/10248/2091/10940/9136/10556/9410/4809/54433/55651	RPP25, NOP56, NOP58, DKC1, POP7, FBL, POP1, RRP9, RPP30, SNRNP40, SNU13, GAR1, NHP2
GO:0002377	BP	GO:0002377	immunoglobulin production	59	0.674251	1.63197	0.000856408	0.0166659	0.0138747	1141	tags=29%, list=13%, signal=25%	115004/2956/79915/4436/7374/3329/165918/7468/56941/9156/55183/22976/7186/10721/118460/6929/9466	CGAS, MSH6, ATAD5, MSH2, UNG, HSPD1, RNF168, NSD2, HMCES, EXO1, RIF1, PAXIP1, TRAF2, POLQ, EXOSC6, TCF3, IL27RA
GO:0007098	BP	GO:0007098	centrosome cycle	79	0.659935	1.63032	0.000348848	0.00829479	0.0069056	1645	tags=41%, list=19%, signal=33%	23636/1017/9738/7516/5902/6566/55142/7517/54801/29901/675/899/26973/10733/6491/55226/10432/93323/1111/9768/79648/64793/983/22809/117178/85459/163786/4869/672/2648/22994/348654	NUP62, CDK2, CCP110, XRCC2, RANBP1, SLC16A1, HAUS2, XRCC3, HAUS6, SAC3D1, BRCA2, CCNF, CHORDC1, PLK4, STIL, NAT10, RBM14, HAUS8, CHEK1, PCLAF, MCPH1, CEP85, CDK1, ATF5, SSX2IP, CEP295, SASS6, NPM1, BRCA1, KAT2A, CEP131, GEN1
GO:0071897	BP	GO:0071897	DNA biosynthetic process	126	0.637372	1.62856	3.46e-05	0.00142991	0.00119043	934	tags=35%, list=11%, signal=32%	51514/8877/7398/5983/5982/10714/1736/7027/5426/5424/5985/5422/5984/5427/7298/9314/2643/6240/908/10576/54107/1026/5981/10728/6950/3326/65057/22948/3320/3978/5111/54984/3192/9894/9100/55226/79075/27000/10715/1111/10721/9768/7203/10575	DTL, SPHK1, USP1, RFC3, RFC2, POLD3, DKC1, TFDP1, POLE, POLD1, RFC5, POLA1, RFC4, POLE2, TYMS, KLF4, GCH1, RRM1, CCT6A, CCT2, POLE3, CDKN1A, RFC1, PTGES3, TCP1, HSP90AB1, ACD, CCT5, HSP90AA1, LIG1, PCNA, PINX1, HNRNPU, TELO2, USP10, NAT10, DSCC1, DNAJC2, CERS1, CHEK1, POLQ, PCLAF, CCT3, CCT4
GO:0006287	BP	GO:0006287	base-excision repair, gap-filling	11	0.868712	1.62822	0.00148966	0.0250085	0.0208201	648	tags=45%, list=7%, signal=42%	2237/5426/5424/3978/5111	FEN1, POLE, POLD1, LIG1, PCNA
GO:0090083	BP	GO:0090083	regulation of inclusion body assembly	14	0.826493	1.62647	0.00192499	0.0290245	0.0241635	800	tags=29%, list=9%, signal=26%	3304/3303/9529/3337	HSPA1B, HSPA1A, BAG5, DNAJB1
GO:0002204	BP	GO:0002204	somatic recombination of immunoglobulin genes involved in immune response	35	0.715274	1.62622	0.00299297	0.038874	0.0323635	768	tags=31%, list=9%, signal=29%	2956/79915/4436/7374/3329/165918/7468/56941/9156/55183/22976	MSH6, ATAD5, MSH2, UNG, HSPD1, RNF168, NSD2, HMCES, EXO1, RIF1, PAXIP1
GO:0002208	BP	GO:0002208	somatic diversification of immunoglobulins involved in immune response	35	0.715274	1.62622	0.00299297	0.038874	0.0323635	768	tags=31%, list=9%, signal=29%	2956/79915/4436/7374/3329/165918/7468/56941/9156/55183/22976	MSH6, ATAD5, MSH2, UNG, HSPD1, RNF168, NSD2, HMCES, EXO1, RIF1, PAXIP1
GO:0045190	BP	GO:0045190	isotype switching	35	0.715274	1.62622	0.00299297	0.038874	0.0323635	768	tags=31%, list=9%, signal=29%	2956/79915/4436/7374/3329/165918/7468/56941/9156/55183/22976	MSH6, ATAD5, MSH2, UNG, HSPD1, RNF168, NSD2, HMCES, EXO1, RIF1, PAXIP1
GO:0009451	BP	GO:0009451	RNA modification	132	0.634744	1.62473	5.68e-05	0.00211589	0.00176153	1536	tags=37%, list=17%, signal=31%	4839/54931/79693/54517/1736/3182/126789/55178/64783/23210/80324/9836/56931/6628/54888/115708/96764/10785/51605/64118/6632/113000/55226/79691/29960/55621/2091/55798/339175/84520/55687/27292/64216/112970/6634/8518/54890/6637/27304/55623/6741/80745/51726/127253/6636/4234/54433/55651/57604	NOP2, TRMT10C, YRDC, PUS7, DKC1, HNRNPAB, PUSL1, MRM3, RBM15, JMJD6, PUS1, LCMT2, DUS3L, SNRPB, NSUN2, TRMT61A, TGS1, WDR4, TRMT6, DUS1L, SNRPD1, RPUSD1, NAT10, QTRT2, MRM2, TRMT1, FBL, METTL2B, METTL2A, GON7, TRMU, DIMT1, TFB2M, KTI12, SNRPD3, ELP1, ALKBH5, SNRPG, MOCS3, THUMPD1, SSB, THUMPD2, DNAJB11, TYW3, SNRPF, METTL1, GAR1, NHP2, TRMT9B
GO:0016446	BP	GO:0016446	somatic hypermutation of immunoglobulin genes	11	0.866718	1.62448	0.00166491	0.0266007	0.0221457	347	tags=45%, list=4%, signal=44%	2956/4436/7374/56941/9156	MSH6, MSH2, UNG, HMCES, EXO1
GO:0002200	BP	GO:0002200	somatic diversification of immune receptors	51	0.681748	1.62384	0.00177374	0.0274807	0.0228783	1141	tags=31%, list=13%, signal=27%	2956/79915/4436/7374/3329/165918/7468/56941/9156/55183/22976/10721/9730/118460/6929/9466	MSH6, ATAD5, MSH2, UNG, HSPD1, RNF168, NSD2, HMCES, EXO1, RIF1, PAXIP1, POLQ, DCAF1, EXOSC6, TCF3, IL27RA
GO:0005200	MF	GO:0005200	structural constituent of cytoskeleton	44	0.692763	1.62375	0.00233799	0.0331206	0.0275736	1261	tags=36%, list=14%, signal=31%	23336/4001/6712/10383/10376/84823/7277/7283/203068/9118/8089/84617/5357/23607/84790/4744	SYNM, LMNB1, SPTBN2, TUBB4B, TUBA1B, LMNB2, TUBA4A, TUBG1, TUBB, INA, YEATS4, TUBB6, PLS1, CD2AP, TUBA1C, NEFH
GO:0045814	BP	GO:0045814	negative regulation of gene expression, epigenetic	84	0.65425	1.6231	0.000451372	0.0102116	0.00850136	1175	tags=33%, list=13%, signal=29%	4001/57673/2146/3070/11177/201161/1017/1786/90378/79723/54906/64783/84444/54107/8520/56154/84823/55183/10155/3192/3066/6839/1111/5925/144108/53615/10664/23378	LMNB1, BEND3, EZH2, HELLS, BAZ1A, CENPV, CDK2, DNMT1, SAMD1, SUV39H2, TASOR2, RBM15, DOT1L, POLE3, HAT1, TEX15, LMNB2, RIF1, TRIM28, HNRNPU, HDAC2, SUV39H1, CHEK1, RB1, SPTY2D1, MBD3, CTCF, RRP8
GO:0015931	BP	GO:0015931	nucleobase-containing compound transport	142	0.632204	1.62276	2.33e-05	0.00103364	0.000860525	1743	tags=40%, list=20%, signal=33%	7884/6432/23636/9631/6573/60386/6426/2030/9818/10212/25909/10189/23279/57510/81929/6428/29107/54888/4928/87178/9972/129401/11097/5901/23507/5976/291/9775/10478/23511/1660/65083/84275/10762/8480/10128/79902/1977/3837/53371/23225/54890/23299/51808/55308/4116/6741/23165/114789/9908/23381/3087/11052/56262/65109/81034/9984	SLBP, SRSF7, NUP62, NUP155, SLC19A1, SLC25A19, SRSF1, SLC29A1, NUP58, DDX39A, AHCTF1, ALYREF, NUP160, XPO5, SEH1L, SRSF3, NXT1, NSUN2, NUP98, PNPT1, NUP153, NUP35, NUP42, RAN, LRRC8B, UPF1, SLC25A4, EIF4A3, SLC25A17, NUP188, DHX9, NOL6, SLC25A33, NUP50, RAE1, LRPPRC, NUP85, EIF4E, KPNB1, NUP54, NUP210, ALKBH5, BICD2, PHAX, DDX19A, MAGOH, SSB, NUP205, SLC25A25, G3BP2, SMG5, HHEX, CPSF6, LRRC8A, UP…
GO:0101031	CC	GO:0101031	protein folding chaperone complex	35	0.713508	1.6222	0.00316522	0.0400027	0.0333031	1812	tags=66%, list=20%, signal=52%	23234/10963/3312/908/57003/10576/10728/6950/3326/22948/7203/10575/8624/10856/10694/81572/10273/10574/23753/51726/5202/11140/6674	DNAJC9, STIP1, HSPA8, CCT6A, CCDC47, CCT2, PTGES3, TCP1, HSP90AB1, CCT5, CCT3, CCT4, PSMG1, RUVBL2, CCT8, PDRG1, STUB1, CCT7, SDF2L1, DNAJB11, PFDN2, CDC37, SPAG1
GO:0030880	CC	GO:0030880	RNA polymerase complex	72	0.66169	1.62187	0.000696615	0.0142464	0.0118605	1995	tags=47%, list=23%, signal=37%	4172/64425/10849/84172/27097/5422/9533/5433/23649/10622/221830/51728/5557/51616/171568/5437/2967/55718/6877/5442/5435/25885/2962/2648/11128/6879/10621/54457/2071/6875/6873/6908/6882/27297	MCM3, POLR1E, POLR1G, POLR1B, TAF5L, POLA1, POLR1C, POLR2D, POLA2, POLR3G, POLR1F, POLR3K, PRIM1, TAF9B, POLR3H, POLR2H, GTF2H3, POLR3E, TAF5, POLRMT, POLR2F, POLR1A, GTF2F1, KAT2A, POLR3A, TAF7, POLR3F, TAF7L, ERCC3, TAF4B, TAF2, TBP, TAF11, CRCP
GO:0016445	BP	GO:0016445	somatic diversification of immunoglobulins	45	0.691662	1.62127	0.00259496	0.0353368	0.0294186	1141	tags=33%, list=13%, signal=29%	2956/79915/4436/7374/3329/165918/7468/56941/9156/55183/22976/10721/118460/6929/9466	MSH6, ATAD5, MSH2, UNG, HSPD1, RNF168, NSD2, HMCES, EXO1, RIF1, PAXIP1, POLQ, EXOSC6, TCF3, IL27RA
GO:0016779	MF	GO:0016779	nucleotidyltransferase activity	93	0.64644	1.62064	0.000184812	0.00499703	0.00416014	982	tags=28%, list=11%, signal=25%	115004/79693/84172/10714/1736/5426/5424/5422/5427/4940/142/80308/55603/10038/9533/54107/87178/10728/10622/51728/5557/10721/171568/5437/55149/11153	CGAS, YRDC, POLR1B, POLD3, DKC1, POLE, POLD1, POLA1, POLE2, OAS3, PARP1, FLAD1, TENT5A, PARP2, POLR1C, POLE3, PNPT1, PTGES3, POLR3G, POLR3K, PRIM1, POLQ, POLR3H, POLR2H, MTPAP, FICD
GO:0071013	CC	GO:0071013	catalytic step 2 spliceosome	64	0.667164	1.62005	0.0012052	0.021521	0.0179167	2146	tags=61%, list=24%, signal=46%	6426/3185/10946/10189/8220/5411/6628/10236/6632/9775/3192/27339/4670/6627/6634/9410/3183/10492/6637/9343/55696/51645/9416/4116/57461/988/6636/10992/3187/57819/57703/7307/8896/10286/51428/23517/10291/6635/55110	SRSF1, HNRNPF, SF3A3, ALYREF, ESS2, PNN, SNRPB, HNRNPR, SNRPD1, EIF4A3, HNRNPU, PRPF19, HNRNPM, SNRPA1, SNRPD3, SNRNP40, HNRNPC, SYNCRIP, SNRPG, EFTUD2, RBM22, PPIL1, DDX23, MAGOH, ISY1, CDC5L, SNRPF, SF3B2, HNRNPH1, LSM2, CWC22, U2AF1, BUD31, BCAS2, DDX41, MTREX, SF3A1, SNRPE, MAGOHB
GO:0006298	BP	GO:0006298	mismatch repair	20	0.778805	1.61997	0.00325816	0.0409931	0.0341277	1144	tags=55%, list=13%, signal=48%	2956/4436/10714/9156/6118/3978/5111/10535/84515/84153/254394	MSH6, MSH2, POLD3, EXO1, RPA2, LIG1, PCNA, RNASEH2A, MCM8, RNASEH2C, MCM9
GO:0004518	MF	GO:0004518	nuclease activity	124	0.635464	1.61901	0.000104491	0.00330143	0.00274851	1410	tags=34%, list=16%, signal=29%	54913/2237/5932/114034/5426/5424/5393/64782/81875/23404/51163/10248/9156/7517/10171/87178/1763/85463/201626/64789/126549/4830/27161/27301/10535/64858/10721/54512/56915/146857/10940/5883/23052/10556/25819/11102/201164/79002/22894/5442/57109/51010	RPP25, FEN1, RBBP8, TOE1, POLE, POLD1, EXOSC9, AEN, ISG20L2, EXOSC2, DBR1, POP7, EXO1, XRCC3, RCL1, PNPT1, DNA2, ZC3H12C, PDE12, EXO5, ANKLE1, NME1, AGO2, APEX2, RNASEH2A, DCLRE1B, POLQ, EXOSC4, EXOSC5, SLFN13, POP1, RAD9A, ENDOD1, RPP30, NOCT, RPP14, PLD6, TRIR, DIS3, POLRMT, REXO4, EXOSC3
GO:0016234	CC	GO:0016234	inclusion body	39	0.700616	1.61824	0.0030968	0.039493	0.0328788	486	tags=23%, list=5%, signal=22%	3304/9816/3303/56852/5424/9529/4928/84250/9972	HSPA1B, URB2, HSPA1A, RAD18, POLD1, BAG5, NUP98, SLF1, NUP153
GO:0009123	BP	GO:0009123	nucleoside monophosphate metabolic process	48	0.683787	1.61764	0.00215085	0.0316658	0.0263625	1686	tags=46%, list=19%, signal=37%	5471/10606/5634/7372/5631/7298/4860/8833/3614/1633/83549/7371/205/204/5198/6470/790/2618/9414/3251/7083/51727	PPAT, PAICS, PRPS2, UMPS, PRPS1, TYMS, PNP, GMPS, IMPDH1, DCK, UCK1, UCK2, AK4, AK2, PFAS, SHMT1, CAD, GART, TJP2, HPRT1, TK1, CMPK1
GO:0002562	BP	GO:0002562	somatic diversification of immune receptors via germline recombination within a single locus	45	0.690022	1.61742	0.00301015	0.0389174	0.0323996	1141	tags=33%, list=13%, signal=29%	2956/79915/4436/7374/3329/165918/7468/56941/9156/55183/22976/9730/118460/6929/9466	MSH6, ATAD5, MSH2, UNG, HSPD1, RNF168, NSD2, HMCES, EXO1, RIF1, PAXIP1, DCAF1, EXOSC6, TCF3, IL27RA
GO:0016444	BP	GO:0016444	somatic cell DNA recombination	45	0.690022	1.61742	0.00301015	0.0389174	0.0323996	1141	tags=33%, list=13%, signal=29%	2956/79915/4436/7374/3329/165918/7468/56941/9156/55183/22976/9730/118460/6929/9466	MSH6, ATAD5, MSH2, UNG, HSPD1, RNF168, NSD2, HMCES, EXO1, RIF1, PAXIP1, DCAF1, EXOSC6, TCF3, IL27RA
GO:0140299	MF	GO:0140299	small molecule sensor activity	24	0.746395	1.61605	0.00410242	0.048369	0.0402683	829	tags=21%, list=9%, signal=19%	2956/4436/7516/7517/5888	MSH6, MSH2, XRCC2, XRCC3, RAD51
GO:0016447	BP	GO:0016447	somatic recombination of immunoglobulin gene segments	40	0.699596	1.61594	0.0033496	0.0416284	0.0346566	1141	tags=35%, list=13%, signal=31%	2956/79915/4436/7374/3329/165918/7468/56941/9156/55183/22976/118460/6929/9466	MSH6, ATAD5, MSH2, UNG, HSPD1, RNF168, NSD2, HMCES, EXO1, RIF1, PAXIP1, EXOSC6, TCF3, IL27RA
GO:0008186	MF	GO:0008186	ATP-dependent activity, acting on RNA	54	0.676248	1.61523	0.00208451	0.0311159	0.0259047	1566	tags=48%, list=18%, signal=40%	9188/57647/54606/1663/10212/8886/22907/5976/9704/9775/1665/54555/1660/6832/57696/9879/57062/1973/317781/55308/11218/9416/83990/64794/1662/56919	DDX21, DHX37, DDX56, DDX11, DDX39A, DDX18, DHX30, UPF1, DHX34, EIF4A3, DHX15, DDX49, DHX9, SUPV3L1, DDX55, DDX46, DDX24, EIF4A1, DDX51, DDX19A, DDX20, DDX23, BRIP1, DDX31, DDX10, DHX33
GO:0051225	BP	GO:0051225	spindle assembly	66	0.66598	1.61482	0.000578568	0.0125632	0.0104591	1060	tags=30%, list=12%, signal=27%	3304/3303/4605/26271/55142/6047/54801/56647/29901/1104/203068/3192/6491/9055/93323/8243/9126/3837/79598/4733	HSPA1B, HSPA1A, MYBL2, FBXO5, HAUS2, RNF4, HAUS6, BCCIP, SAC3D1, RCC1, TUBB, HNRNPU, STIL, PRC1, HAUS8, SMC1A, SMC3, KPNB1, CEP97, DRG1
GO:0046112	BP	GO:0046112	nucleobase biosynthetic process	14	0.819942	1.61358	0.00250635	0.0346831	0.0288744	399	tags=43%, list=5%, signal=41%	5471/10606/1503/7372/5631/8833	PPAT, PAICS, CTPS1, UMPS, PRPS1, GMPS
GO:0010833	BP	GO:0010833	telomere maintenance via telomere lengthening	54	0.675159	1.61263	0.00240831	0.0337764	0.0281196	1591	tags=54%, list=18%, signal=44%	1736/142/2643/908/10576/5981/10728/6950/3326/65057/22948/3320/54984/3192/9894/55226/64858/5888/7203/10575/3183/10694/7014/10574/7520/54433/55651/23381/55135	DKC1, PARP1, GCH1, CCT6A, CCT2, RFC1, PTGES3, TCP1, HSP90AB1, ACD, CCT5, HSP90AA1, PINX1, HNRNPU, TELO2, NAT10, DCLRE1B, RAD51, CCT3, CCT4, HNRNPC, CCT8, TERF2, CCT7, XRCC5, GAR1, NHP2, SMG5, WRAP53
GO:0000966	BP	GO:0000966	RNA 5'-end processing	19	0.779919	1.61238	0.00303916	0.0391659	0.0326065	1438	tags=63%, list=16%, signal=53%	54913/54931/8602/27340/10248/87178/10940/29777/10556/11102/6741/161424	RPP25, TRMT10C, NOP14, UTP20, POP7, PNPT1, POP1, ABT1, RPP30, RPP14, SSB, NOP9
GO:0007080	BP	GO:0007080	mitotic metaphase chromosome alignment	35	0.70914	1.61227	0.00394037	0.0469505	0.0390873	1532	tags=43%, list=17%, signal=36%	81620/23636/113130/81929/23212/79003/54984/3192/3837/10726/221150/9183/22919/54908/55143	CDT1, NUP62, CDCA5, SEH1L, RRS1, MIS12, PINX1, HNRNPU, KPNB1, NUDC, SKA3, ZW10, MAPRE1, SPDL1, CDCA8
GO:2000573	BP	GO:2000573	positive regulation of DNA biosynthetic process	49	0.682572	1.61204	0.00188755	0.0286908	0.0238857	934	tags=41%, list=11%, signal=37%	7398/5983/5982/1736/5985/5984/9314/2643/908/10576/10728/6950/3326/65057/22948/3320/5111/79075/7203/10575	USP1, RFC3, RFC2, DKC1, RFC5, RFC4, KLF4, GCH1, CCT6A, CCT2, PTGES3, TCP1, HSP90AB1, ACD, CCT5, HSP90AA1, PCNA, DSCC1, CCT3, CCT4
GO:0010564	BP	GO:0010564	regulation of cell cycle process	443	0.612134	1.61176	8.95e-12	2.4e-09	1.99e-09	1175	tags=27%, list=13%, signal=25%	993/9134/3304/51514/898/79968/4998/8877/91607/81620/55159/2237/1869/79915/3303/54962/2146/8317/5932/23636/29980/4436/201161/1017/9738/56852/144455/3014/11073/7465/10514/26271/63967/7027/580/5933/113130/8318/5902/79733/2827/25896/55920/1843/641/1663/90381/25909/10926/9314/6240/6047/7517/84444/605/55787/23310/1026/54888/990/84250/8193/675/1763/51499/58490/896/899/637/84126/26973/10733/4193/6118/908…	CDC25A, CCNE2, HSPA1B, DTL, CCNE1, WDR76, ORC1, SPHK1, SLFN11, CDT1, RFWD3, FEN1, E2F1, ATAD5, HSPA1A, TIPIN, EZH2, CDC7, RBBP8, NUP62, DONSON, MSH2, CENPV, CDK2, CCP110, RAD18, E2F7, H2AX, TOPBP1, WEE1, MYBBP1A, FBXO5, CLSPN, TFDP1, BARD1, RBL1, CDCA5, CDC45, RANBP1, E2F8, GPR3, INTS7, RCC2, DUSP1, BLM, DDX11, TICRR, AHCTF1, DBF4, KLF4, RRM1, RNF4, XRCC3, DOT1L, BCL7A, TXLNG, NCAPD3, CDKN1A, NSU…
GO:0002312	BP	GO:0002312	B cell activation involved in immune response	47	0.683116	1.61175	0.00278694	0.0370537	0.0308481	768	tags=28%, list=9%, signal=25%	2956/79915/4436/7374/3329/165918/23228/55619/7468/56941/9156/55183/22976	MSH6, ATAD5, MSH2, UNG, HSPD1, RNF168, PLCL2, DOCK10, NSD2, HMCES, EXO1, RIF1, PAXIP1
GO:0004540	MF	GO:0004540	RNA nuclease activity	70	0.660182	1.61129	0.000621315	0.0130872	0.0108954	1410	tags=37%, list=16%, signal=31%	54913/2237/114034/5393/81875/23404/51163/10248/9156/10171/87178/85463/201626/27161/10535/54512/56915/146857/10940/10556/25819/11102/201164/22894/5442/51010	RPP25, FEN1, TOE1, EXOSC9, ISG20L2, EXOSC2, DBR1, POP7, EXO1, RCL1, PNPT1, ZC3H12C, PDE12, AGO2, RNASEH2A, EXOSC4, EXOSC5, SLFN13, POP1, RPP30, NOCT, RPP14, PLD6, DIS3, POLRMT, EXOSC3
GO:0000775	CC	GO:0000775	chromosome, centromeric region	155	0.626864	1.6111	1.82e-05	0.000855259	0.000712022	1647	tags=34%, list=19%, signal=28%	81620/2146/3070/11177/201161/1786/113130/55920/157570/25909/79723/23279/81929/79980/1059/23310/79682/54107/55166/222229/4928/79003/9031/54984/3192/23063/25983/6839/11130/64105/79075/8243/9126/79019/79902/9184/221150/10664/701/55839/4085/9183/10051/29117/79172/64151/91687/54908/55143/5501/23137/26039/6612	CDT1, EZH2, HELLS, BAZ1A, CENPV, DNMT1, CDCA5, RCC2, ESCO2, AHCTF1, SUV39H2, NUP160, SEH1L, DSN1, CENPB, NCAPD3, CENPU, POLE3, CENPQ, LRWD1, NUP98, MIS12, BAZ1B, PINX1, HNRNPU, WAPL, NGDN, SUV39H1, ZWINT, CENPK, DSCC1, SMC1A, SMC3, CENPM, NUP85, BUB3, SKA3, CTCF, BUB1B, CENPN, MAD2L1, ZW10, SMC4, BRD7, CENPO, NCAPG, CENPL, SPDL1, CDCA8, PPP1CC, SMC5, SS18L1, SUMO3
GO:0032785	BP	GO:0032785	negative regulation of DNA-templated transcription, elongation	19	0.779093	1.61067	0.00308627	0.0394482	0.0328415	666	tags=32%, list=8%, signal=29%	2146/165918/142/8312/10915/3192	EZH2, RNF168, PARP1, AXIN1, TCERG1, HNRNPU
GO:0007062	BP	GO:0007062	sister chromatid cohesion	34	0.708361	1.60946	0.00335307	0.0416284	0.0346566	1922	tags=56%, list=22%, signal=44%	2237/79892/113130/157570/1663/84250/23063/79075/8243/9126/5925/10664/701/83903/5889/23137/8260/80218/55294	FEN1, MCMBP, CDCA5, ESCO2, DDX11, SLF1, WAPL, DSCC1, SMC1A, SMC3, RB1, CTCF, BUB1B, HASPIN, RAD51C, SMC5, NAA10, NAA50, FBXW7
GO:0000793	CC	GO:0000793	condensed chromosome	168	0.62584	1.60899	9.33e-06	0.000493176	0.00041058	1647	tags=37%, list=19%, signal=31%	81620/201161/1017/3014/11073/29893/641/84365/25909/23279/81929/79980/1059/23212/23310/79682/55166/222229/4928/84250/675/55183/7283/79003/9031/493861/1104/54984/3192/29781/6839/11130/64105/65083/10270/5888/1111/8243/10128/9126/79019/79902/9184/5883/23397/221150/10664/701/55839/4085/9183/10051/29117/79172/672/64151/91687/54908/5501/23137/26039/6612	CDT1, CENPV, CDK2, H2AX, TOPBP1, PSMC3IP, BLM, NIFK, AHCTF1, NUP160, SEH1L, DSN1, CENPB, RRS1, NCAPD3, CENPU, CENPQ, LRWD1, NUP98, SLF1, BRCA2, RIF1, TUBG1, MIS12, BAZ1B, EID3, RCC1, PINX1, HNRNPU, NCAPH2, SUV39H1, ZWINT, CENPK, NOL6, AKAP8, RAD51, CHEK1, SMC1A, LRPPRC, SMC3, CENPM, NUP85, BUB3, RAD9A, NCAPH, SKA3, CTCF, BUB1B, CENPN, MAD2L1, ZW10, SMC4, BRD7, CENPO, BRCA1, NCAPG, CENPL, SPDL1, P…
GO:0005681	CC	GO:0005681	spliceosomal complex	143	0.626881	1.60846	6e-05	0.00220561	0.00183622	2048	tags=50%, list=23%, signal=39%	6426/3185/9128/10946/6427/3312/10189/84950/8220/6434/5411/22889/6628/10236/4691/6632/5976/9775/3192/1665/6626/11338/84844/27339/6936/8539/9879/4670/6627/6634/9410/3183/91603/10492/55660/6637/55119/9343/55696/51645/9416/4116/79622/4809/57461/51322/988/6636/7536/10992/3187/10262/55234/57819/9129/84060/57703/5511/7307/10907/55280/25804/84811/6631/8896/10286/51428/10713/26121/23517/55702/10291	SRSF1, HNRNPF, PRPF4, SF3A3, SRSF2, HSPA8, ALYREF, PRPF38A, ESS2, TRA2B, PNN, KHDC4, SNRPB, HNRNPR, NCL, SNRPD1, UPF1, EIF4A3, HNRNPU, DHX15, SNRPA, U2AF2, PHF5A, PRPF19, GCFC2, API5, DDX46, HNRNPM, SNRPA1, SNRPD3, SNRNP40, HNRNPC, ZNF830, SYNCRIP, PRPF40A, SNRPG, PRPF38B, EFTUD2, RBM22, PPIL1, DDX23, MAGOH, SNRNP25, SNU13, ISY1, WAC, CDC5L, SNRPF, SF1, SF3B2, HNRNPH1, SF3B4, SMU1, LSM2, PRPF3, R…
GO:0008340	BP	GO:0008340	determination of adult lifespan	21	0.765457	1.60804	0.00296937	0.038874	0.0323635	94	tags=14%, list=1%, signal=14%	115004/2956/4436	CGAS, MSH6, MSH2
GO:0002381	BP	GO:0002381	immunoglobulin production involved in immunoglobulin-mediated immune response	36	0.703811	1.60637	0.00319343	0.0402687	0.0335246	768	tags=31%, list=9%, signal=28%	2956/79915/4436/7374/3329/165918/7468/56941/9156/55183/22976	MSH6, ATAD5, MSH2, UNG, HSPD1, RNF168, NSD2, HMCES, EXO1, RIF1, PAXIP1
GO:0000377	BP	GO:0000377	RNA splicing, via transesterification reactions with bulged adenosine as nucleophile	214	0.619364	1.60492	8.51e-07	6.83e-05	5.69e-05	2064	tags=51%, list=23%, signal=40%	6432/6426/25929/3185/50628/9128/10946/6427/10212/3312/5725/84950/51163/64783/8220/23210/10921/6428/6434/708/5411/6732/22889/6628/4928/10236/96764/4691/6632/5976/9775/3192/1665/6626/1660/11338/10432/84844/27339/6936/9879/4670/9904/6627/6429/26528/6634/9410/3183/22827/10492/55660/6637/9343/55696/51645/10656/10421/135295/6431/11218/9416/4116/6421/79622/6433/4809/79084/57461/58517/4869/94104/988/1117…	SRSF7, SRSF1, GEMIN5, HNRNPF, GEMIN4, PRPF4, SF3A3, SRSF2, DDX39A, HSPA8, PTBP1, PRPF38A, DBR1, RBM15, ESS2, JMJD6, RNPS1, SRSF3, TRA2B, C1QBP, PNN, SRPK1, KHDC4, SNRPB, NUP98, HNRNPR, TGS1, NCL, SNRPD1, UPF1, EIF4A3, HNRNPU, DHX15, SNRPA, DHX9, U2AF2, RBM14, PHF5A, PRPF19, GCFC2, DDX46, HNRNPM, RBM19, SNRPA1, SRSF4, DAZAP1, SNRPD3, SNRNP40, HNRNPC, PUF60, SYNCRIP, PRPF40A, SNRPG, EFTUD2, RBM22, …
GO:0000398	BP	GO:0000398	mRNA splicing, via spliceosome	214	0.619364	1.60492	8.51e-07	6.83e-05	5.69e-05	2064	tags=51%, list=23%, signal=40%	6432/6426/25929/3185/50628/9128/10946/6427/10212/3312/5725/84950/51163/64783/8220/23210/10921/6428/6434/708/5411/6732/22889/6628/4928/10236/96764/4691/6632/5976/9775/3192/1665/6626/1660/11338/10432/84844/27339/6936/9879/4670/9904/6627/6429/26528/6634/9410/3183/22827/10492/55660/6637/9343/55696/51645/10656/10421/135295/6431/11218/9416/4116/6421/79622/6433/4809/79084/57461/58517/4869/94104/988/1117…	SRSF7, SRSF1, GEMIN5, HNRNPF, GEMIN4, PRPF4, SF3A3, SRSF2, DDX39A, HSPA8, PTBP1, PRPF38A, DBR1, RBM15, ESS2, JMJD6, RNPS1, SRSF3, TRA2B, C1QBP, PNN, SRPK1, KHDC4, SNRPB, NUP98, HNRNPR, TGS1, NCL, SNRPD1, UPF1, EIF4A3, HNRNPU, DHX15, SNRPA, DHX9, U2AF2, RBM14, PHF5A, PRPF19, GCFC2, DDX46, HNRNPM, RBM19, SNRPA1, SRSF4, DAZAP1, SNRPD3, SNRNP40, HNRNPC, PUF60, SYNCRIP, PRPF40A, SNRPG, EFTUD2, RBM22, …
GO:0043021	MF	GO:0043021	ribonucleoprotein complex binding	117	0.630971	1.6047	0.000182353	0.00495436	0.00412461	1692	tags=38%, list=19%, signal=32%	2146/7374/25929/50628/23560/3954/7866/80155/1965/57510/6059/57003/26135/708/6628/23481/92609/54915/4193/9775/3192/6626/1984/4830/1660/27000/29789/2107/79612/90850/56926/79029/55759/51042/10421/4706/4869/11171/6731/56919/10600/54496/11052/10419/8260	EZH2, UNG, GEMIN5, GEMIN4, GTPBP4, LETM1, IFRD2, NAA15, EIF2S1, XPO5, ABCE1, CCDC47, SERBP1, C1QBP, SNRPB, PES1, TIMM50, YTHDF1, MDM2, EIF4A3, HNRNPU, SNRPA, EIF5A, NME1, DHX9, DNAJC2, OLA1, ETF1, NAA16, ZNF598, NCLN, AFG2B, WDR12, ZNF593, CD2BP2, NDUFAB1, NPM1, STRAP, SRP72, DHX33, USP16, PRMT7, CPSF6, PRMT5, NAA10
GO:0051298	BP	GO:0051298	centrosome duplication	45	0.684552	1.6046	0.00408964	0.048369	0.0402683	1645	tags=44%, list=19%, signal=36%	23636/1017/9738/7517/29901/675/899/26973/10733/6491/55226/10432/64793/85459/163786/4869/672/2648/22994/348654	NUP62, CDK2, CCP110, XRCC3, SAC3D1, BRCA2, CCNF, CHORDC1, PLK4, STIL, NAT10, RBM14, CEP85, CEP295, SASS6, NPM1, BRCA1, KAT2A, CEP131, GEN1
GO:0032183	MF	GO:0032183	SUMO binding	11	0.855728	1.60388	0.00251613	0.0346831	0.0288744	1035	tags=73%, list=12%, signal=64%	9994/6047/26135/6996/375484/27043/10208/10054	CASP8AP2, RNF4, SERBP1, TDG, SIMC1, PELP1, USPL1, UBA2
GO:0045787	BP	GO:0045787	positive regulation of cell cycle	177	0.621453	1.6034	1.22e-05	0.000620302	0.000516416	1121	tags=27%, list=13%, signal=24%	993/9134/51514/898/8877/2237/79915/2146/8317/23636/201161/56852/144455/26271/7027/113130/5902/79733/55920/1663/10926/6240/3280/7517/23310/990/84250/675/896/10733/4193/10635/219736/3192/6491/29781/8882/1981/1111/1977/5925/4824/23397/1019/983/23276/150465	CDC25A, CCNE2, DTL, CCNE1, SPHK1, FEN1, ATAD5, EZH2, CDC7, NUP62, CENPV, RAD18, E2F7, FBXO5, TFDP1, CDCA5, RANBP1, E2F8, RCC2, DDX11, DBF4, RRM1, HES1, XRCC3, NCAPD3, CDC6, SLF1, BRCA2, CCND3, PLK4, MDM2, RAD51AP1, STOX1, HNRNPU, STIL, NCAPH2, ZPR1, EIF4G1, CHEK1, EIF4E, RB1, NKX3-1, NCAPH, CDK4, CDK1, KLHL18, TTL
GO:1901987	BP	GO:1901987	regulation of cell cycle phase transition	286	0.614946	1.60323	3.74e-08	3.75e-06	3.13e-06	863	tags=23%, list=10%, signal=21%	993/9134/51514/898/79968/4998/91607/81620/55159/1869/79915/54962/2146/8317/5932/29980/4436/1017/144455/3014/11073/7465/26271/63967/7027/580/5933/113130/8318/25896/55920/1843/641/90381/10926/9314/6240/7517/84444/605/1026/54888/990/8193/675/1763/51499/896/637/84126/4193/6118/9088/9675/219736/9894/6491/8462/11130/22976/8883/5888/27339/1981/1111	CDC25A, CCNE2, DTL, CCNE1, WDR76, ORC1, SLFN11, CDT1, RFWD3, E2F1, ATAD5, TIPIN, EZH2, CDC7, RBBP8, DONSON, MSH2, CDK2, E2F7, H2AX, TOPBP1, WEE1, FBXO5, CLSPN, TFDP1, BARD1, RBL1, CDCA5, CDC45, INTS7, RCC2, DUSP1, BLM, TICRR, DBF4, KLF4, RRM1, XRCC3, DOT1L, BCL7A, CDKN1A, NSUN2, CDC6, DPF1, BRCA2, DNA2, TRIAP1, CCND3, BID, ATRIP, MDM2, RPA2, PKMYT1, TTI1, STOX1, TELO2, STIL, KLF11, ZWINT, PAXIP1,…
GO:0016442	CC	GO:0016442	RISC complex	22	0.753343	1.601	0.00264539	0.0356306	0.0296633	915	tags=27%, list=10%, signal=25%	407975/114614/57510/27161/1660/1977	MIR17HG, MIR155HG, XPO5, AGO2, DHX9, EIF4E
GO:0031332	CC	GO:0031332	RNAi effector complex	22	0.753343	1.601	0.00264539	0.0356306	0.0296633	915	tags=27%, list=10%, signal=25%	407975/114614/57510/27161/1660/1977	MIR17HG, MIR155HG, XPO5, AGO2, DHX9, EIF4E
GO:0006397	BP	GO:0006397	mRNA processing	332	0.61062	1.59938	8.98e-09	1.01e-06	8.41e-07	2064	tags=47%, list=23%, signal=37%	23076/7884/6432/54517/51593/6426/25929/55544/580/3185/50628/9128/10946/6427/10212/3312/10189/5725/84950/51163/64783/8220/23210/10921/6428/27037/80324/56931/6434/708/5411/283989/6732/5433/22889/6628/25888/10915/4928/87178/23283/10236/96764/58490/4691/6632/5976/201626/60493/9775/3192/1665/6626/1660/1479/64062/11338/10432/84844/27339/8882/6936/55339/9238/55149/9879/4670/10978/9904/6627/6429/26528/66…	RRP1B, SLBP, SRSF7, PUS7, SRRT, SRSF1, GEMIN5, RBM38, BARD1, HNRNPF, GEMIN4, PRPF4, SF3A3, SRSF2, DDX39A, HSPA8, ALYREF, PTBP1, PRPF38A, DBR1, RBM15, ESS2, JMJD6, RNPS1, SRSF3, TRMT2A, PUS1, DUS3L, TRA2B, C1QBP, PNN, TSEN54, SRPK1, POLR2D, KHDC4, SNRPB, ZNF473, TCERG1, NUP98, PNPT1, CSTF2T, HNRNPR, TGS1, RPRD1B, NCL, SNRPD1, UPF1, PDE12, FASTKD5, EIF4A3, HNRNPU, DHX15, SNRPA, DHX9, CSTF3, RBM26, …
GO:0051087	MF	GO:0051087	protein-folding chaperone binding	76	0.648809	1.59779	0.00179985	0.0278087	0.0231513	1610	tags=38%, list=18%, signal=31%	993/23636/23234/3329/3312/3280/80273/3336/9529/8266/10728/3301/10478/10598/10469/27000/3337/11153/578/6558/983/573/10273/9093/23753/54788/811/55135/134266	CDC25A, NUP62, DNAJC9, HSPD1, HSPA8, HES1, GRPEL1, HSPE1, BAG5, UBL4A, PTGES3, DNAJA1, SLC25A17, AHSA1, TIMM44, DNAJC2, DNAJB1, FICD, BAK1, SLC12A2, CDK1, BAG1, STUB1, DNAJA3, SDF2L1, DNAJB12, CALR, WRAP53, GRPEL2
GO:0003724	MF	GO:0003724	RNA helicase activity	53	0.667763	1.59644	0.00224887	0.0324505	0.0270158	1566	tags=47%, list=18%, signal=39%	9188/57647/54606/10212/8886/22907/5976/9704/9775/1665/54555/1660/6832/57696/9879/57062/1973/317781/55308/11218/9416/83990/64794/1662/56919	DDX21, DHX37, DDX56, DDX39A, DDX18, DHX30, UPF1, DHX34, EIF4A3, DHX15, DDX49, DHX9, SUPV3L1, DDX55, DDX46, DDX24, EIF4A1, DDX51, DDX19A, DDX20, DDX23, BRIP1, DDX31, DDX10, DHX33
GO:2000779	BP	GO:2000779	regulation of double-strand break repair	87	0.64021	1.59571	0.000706343	0.0143742	0.0119669	988	tags=29%, list=11%, signal=26%	115004/79000/1663/142/7468/7913/80311/605/63979/56154/84250/8193/55183/84126/6118/10635/55086/387893/5888/1111/7334/10721/8089/26168/10856	CGAS, AUNIP, DDX11, PARP1, NSD2, DEK, KLHL15, BCL7A, FIGNL1, TEX15, SLF1, DPF1, RIF1, ATRIP, RPA2, RAD51AP1, RADX, KMT5A, RAD51, CHEK1, UBE2N, POLQ, YEATS4, SENP3, RUVBL2
GO:0007127	BP	GO:0007127	meiosis I	68	0.654464	1.59551	0.00140309	0.0240579	0.0200287	829	tags=18%, list=9%, signal=16%	9134/898/26271/29893/56154/675/4603/79173/10635/126549/11130/5888	CCNE2, CCNE1, FBXO5, PSMC3IP, TEX15, BRCA2, MYBL1, BRME1, RAD51AP1, ANKLE1, ZWINT, RAD51
GO:0140718	BP	GO:0140718	facultative heterochromatin formation	27	0.722077	1.59438	0.00424957	0.0496873	0.0413658	1286	tags=41%, list=15%, signal=35%	57673/2146/3070/1786/90378/56154/10155/6839/53615/23378/23512	BEND3, EZH2, HELLS, DNMT1, SAMD1, TEX15, TRIM28, SUV39H1, MBD3, RRP8, SUZ12
GO:0000375	BP	GO:0000375	RNA splicing, via transesterification reactions	217	0.61558	1.59402	2.2e-06	0.000152404	0.00012688	2064	tags=51%, list=23%, signal=40%	6432/6426/25929/3185/50628/9128/10946/6427/10212/3312/5725/84950/51163/64783/8220/23210/10921/6428/6434/708/5411/6732/22889/6628/4928/10236/96764/4691/6632/5976/9775/3192/1665/6626/1660/11338/10432/84844/27339/6936/9879/4670/9904/6627/6429/26528/6634/9410/3183/22827/10492/55660/6637/9343/55696/51645/10656/10421/135295/6431/11218/9416/4116/6421/79622/6433/4809/79084/57461/58517/4869/94104/988/1117…	SRSF7, SRSF1, GEMIN5, HNRNPF, GEMIN4, PRPF4, SF3A3, SRSF2, DDX39A, HSPA8, PTBP1, PRPF38A, DBR1, RBM15, ESS2, JMJD6, RNPS1, SRSF3, TRA2B, C1QBP, PNN, SRPK1, KHDC4, SNRPB, NUP98, HNRNPR, TGS1, NCL, SNRPD1, UPF1, EIF4A3, HNRNPU, DHX15, SNRPA, DHX9, U2AF2, RBM14, PHF5A, PRPF19, GCFC2, DDX46, HNRNPM, RBM19, SNRPA1, SRSF4, DAZAP1, SNRPD3, SNRNP40, HNRNPC, PUF60, SYNCRIP, PRPF40A, SNRPG, EFTUD2, RBM22, …
GO:0006399	BP	GO:0006399	tRNA metabolic process	157	0.619761	1.59339	2.39e-05	0.00105042	0.0008745	1909	tags=41%, list=22%, signal=33%	54913/54931/79693/54517/5393/23404/2193/126789/10248/27037/80324/9836/56931/283989/92935/54888/115708/87178/10785/51605/64118/55226/79691/3035/10056/55621/55798/339175/146857/10940/84520/10978/55687/283459/6897/112970/10556/8518/11102/55718/27304/8270/2972/57470/55623/11340/5435/6741/51010/80745/10352/127253/4234/57604/9329/83480/348180/5917/11128/23587/124454/207/25940/5394/24140	RPP25, TRMT10C, YRDC, PUS7, EXOSC9, EXOSC2, FARSA, PUSL1, POP7, TRMT2A, PUS1, LCMT2, DUS3L, TSEN54, MARS2, NSUN2, TRMT61A, PNPT1, WDR4, TRMT6, DUS1L, NAT10, QTRT2, HARS1, FARSB, TRMT1, METTL2B, METTL2A, SLFN13, POP1, GON7, CLP1, TRMU, GATC, TARS1, KTI12, RPP30, ELP1, RPP14, POLR3E, MOCS3, LAGE3, BRF1, LRRC47, THUMPD1, EXOSC8, POLR2F, SSB, EXOSC3, THUMPD2, WARS2, TYW3, METTL1, TRMT9B, GTF3C4, PUS3…
GO:0008033	BP	GO:0008033	tRNA processing	107	0.628518	1.59338	0.000353223	0.00831183	0.00691978	1536	tags=36%, list=17%, signal=30%	54913/54931/79693/54517/126789/10248/27037/80324/9836/56931/283989/54888/115708/87178/10785/51605/64118/55226/79691/55621/55798/339175/10940/84520/10978/55687/112970/10556/8518/11102/27304/8270/55623/6741/80745/127253/4234/57604	RPP25, TRMT10C, YRDC, PUS7, PUSL1, POP7, TRMT2A, PUS1, LCMT2, DUS3L, TSEN54, NSUN2, TRMT61A, PNPT1, WDR4, TRMT6, DUS1L, NAT10, QTRT2, TRMT1, METTL2B, METTL2A, POP1, GON7, CLP1, TRMU, KTI12, RPP30, ELP1, RPP14, MOCS3, LAGE3, THUMPD1, SSB, THUMPD2, TYW3, METTL1, TRMT9B
GO:0042393	MF	GO:0042393	histone binding	158	0.619469	1.59289	3.72e-05	0.00148413	0.00123557	1325	tags=30%, list=15%, signal=26%	4171/55636/29028/8208/51460/2956/4796/1105/83743/23234/3014/84733/165918/23170/6322/4678/7913/23310/6749/8520/222229/10527/5757/26155/6046/11091/9031/1104/139886/55170/3066/10389/27000/22823/8089/4676/144108/6418/83746/23378/79710/7443/148479/57713/23512/8805/84289	MCM2, CHD7, ATAD2, CHAF1B, SFMBT1, MSH6, TONSL, CHD1, GRWD1, DNAJC9, H2AX, CBX2, RNF168, TTLL12, SCML1, NASP, DEK, NCAPD3, SSRP1, HAT1, LRWD1, IPO7, PTMA, NOC2L, BRD2, WDR5, BAZ1B, RCC1, SPIN4, PRMT6, HDAC2, SCML2, DNAJC2, MTF2, YEATS4, NAP1L4, SPTY2D1, SET, L3MBTL2, RRP8, MORC4, VRK1, PHF13, SFMBT2, SUZ12, TRIM24, ING5
GO:0017111	MF	GO:0017111	ribonucleoside triphosphate phosphatase activity	392	0.606247	1.59098	6.21e-10	9.71e-08	8.08e-08	1494	tags=32%, list=17%, signal=28%	3304/4176/4173/9188/4175/4172/4998/4171/91607/55636/29028/79915/3303/5983/55720/1105/4436/5982/4174/3329/57647/158158/51182/56652/5985/23560/54606/5984/10383/641/1663/10212/3312/2643/29889/6059/908/3310/10576/8886/63979/22907/5881/83858/990/55210/1763/10061/5981/10376/5901/6950/5976/51655/3326/9704/22948/23456/203068/23/3320/9401/9775/10131/2781/1665/54555/1660/3313/388/29789/55341/55605/5888/599…	HSPA1B, MCM7, MCM4, DDX21, MCM6, MCM3, ORC1, MCM2, SLFN11, CHD7, ATAD2, ATAD5, HSPA1A, RFC3, TSR1, CHD1, MSH2, RFC2, MCM5, HSPD1, DHX37, RASEF, HSPA14, TWNK, RFC5, GTPBP4, DDX56, RFC4, TUBB4B, BLM, DDX11, DDX39A, HSPA8, GCH1, GNL2, ABCE1, CCT6A, HSPA6, CCT2, DDX18, FIGNL1, DHX30, RAC3, ATAD3B, CDC6, ATAD3A, DNA2, ABCF2, RFC1, TUBA1B, RAN, TCP1, UPF1, RASD1, HSP90AB1, DHX34, CCT5, ABCB10, TUBB, AB…
GO:0090224	BP	GO:0090224	regulation of spindle organization	22	0.748598	1.59091	0.00315145	0.0399183	0.0332329	1060	tags=41%, list=12%, signal=36%	3304/3303/23636/6047/3192/6491/8480/79598/4733	HSPA1B, HSPA1A, NUP62, RNF4, HNRNPU, STIL, RAE1, CEP97, DRG1
GO:2000278	BP	GO:2000278	regulation of DNA biosynthetic process	77	0.643008	1.58758	0.00121612	0.0216439	0.018019	1405	tags=45%, list=16%, signal=39%	7398/5983/5982/1736/7027/5985/5984/9314/2643/908/10576/1026/10728/6950/3326/65057/22948/3320/5111/54984/3192/55226/79075/27000/10715/1111/7203/10575/3183/10694/7014/10574/84289/7520/890	USP1, RFC3, RFC2, DKC1, TFDP1, RFC5, RFC4, KLF4, GCH1, CCT6A, CCT2, CDKN1A, PTGES3, TCP1, HSP90AB1, ACD, CCT5, HSP90AA1, PCNA, PINX1, HNRNPU, NAT10, DSCC1, DNAJC2, CERS1, CHEK1, CCT3, CCT4, HNRNPC, CCT8, TERF2, CCT7, ING5, XRCC5, CCNA2
GO:0005684	CC	GO:0005684	U2-type spliceosomal complex	69	0.649929	1.58739	0.00144081	0.0244691	0.020371	2146	tags=59%, list=24%, signal=45%	9128/10946/84950/6628/6632/9775/1665/11338/84844/27339/6936/9879/6627/6634/9410/55660/6637/9343/55696/51645/4809/57461/988/6636/10992/10262/55234/57819/9129/57703/10907/25804/84811/6631/8896/10286/26121/55702/10291/6635/55110	PRPF4, SF3A3, PRPF38A, SNRPB, SNRPD1, EIF4A3, DHX15, U2AF2, PHF5A, PRPF19, GCFC2, DDX46, SNRPA1, SNRPD3, SNRNP40, PRPF40A, SNRPG, EFTUD2, RBM22, PPIL1, SNU13, ISY1, CDC5L, SNRPF, SF3B2, SF3B4, SMU1, LSM2, PRPF3, CWC22, TXNL4A, LSM4, BUD13, SNRPC, BUD31, BCAS2, PRPF31, YJU2, SF3A1, SNRPE, MAGOHB
GO:0051310	BP	GO:0051310	metaphase chromosome alignment	57	0.657344	1.58715	0.00371154	0.0446472	0.0371698	1532	tags=39%, list=17%, signal=32%	81620/23636/113130/55920/81929/79980/23212/55166/79003/54984/3192/11130/3837/5925/9184/10726/150465/221150/9183/22919/54908/55143	CDT1, NUP62, CDCA5, RCC2, SEH1L, DSN1, RRS1, CENPQ, MIS12, PINX1, HNRNPU, ZWINT, KPNB1, RB1, BUB3, NUDC, TTL, SKA3, ZW10, MAPRE1, SPDL1, CDCA8
GO:0031023	BP	GO:0031023	microtubule organizing center organization	85	0.638568	1.58604	0.00145982	0.0245809	0.0204642	1645	tags=39%, list=19%, signal=32%	23636/1017/9738/7516/5902/6566/55142/7517/54801/29901/675/899/26973/10733/6491/55226/10432/93323/1111/9768/79648/64793/983/1874/22809/117178/85459/163786/4869/672/2648/22994/348654	NUP62, CDK2, CCP110, XRCC2, RANBP1, SLC16A1, HAUS2, XRCC3, HAUS6, SAC3D1, BRCA2, CCNF, CHORDC1, PLK4, STIL, NAT10, RBM14, HAUS8, CHEK1, PCLAF, MCPH1, CEP85, CDK1, E2F4, ATF5, SSX2IP, CEP295, SASS6, NPM1, BRCA1, KAT2A, CEP131, GEN1
GO:1903047	BP	GO:1903047	mitotic cell cycle process	468	0.601698	1.5859	2.98e-11	6.99e-09	5.82e-09	1108	tags=25%, list=13%, signal=23%	993/9134/3304/51514/898/4173/4175/4172/4998/8877/4171/91607/81620/55159/1869/79915/64785/3303/54962/2146/8317/5932/23636/29980/4436/1017/4605/144455/11073/7465/54619/57695/26271/63967/7027/5426/580/5933/113130/8318/5902/6502/55920/1843/5422/641/90381/10926/9314/9024/6240/81929/7517/23212/605/23310/1026/56647/990/8193/675/1763/51499/9837/896/899/637/5901/7283/79003/4193/6118/9088/9031/1104/3978/51…	CDC25A, CCNE2, HSPA1B, DTL, CCNE1, MCM4, MCM6, MCM3, ORC1, SPHK1, MCM2, SLFN11, CDT1, RFWD3, E2F1, ATAD5, GINS3, HSPA1A, TIPIN, EZH2, CDC7, RBBP8, NUP62, DONSON, MSH2, CDK2, MYBL2, E2F7, TOPBP1, WEE1, CCNJ, USP37, FBXO5, CLSPN, TFDP1, POLE, BARD1, RBL1, CDCA5, CDC45, RANBP1, SKP2, RCC2, DUSP1, POLA1, BLM, TICRR, DBF4, KLF4, BRSK2, RRM1, SEH1L, XRCC3, RRS1, BCL7A, NCAPD3, CDKN1A, BCCIP, CDC6, DPF1…
GO:0007051	BP	GO:0007051	spindle organization	109	0.623056	1.5819	0.000469701	0.0104	0.00865823	1070	tags=26%, list=12%, signal=23%	3304/3303/23636/4605/26271/79000/55142/6047/54801/56647/7430/29901/5901/7283/1104/203068/3192/6491/9055/55521/93323/8480/8243/9126/3837/79598/4733/10726	HSPA1B, HSPA1A, NUP62, MYBL2, FBXO5, AUNIP, HAUS2, RNF4, HAUS6, BCCIP, EZR, SAC3D1, RAN, TUBG1, RCC1, TUBB, HNRNPU, STIL, PRC1, TRIM36, HAUS8, RAE1, SMC1A, SMC3, KPNB1, CEP97, DRG1, NUDC
GO:0003725	MF	GO:0003725	double-stranded RNA binding	51	0.663703	1.58086	0.00393167	0.0469463	0.0390838	887	tags=27%, list=10%, signal=25%	9188/79693/3329/10383/4940/22907/10376/3326/3192/1665/27161/1660/3609/6832	DDX21, YRDC, HSPD1, TUBB4B, OAS3, DHX30, TUBA1B, HSP90AB1, HNRNPU, DHX15, AGO2, DHX9, ILF3, SUPV3L1
GO:1901991	BP	GO:1901991	negative regulation of mitotic cell cycle phase transition	128	0.617391	1.57869	0.00031819	0.00774676	0.00644935	1532	tags=35%, list=17%, signal=29%	51514/4998/91607/55159/2146/5932/29980/1017/144455/11073/7465/26271/63967/580/5933/1843/641/90381/9314/7517/1026/990/51499/4193/6118/9088/11130/8883/1111/5925/9184/79184/983/91603/701/785/4085/55367/9183/83903/29117/672/51322/54908/55143	DTL, ORC1, SLFN11, RFWD3, EZH2, RBBP8, DONSON, CDK2, E2F7, TOPBP1, WEE1, FBXO5, CLSPN, BARD1, RBL1, DUSP1, BLM, TICRR, KLF4, XRCC3, CDKN1A, CDC6, TRIAP1, MDM2, RPA2, PKMYT1, ZWINT, NAE1, CHEK1, RB1, BUB3, BRCC3, CDK1, ZNF830, BUB1B, CACNB4, MAD2L1, PIDD1, ZW10, HASPIN, BRD7, BRCA1, WAC, SPDL1, CDCA8
GO:0072527	BP	GO:0072527	pyrimidine-containing compound metabolic process	49	0.668424	1.57863	0.00354766	0.04328	0.0360315	813	tags=27%, list=9%, signal=24%	7374/60386/79077/1503/7372/5631/7298/6240/6996/1633/4830/83549/7371	UNG, SLC25A19, DCTPP1, CTPS1, UMPS, PRPS1, TYMS, RRM1, TDG, DCK, NME1, UCK1, UCK2
GO:0034708	CC	GO:0034708	methyltransferase complex	70	0.646736	1.57848	0.00124877	0.0221548	0.0184443	2392	tags=63%, list=27%, signal=46%	2146/54931/64783/8726/6628/115708/1876/10785/51605/11091/6632/83732/63925/3066/22976/22823/27043/11108/26168/10856/23269/6634/6637/54881/23512/79084/3276/6636/4234/5931/10419/6879/26147/30827/26121/80335/5928/6635/6874/9589/2079/9739/23411/4221	EZH2, TRMT10C, RBM15, EED, SNRPB, TRMT61A, E2F6, WDR4, TRMT6, WDR5, SNRPD1, RIOK1, ZNF335, HDAC2, PAXIP1, MTF2, PELP1, PRDM4, SENP3, RUVBL2, MGA, SNRPD3, SNRPG, TEX10, SUZ12, WDR77, PRMT1, SNRPF, METTL1, RBBP7, PRMT5, TAF7, PHF19, CXXC1, PRPF31, WDR82, RBBP4, SNRPE, TAF4, WTAP, ERH, SETD1A, SIRT1, MEN1
GO:0045786	BP	GO:0045786	negative regulation of cell cycle	260	0.607852	1.57828	6.53e-07	5.4e-05	4.49e-05	1481	tags=34%, list=17%, signal=29%	51514/79968/4998/91607/81620/55159/3164/51053/1869/54962/2146/5932/10950/29980/4436/1017/9738/144455/3014/11073/7465/26271/63967/580/5933/8318/79733/25896/1843/641/90381/9314/7517/84444/1026/10527/54888/990/23513/675/1763/51499/899/84126/4193/6118/9088/9031/9675/9894/650/23063/5743/6839/11130/388/8883/5888/10432/27339/1111/5925/9184/79184/5883/983/22809/91603/701/23378/7976/3843/6494/7014/27429/7…	DTL, WDR76, ORC1, SLFN11, CDT1, RFWD3, NR4A1, GMNN, E2F1, TIPIN, EZH2, RBBP8, BTG3, DONSON, MSH2, CDK2, CCP110, E2F7, H2AX, TOPBP1, WEE1, FBXO5, CLSPN, BARD1, RBL1, CDC45, E2F8, INTS7, DUSP1, BLM, TICRR, KLF4, XRCC3, DOT1L, CDKN1A, IPO7, NSUN2, CDC6, SCRIB, BRCA2, DNA2, TRIAP1, CCNF, ATRIP, MDM2, RPA2, PKMYT1, BAZ1B, TTI1, TELO2, BMP2, WAPL, PTGS2, SUV39H1, ZWINT, RHOB, NAE1, RAD51, RBM14, PRPF19…
GO:0044770	BP	GO:0044770	cell cycle phase transition	346	0.602679	1.57784	1.16e-08	1.25e-06	1.04e-06	1113	tags=25%, list=13%, signal=23%	993/9134/51514/898/79968/4998/91607/81620/55159/1869/79915/54962/2146/8317/5932/29980/4436/1017/144455/3014/11073/7465/54619/57695/26271/63967/7027/5426/580/5933/113130/8318/6502/25896/55920/1843/641/90381/10926/9314/9024/6240/7517/84444/605/1026/4863/54888/990/8193/675/1763/51499/896/899/637/5976/84126/4193/6118/9088/1104/9675/219736/9894/6491/8462/11130/22976/8883/27338/10270/5888/27339/1981/11…	CDC25A, CCNE2, DTL, CCNE1, WDR76, ORC1, SLFN11, CDT1, RFWD3, E2F1, ATAD5, TIPIN, EZH2, CDC7, RBBP8, DONSON, MSH2, CDK2, E2F7, H2AX, TOPBP1, WEE1, CCNJ, USP37, FBXO5, CLSPN, TFDP1, POLE, BARD1, RBL1, CDCA5, CDC45, SKP2, INTS7, RCC2, DUSP1, BLM, TICRR, DBF4, KLF4, BRSK2, RRM1, XRCC3, DOT1L, BCL7A, CDKN1A, NPAT, NSUN2, CDC6, DPF1, BRCA2, DNA2, TRIAP1, CCND3, CCNF, BID, UPF1, ATRIP, MDM2, RPA2, PKMYT…
GO:0006282	BP	GO:0006282	regulation of DNA repair	135	0.614087	1.5756	0.000171481	0.00476845	0.00396984	2021	tags=43%, list=23%, signal=34%	115004/7398/3014/580/165918/27097/79000/1663/142/7468/7913/80311/605/63979/56154/84250/8193/55183/84126/6118/10635/5111/10155/1660/55086/387893/5888/1111/7334/10721/8089/26168/79184/10856/148479/7014/6877/57103/29117/672/9275/55135/2648/5429/2139/51377/8914/6879/6419/23347/117143/7336/6873/9643/2187/5591/51547/9274	CGAS, USP1, H2AX, BARD1, RNF168, TAF5L, AUNIP, DDX11, PARP1, NSD2, DEK, KLHL15, BCL7A, FIGNL1, TEX15, SLF1, DPF1, RIF1, ATRIP, RPA2, RAD51AP1, PCNA, TRIM28, DHX9, RADX, KMT5A, RAD51, CHEK1, UBE2N, POLQ, YEATS4, SENP3, BRCC3, RUVBL2, PHF13, TERF2, TAF5, TIGAR, BRD7, BRCA1, BCL7B, WRAP53, KAT2A, POLH, EYA2, UCHL5, TIMELESS, TAF7, SETMAR, SMCHD1, TADA1, UBE2V2, TAF2, MORF4L2, FANCB, PRKDC, SIRT7, BC…
GO:0070828	BP	GO:0070828	heterochromatin organization	79	0.637604	1.57515	0.00127315	0.0223756	0.0186282	746	tags=27%, list=8%, signal=25%	4001/57673/2146/3070/11177/201161/1017/1786/3014/90378/64783/84444/54107/8520/56154/84823/55183/10155/3192/3066/6839	LMNB1, BEND3, EZH2, HELLS, BAZ1A, CENPV, CDK2, DNMT1, H2AX, SAMD1, RBM15, DOT1L, POLE3, HAT1, TEX15, LMNB2, RIF1, TRIM28, HNRNPU, HDAC2, SUV39H1
GO:0004519	MF	GO:0004519	endonuclease activity	70	0.645039	1.57434	0.00134709	0.0233109	0.0194068	1358	tags=33%, list=15%, signal=28%	54913/2237/5932/51163/10248/9156/7517/10171/1763/85463/126549/27161/27301/10535/10721/146857/10940/23052/10556/11102/201164/22894/57109	RPP25, FEN1, RBBP8, DBR1, POP7, EXO1, XRCC3, RCL1, DNA2, ZC3H12C, ANKLE1, AGO2, APEX2, RNASEH2A, POLQ, SLFN13, POP1, ENDOD1, RPP30, RPP14, PLD6, DIS3, REXO4
GO:0000082	BP	GO:0000082	G1/S transition of mitotic cell cycle	143	0.613298	1.57361	0.000212482	0.00556356	0.00463179	681	tags=23%, list=8%, signal=22%	993/9134/898/91607/55159/1869/2146/8317/5932/1017/144455/7465/57695/7027/5426/5933/6502/10926/9314/6240/605/1026/990/8193/51499/896/637/4193/6118/1104/219736/6491/8462	CDC25A, CCNE2, CCNE1, SLFN11, RFWD3, E2F1, EZH2, CDC7, RBBP8, CDK2, E2F7, WEE1, USP37, TFDP1, POLE, RBL1, SKP2, DBF4, KLF4, RRM1, BCL7A, CDKN1A, CDC6, DPF1, TRIAP1, CCND3, BID, MDM2, RPA2, RCC1, STOX1, STIL, KLF11
GO:0003729	MF	GO:0003729	mRNA binding	210	0.606125	1.57263	1.34e-05	0.000657663	0.000547519	1609	tags=38%, list=18%, signal=32%	9188/7884/6432/26354/6426/25929/55544/3182/23277/5393/26156/10212/7298/10189/5725/57510/64783/10921/6434/26135/708/8880/9933/4928/23283/10236/85463/54915/4691/22948/3320/9775/3192/27161/1660/3609/1479/9810/51441/10432/1981/54512/10128/2107/1977/1719/4670/340719/112267871/6429/26528/3183/25819/10492/1973/132430/1478/51081/1993/55308/10656/6470/11218/9416/11340/6741/399664/100132147/58517/1994/1117…	DDX21, SLBP, SRSF7, GNL3, SRSF1, GEMIN5, RBM38, HNRNPAB, CLUH, EXOSC9, RSL1D1, DDX39A, TYMS, ALYREF, PTBP1, XPO5, RBM15, RNPS1, TRA2B, SERBP1, C1QBP, FUBP1, PUM3, NUP98, CSTF2T, HNRNPR, ZC3H12C, YTHDF1, NCL, CCT5, HSP90AA1, EIF4A3, HNRNPU, AGO2, DHX9, ILF3, CSTF3, RNF40, YTHDF2, RBM14, EIF4G1, EXOSC4, LRPPRC, ETF1, EIF4E, DHFR, HNRNPM, NANOS1, LINC03126, SRSF4, DAZAP1, HNRNPC, NOCT, SYNCRIP, EIF4…
GO:0016817	MF	GO:0016817	hydrolase activity, acting on acid anhydrides	426	0.597435	1.57202	1.17e-09	1.69e-07	1.4e-07	1494	tags=31%, list=17%, signal=27%	3304/4176/4173/9188/4175/4172/4998/4171/91607/55636/29028/79915/3303/5983/55720/1105/4436/5982/4174/3329/57647/79077/158158/51182/56652/5985/23560/54606/5984/10383/641/1663/10212/3312/2643/29889/6059/908/3310/10576/8886/63979/22907/5881/83858/990/55210/1763/10061/5981/10376/5901/6950/5976/51655/3326/9704/22948/23456/203068/23/3320/9401/9775/10131/2781/1665/6596/54555/1660/3313/388/29789/55341/556…	HSPA1B, MCM7, MCM4, DDX21, MCM6, MCM3, ORC1, MCM2, SLFN11, CHD7, ATAD2, ATAD5, HSPA1A, RFC3, TSR1, CHD1, MSH2, RFC2, MCM5, HSPD1, DHX37, DCTPP1, RASEF, HSPA14, TWNK, RFC5, GTPBP4, DDX56, RFC4, TUBB4B, BLM, DDX11, DDX39A, HSPA8, GCH1, GNL2, ABCE1, CCT6A, HSPA6, CCT2, DDX18, FIGNL1, DHX30, RAC3, ATAD3B, CDC6, ATAD3A, DNA2, ABCF2, RFC1, TUBA1B, RAN, TCP1, UPF1, RASD1, HSP90AB1, DHX34, CCT5, ABCB10, …
GO:0016818	MF	GO:0016818	hydrolase activity, acting on acid anhydrides, in phosphorus-containing anhydrides	426	0.597435	1.57202	1.17e-09	1.69e-07	1.4e-07	1494	tags=31%, list=17%, signal=27%	3304/4176/4173/9188/4175/4172/4998/4171/91607/55636/29028/79915/3303/5983/55720/1105/4436/5982/4174/3329/57647/79077/158158/51182/56652/5985/23560/54606/5984/10383/641/1663/10212/3312/2643/29889/6059/908/3310/10576/8886/63979/22907/5881/83858/990/55210/1763/10061/5981/10376/5901/6950/5976/51655/3326/9704/22948/23456/203068/23/3320/9401/9775/10131/2781/1665/6596/54555/1660/3313/388/29789/55341/556…	HSPA1B, MCM7, MCM4, DDX21, MCM6, MCM3, ORC1, MCM2, SLFN11, CHD7, ATAD2, ATAD5, HSPA1A, RFC3, TSR1, CHD1, MSH2, RFC2, MCM5, HSPD1, DHX37, DCTPP1, RASEF, HSPA14, TWNK, RFC5, GTPBP4, DDX56, RFC4, TUBB4B, BLM, DDX11, DDX39A, HSPA8, GCH1, GNL2, ABCE1, CCT6A, HSPA6, CCT2, DDX18, FIGNL1, DHX30, RAC3, ATAD3B, CDC6, ATAD3A, DNA2, ABCF2, RFC1, TUBA1B, RAN, TCP1, UPF1, RASD1, HSP90AB1, DHX34, CCT5, ABCB10, …
GO:0009126	BP	GO:0009126	purine nucleoside monophosphate metabolic process	23	0.732673	1.57182	0.00416816	0.0489389	0.0407427	1395	tags=48%, list=16%, signal=40%	5471/10606/4860/8833/3614/1633/205/204/5198/2618/9414	PPAT, PAICS, PNP, GMPS, IMPDH1, DCK, AK4, AK2, PFAS, GART, TJP2
GO:0016462	MF	GO:0016462	pyrophosphatase activity	425	0.596497	1.5693	3.72e-10	6.16e-08	5.12e-08	1494	tags=31%, list=17%, signal=27%	3304/4176/4173/9188/4175/4172/4998/4171/91607/55636/29028/79915/3303/5983/55720/1105/4436/5982/4174/3329/57647/79077/158158/51182/56652/5985/23560/54606/5984/10383/641/1663/10212/3312/2643/29889/6059/908/3310/10576/8886/63979/22907/5881/83858/990/55210/1763/10061/5981/10376/5901/6950/5976/51655/3326/9704/22948/23456/203068/23/3320/9401/9775/10131/2781/1665/54555/1660/3313/388/29789/55341/55605/58…	HSPA1B, MCM7, MCM4, DDX21, MCM6, MCM3, ORC1, MCM2, SLFN11, CHD7, ATAD2, ATAD5, HSPA1A, RFC3, TSR1, CHD1, MSH2, RFC2, MCM5, HSPD1, DHX37, DCTPP1, RASEF, HSPA14, TWNK, RFC5, GTPBP4, DDX56, RFC4, TUBB4B, BLM, DDX11, DDX39A, HSPA8, GCH1, GNL2, ABCE1, CCT6A, HSPA6, CCT2, DDX18, FIGNL1, DHX30, RAC3, ATAD3B, CDC6, ATAD3A, DNA2, ABCF2, RFC1, TUBA1B, RAN, TCP1, UPF1, RASD1, HSP90AB1, DHX34, CCT5, ABCB10, …
GO:0007004	BP	GO:0007004	telomere maintenance via telomerase	50	0.66105	1.56828	0.00365049	0.0440566	0.0366781	1591	tags=52%, list=18%, signal=43%	1736/2643/908/10576/5981/10728/6950/3326/65057/22948/3320/54984/3192/9894/55226/7203/10575/3183/10694/7014/10574/7520/54433/55651/23381/55135	DKC1, GCH1, CCT6A, CCT2, RFC1, PTGES3, TCP1, HSP90AB1, ACD, CCT5, HSP90AA1, PINX1, HNRNPU, TELO2, NAT10, CCT3, CCT4, HNRNPC, CCT8, TERF2, CCT7, XRCC5, GAR1, NHP2, SMG5, WRAP53
GO:0016071	BP	GO:0016071	mRNA metabolic process	477	0.594111	1.56601	1.71e-10	3.21e-08	2.68e-08	1951	tags=42%, list=22%, signal=35%	3304/23076/7884/1869/51154/3303/6432/54931/54517/51593/1736/6426/25929/55544/580/3185/50628/9128/3182/5393/10946/6427/9125/23404/10212/3312/10189/5725/84950/55603/51163/64783/8220/23210/10921/6428/27037/80324/56931/6434/25904/26135/708/5411/283989/6732/5433/22889/6628/54888/25888/10915/4928/115708/87178/23283/10236/79899/96764/58490/54915/4691/51605/6632/5976/201626/60493/9704/9775/3192/1665/6626…	HSPA1B, RRP1B, SLBP, E2F1, MRTO4, HSPA1A, SRSF7, TRMT10C, PUS7, SRRT, DKC1, SRSF1, GEMIN5, RBM38, BARD1, HNRNPF, GEMIN4, PRPF4, HNRNPAB, EXOSC9, SF3A3, SRSF2, CNOT9, EXOSC2, DDX39A, HSPA8, ALYREF, PTBP1, PRPF38A, TENT5A, DBR1, RBM15, ESS2, JMJD6, RNPS1, SRSF3, TRMT2A, PUS1, DUS3L, TRA2B, CNOT10, SERBP1, C1QBP, PNN, TSEN54, SRPK1, POLR2D, KHDC4, SNRPB, NSUN2, ZNF473, TCERG1, NUP98, TRMT61A, PNPT1,…
GO:0050000	BP	GO:0050000	chromosome localization	66	0.643877	1.56123	0.00195795	0.0294425	0.0245115	1532	tags=35%, list=17%, signal=29%	81620/23636/113130/55920/81929/79980/23212/55166/4928/79003/54984/3192/11130/3837/5925/9184/10726/150465/221150/9183/22919/54908/55143	CDT1, NUP62, CDCA5, RCC2, SEH1L, DSN1, RRS1, CENPQ, NUP98, MIS12, PINX1, HNRNPU, ZWINT, KPNB1, RB1, BUB3, NUDC, TTL, SKA3, ZW10, MAPRE1, SPDL1, CDCA8
GO:0061695	CC	GO:0061695	transferase complex, transferring phosphorus-containing groups	177	0.60381	1.55788	6.19e-05	0.00221782	0.00184639	1405	tags=33%, list=16%, signal=28%	9134/898/4172/8851/64425/10849/1017/84172/10714/5634/54619/5426/5424/27097/5422/5427/5631/10926/9533/54107/1026/56647/5433/23649/1763/896/899/1147/10622/7187/221830/5111/51728/122809/8503/5557/51616/904/171568/5437/5925/5425/9021/1019/140775/983/2967/5575/5214/55718/892/6877/5442/7520/5435/5261/25885/890	CCNE2, CCNE1, MCM3, CDK5R1, POLR1E, POLR1G, CDK2, POLR1B, POLD3, PRPS2, CCNJ, POLE, POLD1, TAF5L, POLA1, POLE2, PRPS1, DBF4, POLR1C, POLE3, CDKN1A, BCCIP, POLR2D, POLA2, DNA2, CCND3, CCNF, CHUK, POLR3G, TRAF3, POLR1F, PCNA, POLR3K, SOCS4, PIK3R3, PRIM1, TAF9B, CCNT1, POLR3H, POLR2H, RB1, POLD2, SOCS3, CDK4, SMCR8, CDK1, GTF2H3, PRKAR1B, PFKP, POLR3E, CCNC, TAF5, POLRMT, XRCC5, POLR2F, PHKG2, POLR…
GO:0044843	BP	GO:0044843	cell cycle G1/S phase transition	156	0.604772	1.55513	0.00012749	0.00381385	0.00317512	681	tags=22%, list=8%, signal=20%	993/9134/898/91607/55159/1869/2146/8317/5932/1017/144455/7465/57695/7027/5426/5933/6502/10926/9314/6240/605/1026/4863/990/8193/51499/896/637/4193/6118/1104/219736/6491/8462	CDC25A, CCNE2, CCNE1, SLFN11, RFWD3, E2F1, EZH2, CDC7, RBBP8, CDK2, E2F7, WEE1, USP37, TFDP1, POLE, RBL1, SKP2, DBF4, KLF4, RRM1, BCL7A, CDKN1A, NPAT, CDC6, DPF1, TRIAP1, CCND3, BID, MDM2, RPA2, RCC1, STOX1, STIL, KLF11
GO:0051303	BP	GO:0051303	establishment of chromosome localization	63	0.64038	1.55351	0.00281964	0.0373263	0.031075	1532	tags=35%, list=17%, signal=29%	81620/23636/113130/55920/81929/79980/23212/55166/79003/54984/3192/11130/3837/5925/9184/10726/150465/221150/9183/22919/54908/55143	CDT1, NUP62, CDCA5, RCC2, SEH1L, DSN1, RRS1, CENPQ, MIS12, PINX1, HNRNPU, ZWINT, KPNB1, RB1, BUB3, NUDC, TTL, SKA3, ZW10, MAPRE1, SPDL1, CDCA8
GO:0040029	BP	GO:0040029	epigenetic regulation of gene expression	125	0.607873	1.5513	0.000668893	0.0138303	0.0115141	954	tags=26%, list=11%, signal=24%	4001/57673/2146/3070/11177/201161/1017/1786/165918/90378/79723/54906/8312/64783/84444/6996/54107/8520/56154/26155/84823/11091/55183/10155/3192/63925/3066/6839/22823/10432/1111/5925/144108	LMNB1, BEND3, EZH2, HELLS, BAZ1A, CENPV, CDK2, DNMT1, RNF168, SAMD1, SUV39H2, TASOR2, AXIN1, RBM15, DOT1L, TDG, POLE3, HAT1, TEX15, NOC2L, LMNB2, WDR5, RIF1, TRIM28, HNRNPU, ZNF335, HDAC2, SUV39H1, MTF2, RBM14, CHEK1, RB1, SPTY2D1
GO:0000245	BP	GO:0000245	spliceosomal complex assembly	62	0.640857	1.55064	0.0029764	0.038874	0.0323635	2139	tags=58%, list=24%, signal=44%	6426/10946/6732/22889/6628/6632/11338/84844/27339/6936/9879/6627/6634/22827/6637/135295/6431/9416/6433/57461/6636/7536/10992/10262/79833/6606/10907/10772/84811/6631/4686/8683/10713/10291/91746/6635	SRSF1, SF3A3, SRPK1, KHDC4, SNRPB, SNRPD1, U2AF2, PHF5A, PRPF19, GCFC2, DDX46, SNRPA1, SNRPD3, PUF60, SNRPG, SRSF12, SRSF6, DDX23, SFSWAP, ISY1, SNRPF, SF1, SF3B2, SF3B4, GEMIN6, SMN1, TXNL4A, SRSF10, BUD13, SNRPC, NCBP1, SRSF9, USP39, SF3A1, YTHDC1, SNRPE
GO:2000045	BP	GO:2000045	regulation of G1/S transition of mitotic cell cycle	110	0.609505	1.5488	0.000774168	0.0153849	0.0128083	681	tags=23%, list=8%, signal=21%	9134/898/91607/55159/1869/2146/1017/144455/7465/7027/5933/9314/6240/605/1026/990/8193/51499/896/637/4193/6118/219736/6491/8462	CCNE2, CCNE1, SLFN11, RFWD3, E2F1, EZH2, CDK2, E2F7, WEE1, TFDP1, RBL1, KLF4, RRM1, BCL7A, CDKN1A, CDC6, DPF1, TRIAP1, CCND3, BID, MDM2, RPA2, STOX1, STIL, KLF11
GO:0032259	BP	GO:0032259	methylation	168	0.601618	1.54672	7.01e-05	0.0024031	0.00200064	1909	tags=40%, list=22%, signal=32%	2353/4839/57673/2146/3070/54931/1786/142/7298/79723/7468/55178/64783/27037/9836/56980/6628/54888/115708/96764/10785/51605/6632/9219/55170/6839/387893/54815/29960/55621/2091/55798/339175/11108/2107/2935/27292/64216/6634/53615/10664/23378/6637/9718/79918/6018/8493/3276/80745/7172/127253/6636/4234/648/57604/2593/54496/10419/4552/138199/23463/207/114826/25940/4507/6419/23347/24140	FOS, NOP2, BEND3, EZH2, HELLS, TRMT10C, DNMT1, PARP1, TYMS, SUV39H2, NSD2, MRM3, RBM15, TRMT2A, LCMT2, PRDM10, SNRPB, NSUN2, TRMT61A, TGS1, WDR4, TRMT6, SNRPD1, MTA2, PRMT6, SUV39H1, KMT5A, GATAD2A, MRM2, TRMT1, FBL, METTL2B, METTL2A, PRDM4, ETF1, GSPT1, DIMT1, TFB2M, SNRPD3, MBD3, CTCF, RRP8, SNRPG, ECE2, SETD6, RLF, PPM1D, PRMT1, THUMPD2, TPMT, TYW3, SNRPF, METTL1, BMI1, TRMT9B, GAMT, PRMT7, PR…
GO:0140014	BP	GO:0140014	mitotic nuclear division	167	0.601785	1.54645	6.79e-05	0.00234942	0.00195595	1722	tags=38%, list=19%, signal=31%	3304/8877/81620/3303/23636/4605/26271/113130/5902/1843/81929/7517/23212/23310/56647/5901/7283/79003/9088/9031/1104/54984/3192/9055/23063/29781/11130/387893/64105/27338/10270/1111/8243/9126/3837/5925/64793/9184/23397/79598/4733/10726/983/221150/701/148479/4781/440145/4085/9183/83903/23141/10051/22919/64151/54908/55143/10040/10600/348654/10419/22974/49856	HSPA1B, SPHK1, CDT1, HSPA1A, NUP62, MYBL2, FBXO5, CDCA5, RANBP1, DUSP1, SEH1L, XRCC3, RRS1, NCAPD3, BCCIP, RAN, TUBG1, MIS12, PKMYT1, BAZ1B, RCC1, PINX1, HNRNPU, PRC1, WAPL, NCAPH2, ZWINT, KMT5A, CENPK, UBE2S, AKAP8, CHEK1, SMC1A, SMC3, KPNB1, RB1, CEP85, BUB3, NCAPH, CEP97, DRG1, NUDC, CDK1, SKA3, BUB1B, PHF13, NFIB, MZT1, MAD2L1, ZW10, HASPIN, ANKLE2, SMC4, MAPRE1, NCAPG, SPDL1, CDCA8, TOM1L1, …
GO:0001650	CC	GO:0001650	fibrillar center	99	0.614327	1.54565	0.001676	0.0267021	0.0222301	1500	tags=42%, list=17%, signal=36%	9221/10528/51602/64425/10849/84172/23160/1736/55536/23594/92856/79980/9533/9618/55127/7430/6949/219736/27301/10469/339230/1875/8480/2091/55339/2101/9730/9879/84135/7343/23607/7270/26517/10421/4781/814/11340/9875/5435/3169/84916/54433	NOLC1, NOP56, NOP58, POLR1E, POLR1G, POLR1B, WDR43, DKC1, CDCA7L, ORC6, IMP4, DSN1, POLR1C, TRAF4, HEATR1, EZR, TCOF1, STOX1, APEX2, TIMM44, CCDC137, E2F5, RAE1, FBL, WDR33, ESRRA, DCAF1, DDX46, UTP15, UBTF, CD2AP, TTF1, TIMM13, CD2BP2, NFIB, CAMK4, EXOSC8, URB1, POLR2F, FOXA1, UTP4, GAR1
GO:1901990	BP	GO:1901990	regulation of mitotic cell cycle phase transition	226	0.594959	1.54376	1.75e-05	0.000826502	0.000688081	681	tags=19%, list=8%, signal=18%	993/9134/51514/898/4998/91607/55159/1869/79915/2146/8317/5932/29980/1017/144455/11073/7465/26271/63967/7027/580/5933/113130/55920/1843/641/90381/9314/6240/7517/605/1026/990/8193/51499/896/637/4193/6118/9088/219736/6491/8462	CDC25A, CCNE2, DTL, CCNE1, ORC1, SLFN11, RFWD3, E2F1, ATAD5, EZH2, CDC7, RBBP8, DONSON, CDK2, E2F7, TOPBP1, WEE1, FBXO5, CLSPN, TFDP1, BARD1, RBL1, CDCA5, RCC2, DUSP1, BLM, TICRR, KLF4, RRM1, XRCC3, BCL7A, CDKN1A, CDC6, DPF1, TRIAP1, CCND3, BID, MDM2, RPA2, PKMYT1, STOX1, STIL, KLF11
GO:0000280	BP	GO:0000280	nuclear division	243	0.593567	1.54181	5.16e-06	0.000299196	0.000249087	1695	tags=33%, list=19%, signal=28%	9134/3304/898/8877/81620/3303/23636/4605/26271/29893/113130/5902/2827/1843/2175/81929/7517/23212/23310/63979/56647/56154/675/5901/4603/7283/79003/79173/9088/9031/1104/10635/54984/126549/3192/9055/23063/29781/11130/387893/64105/27338/10270/5888/1111/8243/9126/3837/5925/64793/9184/23397/79598/4733/10726/983/221150/701/148479/8438/4781/440145/4085/9183/83990/83903/23141/10051/22919/64151/54908/811/5…	CCNE2, HSPA1B, CCNE1, SPHK1, CDT1, HSPA1A, NUP62, MYBL2, FBXO5, PSMC3IP, CDCA5, RANBP1, GPR3, DUSP1, FANCA, SEH1L, XRCC3, RRS1, NCAPD3, FIGNL1, BCCIP, TEX15, BRCA2, RAN, MYBL1, TUBG1, MIS12, BRME1, PKMYT1, BAZ1B, RCC1, RAD51AP1, PINX1, ANKLE1, HNRNPU, PRC1, WAPL, NCAPH2, ZWINT, KMT5A, CENPK, UBE2S, AKAP8, RAD51, CHEK1, SMC1A, SMC3, KPNB1, RB1, CEP85, BUB3, NCAPH, CEP97, DRG1, NUDC, CDK1, SKA3, BU…
GO:0001510	BP	GO:0001510	RNA methylation	70	0.631538	1.54138	0.00258891	0.0353368	0.0294186	1536	tags=37%, list=17%, signal=31%	4839/54931/55178/64783/9836/6628/54888/115708/96764/10785/51605/6632/29960/55621/2091/55798/339175/27292/64216/6634/6637/80745/127253/6636/4234/57604	NOP2, TRMT10C, MRM3, RBM15, LCMT2, SNRPB, NSUN2, TRMT61A, TGS1, WDR4, TRMT6, SNRPD1, MRM2, TRMT1, FBL, METTL2B, METTL2A, DIMT1, TFB2M, SNRPD3, SNRPG, THUMPD2, TYW3, SNRPF, METTL1, TRMT9B
GO:0140101	MF	GO:0140101	catalytic activity, acting on a tRNA	97	0.608223	1.53221	0.00150556	0.0250512	0.0208557	1536	tags=34%, list=17%, signal=28%	54913/54931/2193/10248/27037/80324/9836/56931/92935/54888/115708/64118/79691/51651/3035/10056/55621/55798/339175/2107/10940/51251/55687/283459/6897/10556/11102/57470/80745/10352/127253/4234/57604	RPP25, TRMT10C, FARSA, POP7, TRMT2A, PUS1, LCMT2, DUS3L, MARS2, NSUN2, TRMT61A, DUS1L, QTRT2, PTRH2, HARS1, FARSB, TRMT1, METTL2B, METTL2A, ETF1, POP1, NT5C3A, TRMU, GATC, TARS1, RPP30, RPP14, LRRC47, THUMPD2, WARS2, TYW3, METTL1, TRMT9B
GO:0033044	BP	GO:0033044	regulation of chromosome organization	163	0.595265	1.52883	0.000453844	0.0102116	0.00850136	1949	tags=42%, list=22%, signal=34%	2237/26354/201161/1017/1736/26271/1843/1663/142/2643/6047/7517/908/605/23310/10576/990/84250/8193/6950/5976/65057/9031/493861/22948/10155/54984/3192/23063/29781/11130/55226/79648/7203/10575/5925/9184/23397/10856/983/3183/10664/701/10694/7014/10574/4085/9183/7520/83903/10051/29117/64151/54908/55143/9275/23381/23137/348654/51377/8260/64682/54892/9735/64282/5394/6419/51434/9319	FEN1, GNL3, CENPV, CDK2, DKC1, FBXO5, DUSP1, DDX11, PARP1, GCH1, RNF4, XRCC3, CCT6A, BCL7A, NCAPD3, CCT2, CDC6, SLF1, DPF1, TCP1, UPF1, ACD, BAZ1B, EID3, CCT5, TRIM28, PINX1, HNRNPU, WAPL, NCAPH2, ZWINT, NAT10, MCPH1, CCT3, CCT4, RB1, BUB3, NCAPH, RUVBL2, CDK1, HNRNPC, CTCF, BUB1B, CCT8, TERF2, CCT7, MAD2L1, ZW10, XRCC5, HASPIN, SMC4, BRD7, NCAPG, SPDL1, CDCA8, BCL7B, SMG5, SMC5, GEN1, UCHL5, NAA…
GO:2001252	BP	GO:2001252	positive regulation of chromosome organization	73	0.623049	1.52656	0.00371531	0.0446472	0.0371698	1465	tags=36%, list=17%, signal=30%	2237/26354/1017/1736/1663/2643/908/23310/10576/84250/6950/65057/22948/10155/29781/7203/10575/23397/10856/983/10694/7014/10574/7520/10051/64151	FEN1, GNL3, CDK2, DKC1, DDX11, GCH1, CCT6A, NCAPD3, CCT2, SLF1, TCP1, ACD, CCT5, TRIM28, NCAPH2, CCT3, CCT4, NCAPH, RUVBL2, CDK1, CCT8, TERF2, CCT7, XRCC5, SMC4, NCAPG
GO:0140694	BP	GO:0140694	non-membrane-bounded organelle assembly	207	0.588158	1.52549	4.93e-05	0.00191053	0.00159056	1454	tags=33%, list=16%, signal=28%	3304/4839/3303/23636/1017/9738/4605/57647/26271/55299/5822/27341/51388/1965/55142/51116/23210/6047/23212/54801/708/1964/56647/22907/7430/29901/54915/79003/10733/1104/203068/55239/3192/6491/9055/9100/64105/29960/51441/84154/10432/93323/8243/9126/23195/3837/64793/29777/79598/4733/1874/6713/5357/25819/56342/54890/51081/440145/55052/7520/550/85459/22919/9855/54475/163786/4869/672	HSPA1B, NOP2, HSPA1A, NUP62, CDK2, CCP110, MYBL2, DHX37, FBXO5, BRIX1, PWP2, RRP7A, NIP7, EIF2S1, HAUS2, MRPS2, JMJD6, RNF4, RRS1, HAUS6, C1QBP, EIF1AX, BCCIP, DHX30, EZR, SAC3D1, YTHDF1, MIS12, PLK4, RCC1, TUBB, OGFOD1, HNRNPU, STIL, PRC1, USP10, CENPK, MRM2, YTHDF2, RPF2, RBM14, HAUS8, SMC1A, SMC3, MDN1, KPNB1, CEP85, ABT1, CEP97, DRG1, E2F4, SQLE, PLS1, NOCT, PPAN, ALKBH5, MRPS7, MZT1, MRPL20,…
GO:0000287	MF	GO:0000287	magnesium ion binding	132	0.59533	1.52384	0.000927049	0.0175546	0.0146146	1046	tags=23%, list=12%, signal=21%	8877/2237/2956/4436/1017/5634/7465/79077/5631/2193/9024/2026/63979/6996/6732/5901/6195/4830/10056/3419/58478/5557/2023/10721/283871/390916/3607/55149/51251/10054/57194	SPHK1, FEN1, MSH6, MSH2, CDK2, PRPS2, WEE1, DCTPP1, PRPS1, FARSA, BRSK2, ENO2, FIGNL1, TDG, SRPK1, RAN, RPS6KA1, NME1, FARSB, IDH3A, ENOPH1, PRIM1, ENO1, POLQ, PGP, NUDT19, FOXK2, MTPAP, NT5C3A, UBA2, ATP10A
GO:1902806	BP	GO:1902806	regulation of cell cycle G1/S phase transition	121	0.595614	1.51749	0.00110447	0.0201458	0.0167718	681	tags=21%, list=8%, signal=19%	9134/898/91607/55159/1869/2146/1017/144455/7465/7027/5933/9314/6240/605/1026/990/8193/51499/896/637/4193/6118/219736/6491/8462	CCNE2, CCNE1, SLFN11, RFWD3, E2F1, EZH2, CDK2, E2F7, WEE1, TFDP1, RBL1, KLF4, RRM1, BCL7A, CDKN1A, CDC6, DPF1, TRIAP1, CCND3, BID, MDM2, RPA2, STOX1, STIL, KLF11
GO:0065004	BP	GO:0065004	protein-DNA complex assembly	123	0.594766	1.51513	0.00191432	0.0289413	0.0240943	962	tags=25%, list=11%, signal=23%	4171/81620/8208/51053/11177/64425/83743/23234/201161/3014/8318/10036/11198/4678/6047/54107/6749/8520/6046/266812/79003/55814/51003/64105/54700/5888/4676/10001/5925/144108/6418	MCM2, CDT1, CHAF1B, GMNN, BAZ1A, POLR1E, GRWD1, DNAJC9, CENPV, H2AX, CDC45, CHAF1A, SUPT16H, NASP, RNF4, POLE3, SSRP1, HAT1, BRD2, NAP1L5, MIS12, BDP1, MED31, CENPK, RRN3, RAD51, NAP1L4, MED6, RB1, SPTY2D1, SET
GO:0044772	BP	GO:0044772	mitotic cell cycle phase transition	281	0.58178	1.51451	7.31e-06	0.000399085	0.000332247	1463	tags=30%, list=17%, signal=25%	993/9134/51514/898/4998/91607/55159/1869/79915/2146/8317/5932/29980/1017/144455/11073/7465/54619/57695/26271/63967/7027/5426/580/5933/113130/6502/55920/1843/641/90381/10926/9314/9024/6240/7517/605/1026/990/8193/51499/896/899/637/4193/6118/9088/1104/219736/6491/8462/11130/8883/27338/1981/1111/1977/5925/9184/79184/10197/2935/1019/983/1871/23276/91603/701/785/4781/134353/4085/55367/9183/6241/83903/7…	CDC25A, CCNE2, DTL, CCNE1, ORC1, SLFN11, RFWD3, E2F1, ATAD5, EZH2, CDC7, RBBP8, DONSON, CDK2, E2F7, TOPBP1, WEE1, CCNJ, USP37, FBXO5, CLSPN, TFDP1, POLE, BARD1, RBL1, CDCA5, SKP2, RCC2, DUSP1, BLM, TICRR, DBF4, KLF4, BRSK2, RRM1, XRCC3, BCL7A, CDKN1A, CDC6, DPF1, TRIAP1, CCND3, CCNF, BID, MDM2, RPA2, PKMYT1, RCC1, STOX1, STIL, KLF11, ZWINT, NAE1, UBE2S, EIF4G1, CHEK1, EIF4E, RB1, BUB3, BRCC3, PSM…
GO:0051168	BP	GO:0051168	nuclear export	119	0.595131	1.51375	0.00135129	0.0233118	0.0194076	1646	tags=39%, list=19%, signal=32%	23636/9631/580/84946/10212/10189/23279/57510/6428/6059/29107/54888/4928/9972/11097/5901/5976/4193/9775/126549/1434/23511/1660/3313/65083/55341/8480/23195/79902/1977/55153/27351/54890/51808/55696/55308/8536/4116/6741/161424/4869/131474/811/23381/3087/11052	NUP62, NUP155, BARD1, LTV1, DDX39A, ALYREF, NUP160, XPO5, SRSF3, ABCE1, NXT1, NSUN2, NUP98, NUP153, NUP42, RAN, UPF1, MDM2, EIF4A3, ANKLE1, CSE1L, NUP188, DHX9, HSPA9, NOL6, LSG1, RAE1, MDN1, NUP85, EIF4E, SDAD1, DESI1, ALKBH5, PHAX, RBM22, DDX19A, CAMK1, MAGOH, SSB, NOP9, NPM1, CHCHD4, CALR, SMG5, HHEX, CPSF6
GO:0005635	CC	GO:0005635	nuclear envelope	296	0.579755	1.51279	5.3e-06	0.000301021	0.000250607	1183	tags=26%, list=13%, signal=23%	51514/3164/4001/199953/7112/23636/201161/9631/1017/57647/55326/23223/5902/23560/5422/55379/64782/9818/142/30832/25909/3710/23279/1844/2643/6240/10885/64783/81929/23224/29107/6434/27346/55787/10527/4928/54491/9972/129401/11097/84823/5901/55183/203068/23/2781/1434/1984/51096/55627/23511/5743/27000/26049/10762/8480/2023/10128/8089/27101/79050/79902/3837/169714/55120/10280/53371/114880/1019/54863/553…	DTL, NR4A1, LMNB1, TMEM201, TMPO, NUP62, CENPV, NUP155, CDK2, DHX37, AGPAT5, RRP12, RANBP1, GTPBP4, POLA1, LRRC59, AEN, NUP58, PARP1, ZNF354C, AHCTF1, ITPR3, NUP160, DUSP2, GCH1, RRM1, WDR3, RBM15, SEH1L, SYNE2, NXT1, TRA2B, TMEM97, TXLNG, IPO7, NUP98, OTULINL, NUP153, NUP35, NUP42, LMNB2, RAN, RIF1, TUBB, ABCF1, GNAZ, CSE1L, EIF5A, UTP18, SMPD4, NUP188, PTGS2, DNAJC2, FAM169A, NUP50, RAE1, ENO1,…
GO:0008380	BP	GO:0008380	RNA splicing	302	0.577304	1.50918	5.22e-06	0.000299818	0.000249605	2064	tags=45%, list=23%, signal=36%	23076/3303/6432/54517/6426/25929/55544/3185/50628/9128/27097/10946/6427/10212/3312/10189/5725/84950/51163/64783/8220/23210/10921/6428/80324/6434/708/5411/283989/6732/22889/6628/10915/4928/10236/96764/4691/6632/5976/9775/3192/1665/6626/1660/11338/10432/84844/27339/8882/6936/9879/4670/10978/9904/6627/6429/26528/6634/9410/3183/91603/22827/10492/55660/6637/55119/9343/55696/51645/10656/10421/135295/64…	RRP1B, HSPA1A, SRSF7, PUS7, SRSF1, GEMIN5, RBM38, HNRNPF, GEMIN4, PRPF4, TAF5L, SF3A3, SRSF2, DDX39A, HSPA8, ALYREF, PTBP1, PRPF38A, DBR1, RBM15, ESS2, JMJD6, RNPS1, SRSF3, PUS1, TRA2B, C1QBP, PNN, TSEN54, SRPK1, KHDC4, SNRPB, TCERG1, NUP98, HNRNPR, TGS1, NCL, SNRPD1, UPF1, EIF4A3, HNRNPU, DHX15, SNRPA, DHX9, U2AF2, RBM14, PHF5A, PRPF19, ZPR1, GCFC2, DDX46, HNRNPM, CLP1, RBM19, SNRPA1, SRSF4, DAZ…
GO:0045930	BP	GO:0045930	negative regulation of mitotic cell cycle	165	0.585942	1.50496	0.000607187	0.0129349	0.0107686	601	tags=18%, list=7%, signal=17%	51514/4998/91607/55159/54962/2146/5932/10950/29980/4436/1017/144455/11073/7465/26271/63967/580/5933/1843/641/90381/9314/7517/1026/990/23513/51499/4193/6118/9088	DTL, ORC1, SLFN11, RFWD3, TIPIN, EZH2, RBBP8, BTG3, DONSON, MSH2, CDK2, E2F7, TOPBP1, WEE1, FBXO5, CLSPN, BARD1, RBL1, DUSP1, BLM, TICRR, KLF4, XRCC3, CDKN1A, CDC6, SCRIB, TRIAP1, MDM2, RPA2, PKMYT1
GO:0140013	BP	GO:0140013	meiotic nuclear division	92	0.599194	1.49688	0.00341418	0.0422007	0.035133	829	tags=17%, list=9%, signal=16%	9134/898/26271/29893/2827/2175/63979/56154/675/4603/79173/10635/126549/29781/11130/5888	CCNE2, CCNE1, FBXO5, PSMC3IP, GPR3, FANCA, FIGNL1, TEX15, BRCA2, MYBL1, BRME1, RAD51AP1, ANKLE1, NCAPH2, ZWINT, RAD51
GO:0031965	CC	GO:0031965	nuclear membrane	197	0.577757	1.49062	0.000209126	0.00554776	0.00461864	1181	tags=25%, list=13%, signal=22%	51514/3164/4001/199953/23636/201161/9631/57647/23223/23560/64782/9818/30832/25909/3710/1844/2643/10885/64783/23224/6434/27346/55787/4928/9972/129401/11097/84823/55183/51096/55627/5743/27000/26049/10762/2023/10128/8089/79050/79902/3837/169714/10280/53371/114880/1019/23225/55151/55852/3843	DTL, NR4A1, LMNB1, TMEM201, NUP62, CENPV, NUP155, DHX37, RRP12, GTPBP4, AEN, NUP58, ZNF354C, AHCTF1, ITPR3, DUSP2, GCH1, WDR3, RBM15, SYNE2, TRA2B, TMEM97, TXLNG, NUP98, NUP153, NUP35, NUP42, LMNB2, RIF1, UTP18, SMPD4, PTGS2, DNAJC2, FAM169A, NUP50, ENO1, LRPPRC, YEATS4, NOC4L, NUP85, KPNB1, QSOX2, SIGMAR1, NUP54, OSBPL6, CDK4, NUP210, TMEM38B, TEX2, IPO5
GO:0007346	BP	GO:0007346	regulation of mitotic cell cycle	331	0.567181	1.48531	4.6e-06	0.000269311	0.000224207	681	tags=17%, list=8%, signal=16%	993/9134/51514/898/4998/8877/91607/55159/51053/1869/79915/54962/2146/8317/5932/10950/23636/29980/4436/1017/144455/11073/7465/26271/63967/7027/580/5933/113130/55920/1843/23170/641/90381/9314/6240/3280/7517/605/1026/990/23513/8193/675/51499/896/637/4193/6118/9088/1104/219736/3192/6491/8462	CDC25A, CCNE2, DTL, CCNE1, ORC1, SPHK1, SLFN11, RFWD3, GMNN, E2F1, ATAD5, TIPIN, EZH2, CDC7, RBBP8, BTG3, NUP62, DONSON, MSH2, CDK2, E2F7, TOPBP1, WEE1, FBXO5, CLSPN, TFDP1, BARD1, RBL1, CDCA5, RCC2, DUSP1, TTLL12, BLM, TICRR, KLF4, RRM1, HES1, XRCC3, BCL7A, CDKN1A, CDC6, SCRIB, DPF1, BRCA2, TRIAP1, CCND3, BID, MDM2, RPA2, PKMYT1, RCC1, STOX1, HNRNPU, STIL, KLF11
GO:0048285	BP	GO:0048285	organelle fission	266	0.570516	1.48235	5.26e-05	0.00201174	0.00167482	1380	tags=27%, list=16%, signal=23%	9134/3304/898/8877/81620/3303/23636/4605/192111/26271/29893/113130/5902/2827/1843/2175/81929/7517/23212/23310/63979/56647/56154/675/5901/4603/7283/79003/79173/9088/9031/1104/10635/54984/126549/3192/9055/23063/29781/11130/387893/64105/27338/10270/5888/1111/8243/9126/3837/5925/64793/9184/23397/79598/4733/10726/983/221150/701/148479/51571/8438/4781/51537/440145/4085/9183/83990/83903/23141/10051	CCNE2, HSPA1B, CCNE1, SPHK1, CDT1, HSPA1A, NUP62, MYBL2, PGAM5, FBXO5, PSMC3IP, CDCA5, RANBP1, GPR3, DUSP1, FANCA, SEH1L, XRCC3, RRS1, NCAPD3, FIGNL1, BCCIP, TEX15, BRCA2, RAN, MYBL1, TUBG1, MIS12, BRME1, PKMYT1, BAZ1B, RCC1, RAD51AP1, PINX1, ANKLE1, HNRNPU, PRC1, WAPL, NCAPH2, ZWINT, KMT5A, CENPK, UBE2S, AKAP8, RAD51, CHEK1, SMC1A, SMC3, KPNB1, RB1, CEP85, BUB3, NCAPH, CEP97, DRG1, NUDC, CDK1, S…
GO:0003682	MF	GO:0003682	chromatin binding	376	0.564243	1.47938	1.94e-06	0.000136614	0.000113734	1325	tags=28%, list=15%, signal=25%	2353/4998/115004/55636/81620/29028/8208/51460/51053/2956/2146/3070/23636/1105/83743/4436/79892/1786/3014/5426/5933/113130/8318/10036/84733/165918/5424/64318/5422/1663/90378/90381/6322/142/11198/7019/7468/9314/11169/3280/2624/9156/6047/1059/10038/8726/54107/6749/222229/4928/22907/26155/6046/10782/29089/5901/5976/79596/10622/1104/9219/5111/10155/4851/3192/55170/3066/1660/29781/6839/10389/27000/2282…	FOS, ORC1, CGAS, CHD7, CDT1, ATAD2, CHAF1B, SFMBT1, GMNN, MSH6, EZH2, HELLS, NUP62, CHD1, GRWD1, MSH2, MCMBP, DNMT1, H2AX, POLE, RBL1, CDCA5, CDC45, CHAF1A, CBX2, RNF168, POLD1, NOC3L, POLA1, DDX11, SAMD1, TICRR, SCML1, PARP1, SUPT16H, TFAM, NSD2, KLF4, WDHD1, HES1, GATA2, EXO1, RNF4, CENPB, PARP2, EED, POLE3, SSRP1, LRWD1, NUP98, DHX30, NOC2L, BRD2, ZNF274, UBE2T, RAN, UPF1, OBI1, POLR3G, RCC1, …
GO:0140030	MF	GO:0140030	modification-dependent protein binding	115	0.579232	1.47426	0.00361272	0.0437887	0.036455	1427	tags=25%, list=16%, signal=21%	115004/2956/1105/56852/11073/84733/165918/23170/10038/23310/222229/6046/11091/84126/139886/27000/22823/8089/4067/79184/83746/23378/79710/148479/23512/8805/84289/80764/29117	CGAS, MSH6, CHD1, RAD18, TOPBP1, CBX2, RNF168, TTLL12, PARP2, NCAPD3, LRWD1, BRD2, WDR5, ATRIP, SPIN4, DNAJC2, MTF2, YEATS4, LYN, BRCC3, L3MBTL2, RRP8, MORC4, PHF13, SUZ12, TRIM24, ING5, THAP7, BRD7
GO:0006401	BP	GO:0006401	RNA catabolic process	196	0.568496	1.46716	0.000641025	0.013402	0.0111574	1571	tags=33%, list=18%, signal=28%	3304/2237/1869/51154/3303/1736/3182/5393/9125/23404/55603/10921/25904/26135/54888/87178/79899/1763/54915/5976/201626/60493/9704/9775/3192/54555/27161/1660/124245/10535/7186/51441/8882/54512/10128/6832/56915/2107/146857/10940/9238/55149/118460/2935/340719/84153/2668/3183/25819/54890/10492/51808/79002/22894/4116/11340/6741/399664/51010/1994/4869/4234/23435/56829/23381	HSPA1B, FEN1, E2F1, MRTO4, HSPA1A, DKC1, HNRNPAB, EXOSC9, CNOT9, EXOSC2, TENT5A, RNPS1, CNOT10, SERBP1, NSUN2, PNPT1, PRR5L, DNA2, YTHDF1, UPF1, PDE12, FASTKD5, DHX34, EIF4A3, HNRNPU, DDX49, AGO2, DHX9, ZC3H18, RNASEH2A, TRAF2, YTHDF2, ZPR1, EXOSC4, LRPPRC, SUPV3L1, EXOSC5, ETF1, SLFN13, POP1, TBRG4, MTPAP, EXOSC6, GSPT1, NANOS1, RNASEH2C, GDNF, HNRNPC, NOCT, ALKBH5, SYNCRIP, PHAX, TRIR, DIS3, MA…
GO:1903311	BP	GO:1903311	regulation of mRNA metabolic process	188	0.556634	1.43723	0.00168603	0.026786	0.0222999	1924	tags=41%, list=22%, signal=33%	1869/6432/580/3182/5393/6427/9125/23404/5725/55603/64783/23210/10921/6428/6434/25904/26135/708/6732/4928/87178/79899/54915/4691/5976/201626/60493/9704/9775/3192/27161/1660/11338/7186/51441/27339/56915/9238/340719/6429/26528/2668/3183/25819/22827/54890/10492/10656/135295/6431/22894/4116/11340/6433/79084/399664/51010/58517/1994/4869/23435/7536/56829/10262/55234/84081/6294/10419/65109/57703/79072/26…	E2F1, SRSF7, BARD1, HNRNPAB, EXOSC9, SRSF2, CNOT9, EXOSC2, PTBP1, TENT5A, RBM15, JMJD6, RNPS1, SRSF3, TRA2B, CNOT10, SERBP1, C1QBP, SRPK1, NUP98, PNPT1, PRR5L, YTHDF1, NCL, UPF1, PDE12, FASTKD5, DHX34, EIF4A3, HNRNPU, AGO2, DHX9, U2AF2, TRAF2, YTHDF2, PRPF19, EXOSC5, TBRG4, NANOS1, SRSF4, DAZAP1, GDNF, HNRNPC, NOCT, PUF60, ALKBH5, SYNCRIP, KHDRBS3, SRSF12, SRSF6, DIS3, MAGOH, EXOSC8, SFSWAP, WDR7…
GO:0009314	BP	GO:0009314	response to radiation	234	0.552078	1.43206	0.000317659	0.00774676	0.00644935	995	tags=19%, list=11%, signal=18%	993/51514/2353/55159/2237/2956/7398/54962/4436/3014/10714/11073/7516/580/165918/5424/25896/64782/641/90381/142/1965/6240/63979/1026/26155/675/51499/4193/10635/5111/2063/10276/22976/388/8533/5888/6785/10715/8243/9768/79184/5883/10856/578	CDC25A, DTL, FOS, RFWD3, FEN1, MSH6, USP1, TIPIN, MSH2, H2AX, POLD3, TOPBP1, XRCC2, BARD1, RNF168, POLD1, INTS7, AEN, BLM, TICRR, PARP1, EIF2S1, RRM1, FIGNL1, CDKN1A, NOC2L, BRCA2, TRIAP1, MDM2, RAD51AP1, PCNA, NR2F6, NET1, PAXIP1, RHOB, COPS3, RAD51, ELOVL4, CERS1, SMC1A, PCLAF, BRCC3, RAD9A, RUVBL2, BAK1
GO:0009416	BP	GO:0009416	response to light stimulus	159	0.5558	1.42903	0.0035013	0.0429004	0.0357156	995	tags=16%, list=11%, signal=14%	993/51514/2353/2237/2956/7398/54962/4436/10714/5424/142/1965/1026/26155/675/51499/4193/5111/2063/8533/6785/10715/9768/10856/578	CDC25A, DTL, FOS, FEN1, MSH6, USP1, TIPIN, MSH2, POLD3, POLD1, PARP1, EIF2S1, CDKN1A, NOC2L, BRCA2, TRIAP1, MDM2, PCNA, NR2F6, COPS3, ELOVL4, CERS1, PCLAF, RUVBL2, BAK1
GO:0006402	BP	GO:0006402	mRNA catabolic process	157	0.554403	1.42535	0.00271767	0.0363044	0.0302242	1916	tags=38%, list=22%, signal=30%	3304/1869/51154/3303/3182/5393/9125/23404/55603/10921/25904/26135/87178/79899/54915/5976/201626/60493/9704/9775/3192/27161/1660/7186/51441/54512/6832/56915/2107/9238/55149/118460/2935/340719/2668/3183/25819/54890/10492/22894/4116/11340/6741/399664/51010/1994/4869/23435/56829/23381/57819/55181/65109/79072/26058/207/25804/64282/5394/4686	HSPA1B, E2F1, MRTO4, HSPA1A, HNRNPAB, EXOSC9, CNOT9, EXOSC2, TENT5A, RNPS1, CNOT10, SERBP1, PNPT1, PRR5L, YTHDF1, UPF1, PDE12, FASTKD5, DHX34, EIF4A3, HNRNPU, AGO2, DHX9, TRAF2, YTHDF2, EXOSC4, SUPV3L1, EXOSC5, ETF1, TBRG4, MTPAP, EXOSC6, GSPT1, NANOS1, GDNF, HNRNPC, NOCT, ALKBH5, SYNCRIP, DIS3, MAGOH, EXOSC8, SSB, MEX3D, EXOSC3, ELAVL1, NPM1, TARDBP, ZC3HAV1, SMG5, LSM2, SMG8, UPF3B, FASTKD3, GI…
GO:0097193	BP	GO:0097193	intrinsic apoptotic signaling pathway	184	0.543942	1.4027	0.00314204	0.039889	0.0332085	1386	tags=26%, list=16%, signal=22%	10105/2956/1869/79915/3303/3070/3090/1870/4436/10514/64782/142/220042/9024/54205/5366/63979/1026/9529/26155/675/51499/637/4193/10131/1969/1984/3301/5743/10210/7186/54700/51616/2023/4824/5883/578/10962/138151/8795/23378/27429/79073/6421/3265/10525/7161/9647	PPIF, MSH6, E2F1, ATAD5, HSPA1A, HELLS, HIC1, E2F2, MSH2, MYBBP1A, AEN, PARP1, DDIAS, BRSK2, CYCS, PMAIP1, FIGNL1, CDKN1A, BAG5, NOC2L, BRCA2, TRIAP1, BID, MDM2, TRAP1, EPHA2, EIF5A, DNAJA1, PTGS2, TOPORS, TRAF2, RRN3, TAF9B, ENO1, NKX3-1, RAD9A, BAK1, MLLT11, NACC2, TNFRSF10B, RRP8, HTRA2, TMEM109, SFPQ, HRAS, HYOU1, TP73, PPM1F
GO:0006338	BP	GO:0006338	chromatin remodeling	362	0.535279	1.40159	7.61e-05	0.00252477	0.00210193	1463	tags=27%, list=17%, signal=24%	9188/4171/91607/55636/8208/4001/57673/2146/3070/11177/1105/83743/23234/201161/1017/1786/3014/10514/7862/10036/165918/90378/11198/4678/79723/54906/7468/7913/8312/64783/23210/84108/84444/605/10038/8726/6996/54107/6749/8520/56154/26155/6046/8193/10782/675/266812/84823/11091/55183/84678/9031/9219/10155/3192/63925/55170/6596/3066/6839/22976/387893/54815/22823/10432/1111/2091/8089/54880/4676/5925/14410…	DDX21, MCM2, SLFN11, CHD7, CHAF1B, LMNB1, BEND3, EZH2, HELLS, BAZ1A, CHD1, GRWD1, DNAJC9, CENPV, CDK2, DNMT1, H2AX, MYBBP1A, BRPF1, CHAF1A, RNF168, SAMD1, SUPT16H, NASP, SUV39H2, TASOR2, NSD2, DEK, AXIN1, RBM15, JMJD6, PCGF6, DOT1L, BCL7A, PARP2, EED, TDG, POLE3, SSRP1, HAT1, TEX15, NOC2L, BRD2, DPF1, ZNF274, BRCA2, NAP1L5, LMNB2, WDR5, RIF1, KDM2B, BAZ1B, MTA2, TRIM28, HNRNPU, ZNF335, PRMT6, HLT…
GO:0051301	BP	GO:0051301	cell division	370	0.532006	1.3942	0.000150774	0.00430433	0.00358345	1411	tags=25%, list=16%, signal=22%	993/9134/898/81620/54962/3070/8317/5932/23636/26354/201161/1017/9738/144455/79892/7465/57695/26271/113130/79733/55920/641/25909/55142/9024/81929/79980/54801/23310/54888/990/85444/29901/675/896/10376/899/5901/11091/79003/1104/203068/3978/219736/4851/3192/9055/10807/54536/23063/11130/388/387893/27338/51441/55521/93323/8480/8243/904/9126/5925/4824/9184/79184/5413/23397/90120/1019/10726/983/81928/232…	CDC25A, CCNE2, CCNE1, CDT1, TIPIN, HELLS, CDC7, RBBP8, NUP62, GNL3, CENPV, CDK2, CCP110, E2F7, MCMBP, WEE1, USP37, FBXO5, CDCA5, E2F8, RCC2, BLM, AHCTF1, HAUS2, BRSK2, SEH1L, DSN1, HAUS6, NCAPD3, NSUN2, CDC6, LRRCC1, SAC3D1, BRCA2, CCND3, TUBA1B, CCNF, RAN, WDR5, MIS12, RCC1, TUBB, LIG1, STOX1, NOTCH1, HNRNPU, PRC1, ENTR1, EXOC6, WAPL, ZWINT, RHOB, KMT5A, UBE2S, YTHDF2, TRIM36, HAUS8, RAE1, SMC1A…
GO:0006913	BP	GO:0006913	nucleocytoplasmic transport	221	0.536366	1.39006	0.00163402	0.0264073	0.0219846	1646	tags=36%, list=19%, signal=30%	23636/9631/580/5902/55027/84946/9818/10212/25909/10189/23279/57510/8312/81929/6428/6059/29107/1026/10527/23649/54888/4928/9972/129401/11097/9679/5901/5976/30000/4193/3320/9775/10155/4851/126549/55612/1434/23511/1660/5743/3313/65083/55341/8882/10762/8480/23195/79902/1977/3837/53371/55153/27351/983/1871/23225/54890/26953/3843/51808/55696/55308/8536/4116/79711/6741/23165/26263/1994/161424/4869/13147…	NUP62, NUP155, BARD1, RANBP1, HEATR3, LTV1, NUP58, DDX39A, AHCTF1, ALYREF, NUP160, XPO5, AXIN1, SEH1L, SRSF3, ABCE1, NXT1, CDKN1A, IPO7, POLA2, NSUN2, NUP98, NUP153, NUP35, NUP42, FAM53B, RAN, UPF1, TNPO2, MDM2, HSP90AA1, EIF4A3, TRIM28, NOTCH1, ANKLE1, FERMT1, CSE1L, NUP188, DHX9, PTGS2, HSPA9, NOL6, LSG1, ZPR1, NUP50, RAE1, MDN1, NUP85, EIF4E, KPNB1, NUP54, SDAD1, DESI1, CDK1, E2F3, NUP210, ALK…
GO:0051169	BP	GO:0051169	nuclear transport	221	0.536366	1.39006	0.00163402	0.0264073	0.0219846	1646	tags=36%, list=19%, signal=30%	23636/9631/580/5902/55027/84946/9818/10212/25909/10189/23279/57510/8312/81929/6428/6059/29107/1026/10527/23649/54888/4928/9972/129401/11097/9679/5901/5976/30000/4193/3320/9775/10155/4851/126549/55612/1434/23511/1660/5743/3313/65083/55341/8882/10762/8480/23195/79902/1977/3837/53371/55153/27351/983/1871/23225/54890/26953/3843/51808/55696/55308/8536/4116/79711/6741/23165/26263/1994/161424/4869/13147…	NUP62, NUP155, BARD1, RANBP1, HEATR3, LTV1, NUP58, DDX39A, AHCTF1, ALYREF, NUP160, XPO5, AXIN1, SEH1L, SRSF3, ABCE1, NXT1, CDKN1A, IPO7, POLA2, NSUN2, NUP98, NUP153, NUP35, NUP42, FAM53B, RAN, UPF1, TNPO2, MDM2, HSP90AA1, EIF4A3, TRIM28, NOTCH1, ANKLE1, FERMT1, CSE1L, NUP188, DHX9, PTGS2, HSPA9, NOL6, LSG1, ZPR1, NUP50, RAE1, MDN1, NUP85, EIF4E, KPNB1, NUP54, SDAD1, DESI1, CDK1, E2F3, NUP210, ALK…
GO:0006325	BP	GO:0006325	chromatin organization	453	0.525094	1.38472	3.56e-05	0.00145247	0.00120921	1463	tags=26%, list=17%, signal=23%	9188/4171/91607/55636/8208/51460/4001/57673/2146/3070/4796/11177/1105/83743/23234/201161/1017/1786/3014/11073/10514/7862/5933/10036/84733/165918/1663/90378/11198/4678/79723/54906/7468/7913/8312/64783/23210/84108/84444/605/10038/253714/8726/6996/54107/6749/6732/8520/222229/56154/26155/6046/84250/8193/10782/675/266812/84823/11091/55183/84678/9031/493861/9219/10155/3192/63925/55170/6596/3066/6839/22…	DDX21, MCM2, SLFN11, CHD7, CHAF1B, SFMBT1, LMNB1, BEND3, EZH2, HELLS, TONSL, BAZ1A, CHD1, GRWD1, DNAJC9, CENPV, CDK2, DNMT1, H2AX, TOPBP1, MYBBP1A, BRPF1, RBL1, CHAF1A, CBX2, RNF168, DDX11, SAMD1, SUPT16H, NASP, SUV39H2, TASOR2, NSD2, DEK, AXIN1, RBM15, JMJD6, PCGF6, DOT1L, BCL7A, PARP2, MMS22L, EED, TDG, POLE3, SSRP1, SRPK1, HAT1, LRWD1, TEX15, NOC2L, BRD2, SLF1, DPF1, ZNF274, BRCA2, NAP1L5, LMN…
GO:0080135	BP	GO:0080135	regulation of cellular response to stress	313	0.518635	1.3567	0.00174131	0.0271553	0.0226074	996	tags=22%, list=11%, signal=20%	79968/115004/55159/7398/79915/3303/3090/3014/580/165918/27097/79000/1663/3954/142/220042/7468/9314/2643/7913/80311/605/5366/6449/63979/7873/56154/84250/8193/675/51499/637/9521/55183/84126/26973/4193/6118/10635/5111/10155/9675/9894/258010/3301/1660/5743/55086/387893/8533/27000/3337/5888/51616/1981/1111/2023/7334/10721/8089/26168/4067/79184/5883/11153/10856/578/1719	WDR76, CGAS, RFWD3, USP1, ATAD5, HSPA1A, HIC1, H2AX, BARD1, RNF168, TAF5L, AUNIP, DDX11, LETM1, PARP1, DDIAS, NSD2, KLF4, GCH1, DEK, KLHL15, BCL7A, PMAIP1, SGTA, FIGNL1, MANF, TEX15, SLF1, DPF1, BRCA2, TRIAP1, BID, EEF1E1, RIF1, ATRIP, CHORDC1, MDM2, RPA2, RAD51AP1, PCNA, TRIM28, TTI1, TELO2, SVIP, DNAJA1, DHX9, PTGS2, RADX, KMT5A, COPS3, DNAJC2, DNAJB1, RAD51, TAF9B, EIF4G1, CHEK1, ENO1, UBE2N, …
GO:0005743	CC	GO:0005743	mitochondrial inner membrane	276	0.514312	1.33886	0.00354039	0.04328	0.0360315	2931	tags=50%, list=33%, signal=35%	10105/10452/3329/60386/192111/56652/94081/3954/7298/55013/54205/80273/51116/622/55349/83858/55210/79751/92609/291/23456/283951/10131/29078/11222/64949/63875/3313/10469/84275/65993/55735/54977/4067/137682/6183/8834/10939/10165/1678/54927/54968/1537/55969/26517/51081/30968/51537/4706/55052/64432/64979/5832/1267/5245/10440/114789/119559/54534/28976/51253/134266/6341/441024/28977/55245/51023/81034/61…	PPIF, TOMM40, HSPD1, SLC25A19, PGAM5, TWNK, SFXN1, LETM1, TYMS, MCUB, CYCS, GRPEL1, MRPS2, BDH1, CHDH, ATAD3B, ATAD3A, SLC25A22, TIMM50, SLC25A4, ABCB10, UQCC4, TRAP1, NDUFAF4, MRPL3, MRPS26, MRPL17, HSPA9, TIMM44, SLC25A33, MRPS34, DNAJC11, SLC25A38, LYN, NDUFAF6, MRPS12, TMEM11, AFG3L2, SLC25A13, TIMM8A, CHCHD3, TMEM70, CYC1, RAB5IF, TIMM13, MRPS7, STOML2, MTFP1, NDUFAB1, MRPL20, MRPS25, MRPL36…
GO:0019866	CC	GO:0019866	organelle inner membrane	307	0.504357	1.31894	0.00357389	0.0434703	0.03619	2445	tags=39%, list=28%, signal=29%	10105/4001/199953/10452/3329/60386/192111/56652/94081/3954/7298/55013/54205/80273/51116/6434/622/55349/83858/55210/79751/92609/291/23456/283951/10131/29078/11222/64949/5743/63875/3313/10469/26049/84275/10128/65993/55735/54977/4067/10280/137682/6183/8834/10939/10165/1678/54927/54968/1537/55969/26517/51081/30968/51537/4706/55052/64432/64979/5832/1267/5245/10440/114789/119559/54534/28976/51253/14440…	PPIF, LMNB1, TMEM201, TOMM40, HSPD1, SLC25A19, PGAM5, TWNK, SFXN1, LETM1, TYMS, MCUB, CYCS, GRPEL1, MRPS2, TRA2B, BDH1, CHDH, ATAD3B, ATAD3A, SLC25A22, TIMM50, SLC25A4, ABCB10, UQCC4, TRAP1, NDUFAF4, MRPL3, MRPS26, PTGS2, MRPL17, HSPA9, TIMM44, FAM169A, SLC25A33, LRPPRC, MRPS34, DNAJC11, SLC25A38, LYN, SIGMAR1, NDUFAF6, MRPS12, TMEM11, AFG3L2, SLC25A13, TIMM8A, CHCHD3, TMEM70, CYC1, RAB5IF, TIMM1…
GO:0006412	BP	GO:0006412	translation	388	0.492576	1.29256	0.00349632	0.0429004	0.0357156	2078	tags=33%, list=23%, signal=26%	9221/7884/54931/54517/5036/84285/84541/25929/9125/7866/7298/2193/1965/51116/6059/56931/25904/26135/708/1964/92935/9933/54915/6949/4691/9521/5976/8662/23178/55239/23/9775/10131/3192/6195/1984/9100/11222/27161/1660/64949/25983/3609/63875/55226/3035/10056/51441/1981/10128/2107/1977/65993/55854/90850/1719/2935/6183/340719/283459/112267871/4733/8893/8669/6897/8518/54890/10492/1973/84919/51081/6470/574…	NOLC1, SLBP, TRMT10C, PUS7, PA2G4, EIF1AD, KBTBD8, GEMIN5, CNOT9, IFRD2, TYMS, FARSA, EIF2S1, MRPS2, ABCE1, DUS3L, CNOT10, SERBP1, C1QBP, EIF1AX, MARS2, PUM3, YTHDF1, TCOF1, NCL, EEF1E1, UPF1, EIF3B, PASK, OGFOD1, ABCF1, EIF4A3, TRAP1, HNRNPU, RPS6KA1, EIF5A, USP10, MRPL3, AGO2, DHX9, MRPS26, NGDN, ILF3, MRPL17, NAT10, HARS1, FARSB, YTHDF2, EIF4G1, LRPPRC, ETF1, EIF4E, MRPS34, ZC3H15, ZNF598, DHF…
GO:0005813	CC	GO:0005813	centrosome	417	0.490515	1.28923	0.00412711	0.0485583	0.0404258	1242	tags=19%, list=14%, signal=17%	9134/3304/51514/898/4172/54913/1869/3303/23636/1017/9738/56852/3014/11073/54619/7516/8318/5902/79000/27341/23170/1663/6566/9657/55142/9024/54801/79682/56647/222229/84250/79632/85444/29901/675/896/899/5971/6950/7283/10733/22948/347240/5111/219736/3192/6491/10807/1660/29789/64858/51441/5888/93323/1111/9768/79648/171568/10575/64793/10856/79598/84131/10962/983/22809/6509/221150/701/28964/23299/23607/…	CCNE2, HSPA1B, DTL, CCNE1, MCM3, RPP25, E2F1, HSPA1A, NUP62, CDK2, CCP110, RAD18, H2AX, TOPBP1, CCNJ, XRCC2, CDC45, RANBP1, AUNIP, RRP7A, TTLL12, DDX11, SLC16A1, IQCB1, HAUS2, BRSK2, HAUS6, CENPU, BCCIP, LRWD1, SLF1, FAM184A, LRRCC1, SAC3D1, BRCA2, CCND3, CCNF, RELB, TCP1, TUBG1, PLK4, CCT5, KIF24, PCNA, STOX1, HNRNPU, STIL, ENTR1, DHX9, OLA1, DCLRE1B, YTHDF2, RAD51, HAUS8, CHEK1, PCLAF, MCPH1, P…
GO:0071559	BP	GO:0071559	response to transforming growth factor beta	160	-0.356206	-1.42331	0.00261465	0.0355187	0.0295701	1145	tags=34%, list=13%, signal=30%	4087/4091/2534/7048/4053/10979/6386/6660/8425/1028/25/2331/5829/8754/3480/90/5796/9315/2734/25805/79685/57669/28996/94/55198/80310/1281/51701/7472/26524/2200/2201/3397/8837/7049/2615/857/4093/7474/55553/3696/6774/7057/4921/1278/6935/9839/114990/93649/7042/10370/1601/4088/7046/64750	SMAD2, SMAD6, FYN, TGFBR2, LTBP2, FERMT2, SDCBP, SOX5, LTBP4, CDKN1C, ABL1, FMOD, PXN, ADAM9, IGF1R, ACVR1, PTPRK, NREP, GLG1, BAMBI, SAP30L, EPB41L5, HIPK2, ACVRL1, APPL2, PDGFD, COL3A1, NLK, WNT2, LATS2, FBN1, FBN2, ID1, CFLAR, TGFBR3, LRRC32, CAV1, SMAD9, WNT5A, SOX6, ITGB8, STAT3, THBS1, DDR2, COL1A2, ZEB1, ZEB2, VASN, MYOCD, TGFB2, CITED2, DAB2, SMAD3, TGFBR1, SMURF2
GO:0071560	BP	GO:0071560	cellular response to transforming growth factor beta stimulus	156	-0.362495	-1.43822	0.0023075	0.0327711	0.0272827	1145	tags=35%, list=13%, signal=31%	4087/4091/2534/7048/4053/10979/6386/6660/8425/1028/25/2331/5829/8754/3480/90/5796/9315/2734/25805/79685/57669/28996/94/55198/80310/1281/51701/7472/26524/2200/2201/3397/8837/7049/2615/857/4093/7474/55553/3696/6774/7057/4921/1278/6935/9839/114990/93649/7042/10370/1601/4088/7046/64750	SMAD2, SMAD6, FYN, TGFBR2, LTBP2, FERMT2, SDCBP, SOX5, LTBP4, CDKN1C, ABL1, FMOD, PXN, ADAM9, IGF1R, ACVR1, PTPRK, NREP, GLG1, BAMBI, SAP30L, EPB41L5, HIPK2, ACVRL1, APPL2, PDGFD, COL3A1, NLK, WNT2, LATS2, FBN1, FBN2, ID1, CFLAR, TGFBR3, LRRC32, CAV1, SMAD9, WNT5A, SOX6, ITGB8, STAT3, THBS1, DDR2, COL1A2, ZEB1, ZEB2, VASN, MYOCD, TGFB2, CITED2, DAB2, SMAD3, TGFBR1, SMURF2
GO:0098791	CC	GO:0098791	Golgi apparatus subcompartment	164	-0.359766	-1.43989	0.00409661	0.048369	0.0402683	1736	tags=29%, list=20%, signal=24%	54103/57448/5205/8729/23208/2683/23315/57574/440270/55773/5874/351/55790/738/399687/63971/2800/57198/55717/10565/84272/4311/10079/5587/259230/5007/55088/7045/2896/55858/6272/55204/120892/55062/116985/51429/2804/5125/79895/8674/53349/9648/4430/6482/10142/27314/22836/8613	GSAP, BIRC6, ATP8B1, GBF1, SYT11, B4GALT1, SLC9A8, MARCHF4, GOLGA8B, TBC1D23, RAB27B, APP, CSGALNACT1, VPS51, MYO18A, KIF13A, GOLGA1, ATP8B2, WDR11, ARFGEF1, YIPF4, MME, ATP9A, PRKD1, SGMS1, OSBP, CCDC186, TGFBI, GRN, TMEM165, SORT1, GOLPH3L, LRRK2, WIPI1, ARAP1, SNX9, GOLGB1, PCSK5, ATP8B4, VAMP4, ZFYVE1, GCC2, MYO1B, ST3GAL1, AKAP9, RAB30, RHOBTB3, PLPP3
GO:0001666	BP	GO:0001666	response to hypoxia	157	-0.355311	-1.44239	0.00222724	0.0324489	0.0270144	534	tags=17%, list=6%, signal=16%	1909/10397/9124/8837/65018/405/7049/857/7057/4921/4780/50809/114990/93649/28984/4524/7042/8322/10370/2355/2309/4088/7010/133/7412/665	EDNRA, NDRG1, PDLIM1, CFLAR, PINK1, ARNT, TGFBR3, CAV1, THBS1, DDR2, NFE2L2, HP1BP3, VASN, MYOCD, RGCC, MTHFR, TGFB2, FZD4, CITED2, FOSL2, FOXO3, SMAD3, TEK, ADM, VCAM1, BNIP3L
GO:0098857	CC	GO:0098857	membrane microdomain	142	-0.370374	-1.45455	0.00387255	0.0464373	0.0386601	1231	tags=26%, list=14%, signal=23%	26509/1509/7070/4311/2534/7048/55243/1956/6386/659/23433/10211/3480/2149/3667/493/9846/91663/23180/5912/8436/8611/120892/200576/953/857/1901/7132/7035/79026/10395/19/7046/7010/64750/284/8613	MYOF, CTSD, THY1, MME, FYN, TGFBR2, KIRREL1, EGFR, SDCBP, BMPR2, RHOQ, FLOT1, IGF1R, F2R, IRS1, ATP2B4, GAB2, MYADM, RFTN1, RAP2B, CAVIN2, PLPP1, LRRK2, PIKFYVE, ENTPD1, CAV1, S1PR1, TNFRSF1A, TFPI, AHNAK, DLC1, ABCA1, TGFBR1, TEK, SMURF2, ANGPT1, PLPP3
GO:0051056	BP	GO:0051056	regulation of small GTPase mediated signal transduction	153	-0.372078	-1.46127	0.00187518	0.0286294	0.0238347	1359	tags=31%, list=15%, signal=27%	4649/6654/93663/9901/23365/9815/10565/8997/348/9181/9266/7126/5863/2151/25/9828/84033/10211/4983/2149/57493/1435/90627/221178/94134/7052/10260/26037/116985/64283/1281/83478/9265/23362/7204/57568/1123/23075/1902/286205/604/79822/22898/7042/10395/19/121512/7010	MYO9A, SOS1, ARHGAP18, SRGAP3, ARHGEF12, GIT2, ARFGEF1, KALRN, APOE, ARHGEF2, CYTH2, TNFAIP1, RGL2, F2RL2, ABL1, ARHGEF17, OBSCN, FLOT1, OPHN1, F2R, HEG1, CSF1, STARD13, SPATA13, ARHGAP12, TGM2, DENND4A, SIPA1L1, ARAP1, ARHGEF28, COL3A1, ARHGAP24, CYTH3, PSD3, TRIO, SIPA1L2, CHN1, SWAP70, LPAR1, SCAI, BCL6, ARHGAP28, DENND3, TGFB2, DLC1, ABCA1, FGD4, TEK
GO:0070372	BP	GO:0070372	regulation of ERK1 and ERK2 cascade	120	-0.387568	-1.46909	0.00132893	0.0232109	0.0193236	1193	tags=25%, list=13%, signal=22%	23410/348/5770/1956/10979/10457/10818/25/2335/7786/2149/9693/3491/6347/960/80310/2192/8837/25778/3357/5156/6764/5578/11221/5159/1601/652/7010/284/1490	SIRT3, APOE, PTPN1, EGFR, FERMT2, GPNMB, FRS2, ABL1, FN1, MAP3K12, F2R, RAPGEF2, CCN1, CCL2, CD44, PDGFD, FBLN1, CFLAR, DSTYK, HTR2B, PDGFRA, DENND2B, PRKCA, DUSP10, PDGFRB, DAB2, BMP4, TEK, ANGPT1, CCN2
GO:0035091	MF	GO:0035091	phosphatidylinositol binding	155	-0.368997	-1.48188	0.00158733	0.0260267	0.0216678	1208	tags=28%, list=14%, signal=25%	112574/7070/81846/8411/10979/6386/401548/57590/5007/157680/84033/146691/57605/25851/79156/29934/3708/79685/55763/9846/117583/54477/26100/23130/55204/55198/55062/116985/51429/6840/9265/55102/92017/54828/257364/53349/54843/4430/4926/54899/4651/5337/22822/3759	SNX18, THY1, SBF2, EEA1, FERMT2, SDCBP, SNX30, WDFY1, OSBP, VPS13B, OBSCN, TOM1L2, PITPNM2, TECPR1, PLEKHF1, SNX12, ITPR1, SAP30L, EXOC1, GAB2, PARD3B, PLEKHA5, WIPI2, ATG2A, GOLPH3L, APPL2, WIPI1, ARAP1, SNX9, SVIL, CYTH3, ATG2B, SNX29, BCAS3, SNX33, ZFYVE1, SYTL2, MYO1B, NUMA1, PXK, MYO10, PLD1, PHLDA1, KCNJ2
GO:0060828	BP	GO:0060828	regulation of canonical Wnt signaling pathway	149	-0.37912	-1.51287	0.00183845	0.0283272	0.023583	1260	tags=25%, list=14%, signal=22%	81847/27122/22943/25960/348/1456/83999/1956/79960/3728/8658/2776/3487/25805/1649/5754/152573/120892/26524/8434/23072/4300/857/51366/7474/9839/79718/1500/27303/26585/80114/1601/2309/6591/4088/3516/64750	RNF146, DKK3, DKK1, ADGRA2, APOE, CSNK1G3, KREMEN1, EGFR, JADE1, JUP, TNKS, GNAQ, IGFBP4, BAMBI, DDIT3, PTK7, SHISA3, LRRK2, LATS2, RECK, HECW1, MLLT3, CAV1, UBR5, WNT5A, ZEB2, TBL1XR1, CTNND1, RBMS3, GREM1, BICC1, DAB2, FOXO3, SNAI2, SMAD3, RBPJ, SMURF2
GO:0045765	BP	GO:0045765	regulation of angiogenesis	143	-0.385054	-1.51938	0.00176703	0.0274524	0.0228548	796	tags=22%, list=9%, signal=21%	7453/493/28996/94/1634/2896/10000/2549/23670/8434/5797/7058/23328/7474/3696/6774/7057/2113/4780/6672/147372/6772/2152/5578/28984/7042/26585/57608/7010/133/7082/9510	WARS1, ATP2B4, HIPK2, ACVRL1, DCN, GRN, AKT3, GAB1, CEMIP2, RECK, PTPRM, THBS2, SASH1, WNT5A, ITGB8, STAT3, THBS1, ETS1, NFE2L2, SP100, CCBE1, STAT1, F3, PRKCA, RGCC, TGFB2, GREM1, JCAD, TEK, ADM, TJP1, ADAMTS1
GO:0090287	BP	GO:0090287	regulation of cellular response to growth factor stimulus	168	-0.372133	-1.51987	0.000954585	0.0179563	0.014949	1236	tags=29%, list=14%, signal=25%	27122/22943/25960/5770/4087/4091/6386/8425/1028/25/11167/9315/2734/25805/79685/493/28996/94/3491/1634/26524/2200/2201/222663/8837/405/7049/25778/51232/7474/4756/7057/6935/9839/114990/10468/93649/147372/4926/8322/7148/26585/10370/57608/652/4088/3516/64750	DKK3, DKK1, ADGRA2, PTPN1, SMAD2, SMAD6, SDCBP, LTBP4, CDKN1C, ABL1, FSTL1, NREP, GLG1, BAMBI, SAP30L, ATP2B4, HIPK2, ACVRL1, CCN1, DCN, LATS2, FBN1, FBN2, SCUBE3, CFLAR, ARNT, TGFBR3, DSTYK, CRIM1, WNT5A, NEO1, THBS1, ZEB1, ZEB2, VASN, FST, MYOCD, CCBE1, NUMA1, FZD4, TNXB, GREM1, CITED2, JCAD, BMP4, SMAD3, RBPJ, SMURF2
GO:0030666	CC	GO:0030666	endocytic vesicle membrane	82	-0.417188	-1.56067	0.00417691	0.0489395	0.0407432	1241	tags=28%, list=14%, signal=24%	84251/2893/348/4481/1956/57403/9779/1080/2535/3949/55198/200576/4920/51762/857/7474/8674/80223/285195/8322/11037/817/1129	SGIP1, GRIA4, APOE, MSR1, EGFR, RAB22A, TBC1D5, CFTR, FZD2, LDLR, APPL2, PIKFYVE, ROR2, RAB8B, CAV1, WNT5A, VAMP4, RAB11FIP1, SLC9A9, FZD4, STON1, CAMK2D, CHRM2
GO:0071772	BP	GO:0071772	response to BMP	88	-0.421873	-1.58963	0.00210859	0.0311532	0.0259357	1442	tags=35%, list=16%, signal=30%	27250/23105/406911/4089/1954/22943/4087/4091/659/25/653/90/11167/25805/28996/94/3491/2200/222663/3096/7049/4093/51232/7474/4756/10468/4926/26585/652/3516/64750	PDCD4, FSTL4, MIR125B1, SMAD4, MEGF8, DKK1, SMAD2, SMAD6, BMPR2, ABL1, BMP5, ACVR1, FSTL1, BAMBI, HIPK2, ACVRL1, CCN1, FBN1, SCUBE3, HIVEP1, TGFBR3, SMAD9, CRIM1, WNT5A, NEO1, FST, NUMA1, GREM1, BMP4, RBPJ, SMURF2
GO:0071773	BP	GO:0071773	cellular response to BMP stimulus	88	-0.421873	-1.58963	0.00210859	0.0311532	0.0259357	1442	tags=35%, list=16%, signal=30%	27250/23105/406911/4089/1954/22943/4087/4091/659/25/653/90/11167/25805/28996/94/3491/2200/222663/3096/7049/4093/51232/7474/4756/10468/4926/26585/652/3516/64750	PDCD4, FSTL4, MIR125B1, SMAD4, MEGF8, DKK1, SMAD2, SMAD6, BMPR2, ABL1, BMP5, ACVR1, FSTL1, BAMBI, HIPK2, ACVRL1, CCN1, FBN1, SCUBE3, HIVEP1, TGFBR3, SMAD9, CRIM1, WNT5A, NEO1, FST, NUMA1, GREM1, BMP4, RBPJ, SMURF2
GO:1901981	MF	GO:1901981	phosphatidylinositol phosphate binding	92	-0.4208	-1.59483	0.00264822	0.0356306	0.0296633	1070	tags=28%, list=12%, signal=25%	10979/6386/5007/157680/84033/25851/79156/29934/79685/55763/9846/54477/26100/23130/55204/55062/116985/6840/9265/55102/53349/54843/4430/4651/22822/3759	FERMT2, SDCBP, OSBP, VPS13B, OBSCN, TECPR1, PLEKHF1, SNX12, SAP30L, EXOC1, GAB2, PLEKHA5, WIPI2, ATG2A, GOLPH3L, WIPI1, ARAP1, SVIL, CYTH3, ATG2B, ZFYVE1, SYTL2, MYO1B, MYO10, PHLDA1, KCNJ2
GO:0018108	BP	GO:0018108	peptidyl-tyrosine phosphorylation	126	-0.432896	-1.60373	0.000253118	0.00638356	0.00531446	1170	tags=28%, list=13%, signal=24%	5770/2534/9655/9181/1956/5007/25/3480/780/90/253260/10006/54206/5912/2202/960/3600/57396/80310/8651/1195/9052/857/5156/7132/4921/57091/3815/2252/26585/3570/91461/5159/284/8613	PTPN1, FYN, SOCS5, ARHGEF2, EGFR, OSBP, ABL1, IGF1R, DDR1, ACVR1, RICTOR, ABI1, ERRFI1, RAP2B, EFEMP1, CD44, IL15, CLK4, PDGFD, SOCS1, CLK1, GPRC5A, CAV1, PDGFRA, TNFRSF1A, DDR2, CASS4, KIT, FGF7, GREM1, IL6R, PKDCC, PDGFRB, ANGPT1, PLPP3
GO:0043542	BP	GO:0043542	endothelial cell migration	120	-0.428318	-1.62356	0.000171664	0.00476845	0.00396984	1021	tags=32%, list=12%, signal=29%	5587/3728/8828/25/5607/5829/11167/493/90627/94/1634/2896/10000/27086/5290/5797/3397/54828/7049/23328/10014/7474/7057/2113/4780/9839/6672/84913/147372/5578/28984/54453/26585/57608/6591/7046/7010/284/8613	PRKD1, JUP, NRP2, ABL1, MAP2K5, PXN, FSTL1, ATP2B4, STARD13, ACVRL1, DCN, GRN, AKT3, FOXP1, PIK3CA, PTPRM, ID1, BCAS3, TGFBR3, SASH1, HDAC5, WNT5A, THBS1, ETS1, NFE2L2, ZEB2, SP100, ATOH8, CCBE1, PRKCA, RGCC, RIN2, GREM1, JCAD, SNAI2, TGFBR1, TEK, ANGPT1, PLPP3
GO:0042383	CC	GO:0042383	sarcolemma	59	-0.473094	-1.64043	0.00237405	0.0334629	0.0278586	977	tags=32%, list=11%, signal=29%	1837/84033/10211/3480/3908/493/7402/287/81493/1293/5592/857/6546/6444/79026/817/54407/7412/3759	DTNA, OBSCN, FLOT1, IGF1R, LAMA2, ATP2B4, UTRN, ANK2, SYNC, COL6A3, PRKG1, CAV1, SLC8A1, SGCD, AHNAK, CAMK2D, SLC38A2, VCAM1, KCNJ2
GO:0040013	BP	GO:0040013	negative regulation of locomotion	168	-0.402487	-1.64385	0.000125359	0.00377015	0.00313874	1316	tags=35%, list=15%, signal=30%	5926/9901/6387/56940/10512/7070/5176/25932/348/22998/3728/9863/653/5607/5796/8519/1265/79685/493/90627/23613/94/1634/6347/5912/90102/127435/1281/80031/7869/8434/5797/5793/2192/94241/5728/5592/89795/7049/10014/7474/6774/7057/4286/3488/4780/9839/6672/286205/93649/28984/11221/26585/10370/10395/652/2309/7046	ARID4A, SRGAP3, CXCL12, DUSP22, SEMA3C, THY1, SERPINF1, CLIC4, APOE, LIMCH1, JUP, MAGI2, BMP5, MAP2K5, PTPRK, IFITM1, CNN2, SAP30L, ATP2B4, STARD13, ZMYND8, ACVRL1, DCN, CCL2, RAP2B, PHLDB2, PODN, COL3A1, SEMA6D, SEMA3B, RECK, PTPRM, PTPRG, FBLN1, TP53INP1, PTEN, PRKG1, NAV3, TGFBR3, HDAC5, WNT5A, STAT3, THBS1, MITF, IGFBP5, NFE2L2, ZEB2, SP100, SCAI, MYOCD, RGCC, DUSP10, GREM1, CITED2, DLC1, BMP…
GO:0030336	BP	GO:0030336	negative regulation of cell migration	150	-0.412559	-1.64652	0.000215842	0.00559398	0.00465711	1316	tags=36%, list=15%, signal=31%	5926/9901/6387/56940/7070/5176/25932/348/22998/3728/9863/653/5607/5796/8519/1265/79685/493/90627/23613/94/1634/6347/5912/90102/127435/1281/80031/8434/5797/5793/94241/5728/5592/89795/7049/10014/6774/7057/4286/3488/4780/9839/6672/286205/93649/28984/11221/26585/10370/10395/652/2309/7046	ARID4A, SRGAP3, CXCL12, DUSP22, THY1, SERPINF1, CLIC4, APOE, LIMCH1, JUP, MAGI2, BMP5, MAP2K5, PTPRK, IFITM1, CNN2, SAP30L, ATP2B4, STARD13, ZMYND8, ACVRL1, DCN, CCL2, RAP2B, PHLDB2, PODN, COL3A1, SEMA6D, RECK, PTPRM, PTPRG, TP53INP1, PTEN, PRKG1, NAV3, TGFBR3, HDAC5, STAT3, THBS1, MITF, IGFBP5, NFE2L2, ZEB2, SP100, SCAI, MYOCD, RGCC, DUSP10, GREM1, CITED2, DLC1, BMP4, FOXO3, TGFBR1
GO:1901681	MF	GO:1901681	sulfur compound binding	121	-0.431776	-1.64952	0.000275485	0.00685543	0.0057073	1173	tags=26%, list=13%, signal=23%	348/3075/4053/10457/154743/8828/8840/84320/2335/11167/11095/3024/3491/32/1629/151887/2200/7058/3068/6372/7059/7049/10314/7057/83716/2252/10468/7148/652/170689/9510/1490	APOE, CFH, LTBP2, GPNMB, BMT2, NRP2, CCN4, ACBD6, FN1, FSTL1, ADAMTS8, H1-1, CCN1, ACACB, DBT, CCDC80, FBN1, THBS2, HDGF, CXCL6, THBS3, TGFBR3, LANCL1, THBS1, CRISPLD2, FGF7, FST, TNXB, BMP4, ADAMTS15, ADAMTS1, CCN2
GO:0018212	BP	GO:0018212	peptidyl-tyrosine modification	128	-0.433105	-1.6521	0.000347717	0.00829479	0.0069056	1170	tags=28%, list=13%, signal=25%	5770/2534/9655/9181/1956/5007/25/3480/780/90/8460/253260/10006/54206/5912/2202/960/3600/57396/80310/8651/1195/9052/857/5156/7132/4921/57091/3815/2252/26585/3570/91461/5159/284/8613	PTPN1, FYN, SOCS5, ARHGEF2, EGFR, OSBP, ABL1, IGF1R, DDR1, ACVR1, TPST1, RICTOR, ABI1, ERRFI1, RAP2B, EFEMP1, CD44, IL15, CLK4, PDGFD, SOCS1, CLK1, GPRC5A, CAV1, PDGFRA, TNFRSF1A, DDR2, CASS4, KIT, FGF7, GREM1, IL6R, PKDCC, PDGFRB, ANGPT1, PLPP3
GO:0005802	CC	GO:0005802	trans-Golgi network	111	-0.438428	-1.65549	0.000414454	0.00955283	0.00795294	1736	tags=35%, list=20%, signal=29%	54103/57448/5205/8729/23208/23315/57574/55773/351/738/399687/63971/2800/57198/55717/10565/84272/4311/10079/5587/5007/55088/7045/2896/55858/55204/120892/55062/116985/51429/5125/79895/8674/9648/4430/6482/27314/22836/8613	GSAP, BIRC6, ATP8B1, GBF1, SYT11, SLC9A8, MARCHF4, TBC1D23, APP, VPS51, MYO18A, KIF13A, GOLGA1, ATP8B2, WDR11, ARFGEF1, YIPF4, MME, ATP9A, PRKD1, OSBP, CCDC186, TGFBI, GRN, TMEM165, GOLPH3L, LRRK2, WIPI1, ARAP1, SNX9, PCSK5, ATP8B4, VAMP4, GCC2, MYO1B, ST3GAL1, RAB30, RHOBTB3, PLPP3
GO:2000146	BP	GO:2000146	negative regulation of cell motility	155	-0.412709	-1.65743	9.6e-05	0.00307916	0.00256347	1316	tags=35%, list=15%, signal=31%	5926/9901/6387/56940/7070/5176/25932/348/22998/3728/9863/653/5607/5796/8519/1265/79685/493/90627/23613/94/1634/6347/5912/90102/127435/1281/80031/8434/5797/5793/2192/94241/5728/5592/89795/7049/10014/6774/7057/4286/3488/4780/9839/6672/286205/93649/28984/11221/26585/10370/10395/652/2309/7046	ARID4A, SRGAP3, CXCL12, DUSP22, THY1, SERPINF1, CLIC4, APOE, LIMCH1, JUP, MAGI2, BMP5, MAP2K5, PTPRK, IFITM1, CNN2, SAP30L, ATP2B4, STARD13, ZMYND8, ACVRL1, DCN, CCL2, RAP2B, PHLDB2, PODN, COL3A1, SEMA6D, RECK, PTPRM, PTPRG, FBLN1, TP53INP1, PTEN, PRKG1, NAV3, TGFBR3, HDAC5, STAT3, THBS1, MITF, IGFBP5, NFE2L2, ZEB2, SP100, SCAI, MYOCD, RGCC, DUSP10, GREM1, CITED2, DLC1, BMP4, FOXO3, TGFBR1
GO:0001935	BP	GO:0001935	endothelial cell proliferation	74	-0.447256	-1.65963	0.00289366	0.0380232	0.0316552	1076	tags=38%, list=12%, signal=34%	3339/5587/659/8828/253260/3988/94/6347/10000/5797/405/857/3357/7474/6774/7057/9839/2252/84913/1295/6772/2152/5578/28984/57608/652/7046/7010	HSPG2, PRKD1, BMPR2, NRP2, RICTOR, LIPA, ACVRL1, CCL2, AKT3, PTPRM, ARNT, CAV1, HTR2B, WNT5A, STAT3, THBS1, ZEB2, FGF7, ATOH8, COL8A1, STAT1, F3, PRKCA, RGCC, JCAD, BMP4, TGFBR1, TEK
GO:0003015	BP	GO:0003015	heart process	99	-0.434732	-1.65973	0.00126895	0.0223716	0.0186249	548	tags=18%, list=6%, signal=17%	157378/1909/6335/5290/6196/857/6546/7067/6444/6332/10142/7042/817/5142/1129/133/3759/8654	TMEM65, EDNRA, SCN9A, PIK3CA, RPS6KA2, CAV1, SLC8A1, THRA, SGCD, SCN7A, AKAP9, TGFB2, CAMK2D, PDE4B, CHRM2, ADM, KCNJ2, PDE5A
GO:0060047	BP	GO:0060047	heart contraction	93	-0.444798	-1.66353	0.000422976	0.00970947	0.00808335	548	tags=20%, list=6%, signal=19%	287/157378/1909/6335/5290/6196/857/6546/7067/6444/6332/10142/7042/817/5142/1129/133/3759/8654	ANK2, TMEM65, EDNRA, SCN9A, PIK3CA, RPS6KA2, CAV1, SLC8A1, THRA, SGCD, SCN7A, AKAP9, TGFB2, CAMK2D, PDE4B, CHRM2, ADM, KCNJ2, PDE5A
GO:0090130	BP	GO:0090130	tissue migration	168	-0.408712	-1.66927	7.63e-05	0.00252477	0.00210193	1021	tags=33%, list=12%, signal=30%	5176/25960/51564/348/54443/7048/5587/659/3728/8828/25/5607/5829/8754/11167/57669/493/90627/94/1634/2896/10000/8660/27086/5290/5797/5793/5728/23499/3397/54828/7049/23328/10014/7474/7057/2113/4780/9839/3815/2252/6672/84913/147372/5578/28984/11221/7042/54453/26585/57608/6591/7046/7010/284/8613	SERPINF1, ADGRA2, HDAC7, APOE, ANLN, TGFBR2, PRKD1, BMPR2, JUP, NRP2, ABL1, MAP2K5, PXN, ADAM9, FSTL1, EPB41L5, ATP2B4, STARD13, ACVRL1, DCN, GRN, AKT3, IRS2, FOXP1, PIK3CA, PTPRM, PTPRG, PTEN, MACF1, ID1, BCAS3, TGFBR3, SASH1, HDAC5, WNT5A, THBS1, ETS1, NFE2L2, ZEB2, KIT, FGF7, SP100, ATOH8, CCBE1, PRKCA, RGCC, DUSP10, TGFB2, RIN2, GREM1, JCAD, SNAI2, TGFBR1, TEK, ANGPT1, PLPP3
GO:0030177	BP	GO:0030177	positive regulation of Wnt signaling pathway	88	-0.444942	-1.67655	0.000682216	0.0140029	0.0116577	1335	tags=33%, list=15%, signal=28%	5495/51185/81847/22943/25960/1456/1956/27185/3728/8840/25/8658/25805/54764/5754/120892/8434/23499/4300/57326/51366/7474/9839/79718/85458/1601/4088/3516/64750	PPM1B, CRBN, RNF146, DKK1, ADGRA2, CSNK1G3, EGFR, DISC1, JUP, CCN4, ABL1, TNKS, BAMBI, ZRANB1, PTK7, LRRK2, RECK, MACF1, MLLT3, PBXIP1, UBR5, WNT5A, ZEB2, TBL1XR1, DIXDC1, DAB2, SMAD3, RBPJ, SMURF2
GO:0010631	BP	GO:0010631	epithelial cell migration	167	-0.409883	-1.68851	6.14e-05	0.00221482	0.00184388	1184	tags=34%, list=13%, signal=30%	5176/25960/51564/348/54443/7048/5587/659/3728/8828/25/5607/5829/8754/11167/57669/493/90627/94/1634/2896/10000/8660/27086/5290/5797/5793/5728/23499/3397/54828/7049/23328/10014/7474/7057/2113/4780/9839/3815/2252/6672/84913/147372/5578/28984/11221/7042/54453/26585/57608/6591/7046/7010/284/8613	SERPINF1, ADGRA2, HDAC7, APOE, ANLN, TGFBR2, PRKD1, BMPR2, JUP, NRP2, ABL1, MAP2K5, PXN, ADAM9, FSTL1, EPB41L5, ATP2B4, STARD13, ACVRL1, DCN, GRN, AKT3, IRS2, FOXP1, PIK3CA, PTPRM, PTPRG, PTEN, MACF1, ID1, BCAS3, TGFBR3, SASH1, HDAC5, WNT5A, THBS1, ETS1, NFE2L2, ZEB2, KIT, FGF7, SP100, ATOH8, CCBE1, PRKCA, RGCC, DUSP10, TGFB2, RIN2, GREM1, JCAD, SNAI2, TGFBR1, TEK, ANGPT1, PLPP3
GO:0090132	BP	GO:0090132	epithelium migration	167	-0.409883	-1.68851	6.14e-05	0.00221482	0.00184388	1184	tags=34%, list=13%, signal=30%	5176/25960/51564/348/54443/7048/5587/659/3728/8828/25/5607/5829/8754/11167/57669/493/90627/94/1634/2896/10000/8660/27086/5290/5797/5793/5728/23499/3397/54828/7049/23328/10014/7474/7057/2113/4780/9839/3815/2252/6672/84913/147372/5578/28984/11221/7042/54453/26585/57608/6591/7046/7010/284/8613	SERPINF1, ADGRA2, HDAC7, APOE, ANLN, TGFBR2, PRKD1, BMPR2, JUP, NRP2, ABL1, MAP2K5, PXN, ADAM9, FSTL1, EPB41L5, ATP2B4, STARD13, ACVRL1, DCN, GRN, AKT3, IRS2, FOXP1, PIK3CA, PTPRM, PTPRG, PTEN, MACF1, ID1, BCAS3, TGFBR3, SASH1, HDAC5, WNT5A, THBS1, ETS1, NFE2L2, ZEB2, KIT, FGF7, SP100, ATOH8, CCBE1, PRKCA, RGCC, DUSP10, TGFB2, RIN2, GREM1, JCAD, SNAI2, TGFBR1, TEK, ANGPT1, PLPP3
GO:0032956	BP	GO:0032956	regulation of actin cytoskeleton organization	170	-0.409064	-1.69073	5.22e-05	0.00201086	0.00167409	1120	tags=27%, list=13%, signal=24%	22998/55243/10979/130271/85464/5587/25/23325/23433/6711/5829/1073/253260/54434/81553/171024/123016/91663/90102/116985/51429/5290/5921/6840/342184/54828/55616/120/1901/5156/23075/11346/1902/1955/85458/79822/28984/25802/10395/5159/390/4088/7046/7082/10602/1490	LIMCH1, KIRREL1, FERMT2, PLEKHH2, SSH2, PRKD1, ABL1, WASHC4, RHOQ, SPTBN1, PXN, CFL2, RICTOR, SSH1, CYRIA, SYNPO2, TTC8, MYADM, PHLDB2, ARAP1, SNX9, PIK3CA, RASA1, SVIL, FMN1, BCAS3, ASAP3, ADD3, S1PR1, PDGFRA, SWAP70, SYNPO, LPAR1, MEGF9, DIXDC1, ARHGAP28, RGCC, LMOD1, DLC1, PDGFRB, RND3, SMAD3, TGFBR1, TJP1, CDC42EP3, CCN2
GO:0072006	BP	GO:0072006	nephron development	85	-0.454429	-1.70624	0.000968855	0.0181628	0.0151209	544	tags=25%, list=6%, signal=23%	9863/51804/3911/7482/130497/80310/1909/3913/342184/8837/5156/55083/5087/6772/26585/3570/5159/6943/652/7010/284	MAGI2, SIX4, LAMA5, WNT2B, OSR1, PDGFD, EDNRA, LAMB2, FMN1, CFLAR, PDGFRA, KIF26B, PBX1, STAT1, GREM1, IL6R, PDGFRB, TCF21, BMP4, TEK, ANGPT1
GO:0035150	BP	GO:0035150	regulation of tube size	60	-0.49397	-1.70754	0.0022853	0.0325381	0.0270887	1173	tags=35%, list=13%, signal=31%	348/1956/4313/659/1889/25/2149/2729/1909/2730/5592/857/6546/120/3357/9732/583/79987/3269/624/133	APOE, EGFR, MMP2, BMPR2, ECE1, ABL1, F2R, GCLC, EDNRA, GCLM, PRKG1, CAV1, SLC8A1, ADD3, HTR2B, DOCK4, BBS2, SVEP1, HRH1, BDKRB2, ADM
GO:0035296	BP	GO:0035296	regulation of tube diameter	60	-0.49397	-1.70754	0.0022853	0.0325381	0.0270887	1173	tags=35%, list=13%, signal=31%	348/1956/4313/659/1889/25/2149/2729/1909/2730/5592/857/6546/120/3357/9732/583/79987/3269/624/133	APOE, EGFR, MMP2, BMPR2, ECE1, ABL1, F2R, GCLC, EDNRA, GCLM, PRKG1, CAV1, SLC8A1, ADD3, HTR2B, DOCK4, BBS2, SVEP1, HRH1, BDKRB2, ADM
GO:0097746	BP	GO:0097746	blood vessel diameter maintenance	60	-0.49397	-1.70754	0.0022853	0.0325381	0.0270887	1173	tags=35%, list=13%, signal=31%	348/1956/4313/659/1889/25/2149/2729/1909/2730/5592/857/6546/120/3357/9732/583/79987/3269/624/133	APOE, EGFR, MMP2, BMPR2, ECE1, ABL1, F2R, GCLC, EDNRA, GCLM, PRKG1, CAV1, SLC8A1, ADD3, HTR2B, DOCK4, BBS2, SVEP1, HRH1, BDKRB2, ADM
GO:0070374	BP	GO:0070374	positive regulation of ERK1 and ERK2 cascade	79	-0.456546	-1.71085	0.00159969	0.0260773	0.0217099	1080	tags=27%, list=12%, signal=24%	1956/10979/10457/25/7786/2149/9693/6347/960/80310/8837/25778/3357/5156/6764/5578/5159/652/7010/284/1490	EGFR, FERMT2, GPNMB, ABL1, MAP3K12, F2R, RAPGEF2, CCL2, CD44, PDGFD, CFLAR, DSTYK, HTR2B, PDGFRA, DENND2B, PRKCA, PDGFRB, BMP4, TEK, ANGPT1, CCN2
GO:0048661	BP	GO:0048661	positive regulation of smooth muscle cell proliferation	46	-0.503705	-1.7202	0.00403353	0.0479589	0.0399269	585	tags=41%, list=7%, signal=39%	1956/4313/8840/10818/3480/27086/80310/5290/4209/1901/7057/3488/4921/6772/3570/5159/3398/652/9510	EGFR, MMP2, CCN4, FRS2, IGF1R, FOXP1, PDGFD, PIK3CA, MEF2D, S1PR1, THBS1, IGFBP5, DDR2, STAT1, IL6R, PDGFRB, ID2, BMP4, ADAMTS1
GO:0030510	BP	GO:0030510	regulation of BMP signaling pathway	57	-0.505506	-1.73396	0.00196789	0.0295132	0.0245704	1145	tags=35%, list=13%, signal=31%	22943/4087/4091/25/11167/25805/28996/94/3491/2200/222663/51232/7474/4756/10468/4926/26585/652/3516/64750	DKK1, SMAD2, SMAD6, ABL1, FSTL1, BAMBI, HIPK2, ACVRL1, CCN1, FBN1, SCUBE3, CRIM1, WNT5A, NEO1, FST, NUMA1, GREM1, BMP4, RBPJ, SMURF2
GO:0030017	CC	GO:0030017	sarcomere	73	-0.469113	-1.73467	0.00172201	0.0271141	0.0225731	1070	tags=34%, list=12%, signal=30%	10979/775/4313/5587/3728/55742/6711/84033/1073/64236/171024/493/287/81493/9124/667/6546/11346/2274/4077/25802/91624/5142/114907/23345	FERMT2, CACNA1C, MMP2, PRKD1, JUP, PARVA, SPTBN1, OBSCN, CFL2, PDLIM2, SYNPO2, ATP2B4, ANK2, SYNC, PDLIM1, DST, SLC8A1, SYNPO, FHL2, NBR1, LMOD1, NEXN, PDE4B, FBXO32, SYNE1
GO:0010810	BP	GO:0010810	regulation of cell-substrate adhesion	121	-0.458029	-1.74981	4.58e-05	0.00180083	0.00149923	1070	tags=30%, list=12%, signal=27%	22998/10979/27185/3728/25/780/2335/1435/57669/8861/94/3491/7402/91663/59339/151887/10085/90102/2192/5921/342184/5728/23499/7057/4287/57091/604/1295/8322/54453/26585/10395/1601/4088/7010/1021	LIMCH1, FERMT2, DISC1, JUP, ABL1, DDR1, FN1, CSF1, EPB41L5, LDB1, ACVRL1, CCN1, UTRN, MYADM, PLEKHA2, CCDC80, EDIL3, PHLDB2, FBLN1, RASA1, FMN1, PTEN, MACF1, THBS1, ATXN3, CASS4, BCL6, COL8A1, FZD4, RIN2, GREM1, DLC1, DAB2, SMAD3, TEK, CDK6
GO:0034109	BP	GO:0034109	homotypic cell-cell adhesion	39	-0.532689	-1.75126	0.00357872	0.0434703	0.03619	649	tags=18%, list=7%, signal=17%	5912/5592/953/23657/5156/5578/8613	RAP2B, PRKG1, ENTPD1, SLC7A11, PDGFRA, PRKCA, PLPP3
GO:0002062	BP	GO:0002062	chondrocyte differentiation	72	-0.476278	-1.75157	0.00186039	0.0285869	0.0237992	1023	tags=31%, list=12%, signal=27%	6660/659/57560/8840/5916/2734/7482/94/7045/130497/2202/1281/4209/55553/26585/2355/91461/652/6591/4088/7046/1490	SOX5, BMPR2, IFT80, CCN4, RARG, GLG1, WNT2B, ACVRL1, TGFBI, OSR1, EFEMP1, COL3A1, MEF2D, SOX6, GREM1, FOSL2, PKDCC, BMP4, SNAI2, SMAD3, TGFBR1, CCN2
GO:0110053	BP	GO:0110053	regulation of actin filament organization	135	-0.456742	-1.75365	4.66e-05	0.00182034	0.00151548	1368	tags=34%, list=15%, signal=29%	89848/9475/93663/2934/6387/11034/10565/22998/55243/10979/130271/85464/25/23325/6711/5829/1073/253260/54434/81553/171024/123016/91663/90102/116985/51429/5290/5921/6840/342184/55616/120/1901/23075/11346/1902/1955/79822/28984/25802/10395/4088/7046/7082/10602/1490	FCHSD1, ROCK2, ARHGAP18, GSN, CXCL12, DSTN, ARFGEF1, LIMCH1, KIRREL1, FERMT2, PLEKHH2, SSH2, ABL1, WASHC4, SPTBN1, PXN, CFL2, RICTOR, SSH1, CYRIA, SYNPO2, TTC8, MYADM, PHLDB2, ARAP1, SNX9, PIK3CA, RASA1, SVIL, FMN1, ASAP3, ADD3, S1PR1, SWAP70, SYNPO, LPAR1, MEGF9, ARHGAP28, RGCC, LMOD1, DLC1, SMAD3, TGFBR1, TJP1, CDC42EP3, CCN2
GO:1903522	BP	GO:1903522	regulation of blood circulation	99	-0.459853	-1.75564	0.000314127	0.00771462	0.00642259	1080	tags=29%, list=12%, signal=26%	1956/775/4313/659/3728/1889/25/2149/5144/493/287/157378/1909/857/6546/120/7067/9732/79987/10142/3269/7042/624/817/5142/1129/133/3759/8654	EGFR, CACNA1C, MMP2, BMPR2, JUP, ECE1, ABL1, F2R, PDE4D, ATP2B4, ANK2, TMEM65, EDNRA, CAV1, SLC8A1, ADD3, THRA, DOCK4, SVEP1, AKAP9, HRH1, TGFB2, BDKRB2, CAMK2D, PDE4B, CHRM2, ADM, KCNJ2, PDE5A
GO:0061572	BP	GO:0061572	actin filament bundle organization	87	-0.473162	-1.76327	0.000457149	0.0102116	0.00850136	1120	tags=30%, list=13%, signal=26%	22998/7126/10979/25/5829/64780/171024/123016/90102/116985/9124/55616/1901/23075/11346/800/1902/9839/4430/79822/28984/10395/4088/7046/7082/1490	LIMCH1, TNFAIP1, FERMT2, ABL1, PXN, MICAL1, SYNPO2, TTC8, PHLDB2, ARAP1, PDLIM1, ASAP3, S1PR1, SWAP70, SYNPO, CALD1, LPAR1, ZEB2, MYO1B, ARHGAP28, RGCC, DLC1, SMAD3, TGFBR1, TJP1, CCN2
GO:0035051	BP	GO:0035051	cardiocyte differentiation	84	-0.472305	-1.77079	0.00099813	0.0185263	0.0154236	610	tags=26%, list=7%, signal=25%	5978/27086/1909/5592/7049/6546/5156/55553/26011/7373/6444/2274/93649/7042/26585/115701/10370/5159/652/3516/23345/7412	REST, FOXP1, EDNRA, PRKG1, TGFBR3, SLC8A1, PDGFRA, SOX6, TENM4, COL14A1, SGCD, FHL2, MYOCD, TGFB2, GREM1, ALPK2, CITED2, PDGFRB, BMP4, RBPJ, SYNE1, VCAM1
GO:0007266	BP	GO:0007266	Rho protein signal transduction	71	-0.485282	-1.77128	0.000629785	0.0132161	0.0110027	1173	tags=31%, list=13%, signal=27%	348/9181/7126/2151/25/10211/4983/2149/57493/90627/120892/64283/1281/1902/1278/286205/604/9886/10395/19/7010/10602	APOE, ARHGEF2, TNFAIP1, F2RL2, ABL1, FLOT1, OPHN1, F2R, HEG1, STARD13, LRRK2, ARHGEF28, COL3A1, LPAR1, COL1A2, SCAI, BCL6, RHOBTB1, DLC1, ABCA1, TEK, CDC42EP3
GO:0051216	BP	GO:0051216	cartilage development	111	-0.471046	-1.77865	6.75e-05	0.00234942	0.00195595	1023	tags=31%, list=12%, signal=27%	6660/659/57560/8840/653/4148/5916/2734/7482/54206/94/3491/7045/130497/2202/960/1281/4209/7059/57326/7067/7474/55553/3696/6935/583/26585/2355/91461/652/6591/4088/7046/1490	SOX5, BMPR2, IFT80, CCN4, BMP5, MATN3, RARG, GLG1, WNT2B, ERRFI1, ACVRL1, CCN1, TGFBI, OSR1, EFEMP1, CD44, COL3A1, MEF2D, THBS3, PBXIP1, THRA, WNT5A, SOX6, ITGB8, ZEB1, BBS2, GREM1, FOSL2, PKDCC, BMP4, SNAI2, SMAD3, TGFBR1, CCN2
GO:0010927	BP	GO:0010927	cellular component assembly involved in morphogenesis	43	-0.540822	-1.78191	0.00348447	0.0428811	0.0356995	1616	tags=47%, list=18%, signal=38%	29767/23315/4205/8506/5239/4089/5587/51804/157680/84033/1073/287/90102/200576/8837/5156/26011/5376/25802/5159	TMOD2, SLC9A8, MEF2A, CNTNAP1, PGM5, SMAD4, PRKD1, SIX4, VPS13B, OBSCN, CFL2, ANK2, PHLDB2, PIKFYVE, CFLAR, PDGFRA, TENM4, PMP22, LMOD1, PDGFRB
GO:0048041	BP	GO:0048041	focal adhesion assembly	52	-0.518254	-1.78192	0.00249914	0.0346831	0.0288744	1361	tags=40%, list=15%, signal=34%	9475/3987/56940/7070/22998/10979/25/5796/57669/8861/94/90102/342184/5728/23499/7057/26585/11037/10395/4088/7010	ROCK2, LIMS1, DUSP22, THY1, LIMCH1, FERMT2, ABL1, PTPRK, EPB41L5, LDB1, ACVRL1, PHLDB2, FMN1, PTEN, MACF1, THBS1, GREM1, STON1, DLC1, SMAD3, TEK
GO:1903053	BP	GO:1903053	regulation of extracellular matrix organization	46	-0.522594	-1.78471	0.00251306	0.0346831	0.0288744	964	tags=35%, list=11%, signal=31%	25/780/3908/3915/84168/90102/3913/3912/8837/7049/7132/4921/28984/7148/4088/7046	ABL1, DDR1, LAMA2, LAMC1, ANTXR1, PHLDB2, LAMB2, LAMB1, CFLAR, TGFBR3, TNFRSF1A, DDR2, RGCC, TNXB, SMAD3, TGFBR1
GO:0005539	MF	GO:0005539	glycosaminoglycan binding	104	-0.477943	-1.78948	6e-05	0.00220561	0.00183622	1173	tags=31%, list=13%, signal=27%	348/3075/7048/4053/10457/8425/8828/8840/2335/11167/11095/3024/143903/3491/1634/151887/960/57214/2200/7058/3068/6372/7059/7049/7057/83716/2252/7148/652/170689/9510/1490	APOE, CFH, TGFBR2, LTBP2, GPNMB, LTBP4, NRP2, CCN4, FN1, FSTL1, ADAMTS8, H1-1, LAYN, CCN1, DCN, CCDC80, CD44, CEMIP, FBN1, THBS2, HDGF, CXCL6, THBS3, TGFBR3, THBS1, CRISPLD2, FGF7, TNXB, BMP4, ADAMTS15, ADAMTS1, CCN2
GO:0050678	BP	GO:0050678	regulation of epithelial cell proliferation	181	-0.421855	-1.79046	4.51e-06	0.000266702	0.000222035	1021	tags=32%, list=12%, signal=29%	1956/3339/5587/57560/1028/51804/8828/10818/3911/653/5607/5796/253260/57599/3915/26160/94/10765/130497/6347/2896/60485/10000/26471/8660/57504/6489/7472/5797/3912/9572/8837/405/7049/857/3357/7474/6774/7057/6935/687/2252/84913/6772/2152/5578/28984/11221/7042/1601/57608/652/6591/4088/7046/7010/3516/1021	EGFR, HSPG2, PRKD1, IFT80, CDKN1C, SIX4, NRP2, FRS2, LAMA5, BMP5, MAP2K5, PTPRK, RICTOR, WDR48, LAMC1, IFT172, ACVRL1, KDM5B, OSR1, CCL2, GRN, SAV1, AKT3, NUPR1, IRS2, MTA3, ST8SIA1, WNT2, PTPRM, LAMB1, NR1D1, CFLAR, ARNT, TGFBR3, CAV1, HTR2B, WNT5A, STAT3, THBS1, ZEB1, KLF9, FGF7, ATOH8, STAT1, F3, PRKCA, RGCC, DUSP10, TGFB2, DAB2, JCAD, BMP4, SNAI2, SMAD3, TGFBR1, TEK, RBPJ, CDK6
GO:0045667	BP	GO:0045667	regulation of osteoblast differentiation	81	-0.476297	-1.80214	0.000303266	0.00748056	0.00622774	1216	tags=33%, list=14%, signal=29%	23051/51564/4091/10979/5587/659/8840/90/8519/25805/51684/3491/5978/3399/2201/222663/51232/3488/4921/26585/3570/4077/652/6591/4088/1052/1021	ZHX3, HDAC7, SMAD6, FERMT2, PRKD1, BMPR2, CCN4, ACVR1, IFITM1, BAMBI, SUFU, CCN1, REST, ID3, FBN2, SCUBE3, CRIM1, IGFBP5, DDR2, GREM1, IL6R, NBR1, BMP4, SNAI2, SMAD3, CEBPD, CDK6
GO:0004112	MF	GO:0004112	cyclic-nucleotide phosphodiesterase activity	12	-0.750216	-1.80306	0.00364922	0.0440566	0.0366781	115	tags=42%, list=1%, signal=41%	5144/5137/5142/27115/8654	PDE4D, PDE1C, PDE4B, PDE7B, PDE5A
GO:0140115	BP	GO:0140115	export across plasma membrane	27	-0.60096	-1.80392	0.00407152	0.0483085	0.0402179	956	tags=41%, list=11%, signal=36%	196527/10008/10257/7779/5002/343450/376497/4363/19/30061/8671	ANO6, KCNE3, ABCC4, SLC30A1, SLC22A18, KCNT2, SLC27A1, ABCC1, ABCA1, SLC40A1, SLC4A4
GO:0035270	BP	GO:0035270	endocrine system development	68	-0.513494	-1.80789	0.000250692	0.00635086	0.00528723	317	tags=18%, list=4%, signal=17%	5156/7067/7474/5087/3570/10370/652/4088/7046/3516/84159/1021	PDGFRA, THRA, WNT5A, PBX1, IL6R, CITED2, BMP4, SMAD3, TGFBR1, RBPJ, ARID5B, CDK6
GO:0048705	BP	GO:0048705	skeletal system morphogenesis	112	-0.475906	-1.81251	3.32e-05	0.00138471	0.0011528	1023	tags=29%, list=12%, signal=26%	6660/4313/659/57560/51804/3911/9742/5916/2734/8879/57599/130497/57728/7763/1281/2201/342184/4209/7059/5156/7067/55553/6935/26585/10370/1112/2355/652/4088/7046/7010/84159/1490	SOX5, MMP2, BMPR2, IFT80, SIX4, LAMA5, IFT140, RARG, GLG1, SGPL1, WDR48, OSR1, WDR19, ZFAND5, COL3A1, FBN2, FMN1, MEF2D, THBS3, PDGFRA, THRA, SOX6, ZEB1, GREM1, CITED2, FOXN3, FOSL2, BMP4, SMAD3, TGFBR1, TEK, ARID5B, CCN2
GO:0005581	CC	GO:0005581	collagen trimer	35	-0.561801	-1.81654	0.0028429	0.0375316	0.0312459	1292	tags=46%, list=15%, signal=39%	4060/1303/4481/1288/255631/114904/1287/1290/114905/1281/1293/1306/1278/7373/1295/147372	LUM, COL12A1, MSR1, COL4A6, COL24A1, C1QTNF6, COL4A5, COL5A2, C1QTNF7, COL3A1, COL6A3, COL15A1, COL1A2, COL14A1, COL8A1, CCBE1
GO:0010632	BP	GO:0010632	regulation of epithelial cell migration	125	-0.479585	-1.81663	6.86e-06	0.000378071	0.000314752	1184	tags=37%, list=13%, signal=32%	5176/25960/51564/348/7048/5587/659/3728/8828/25/5607/8754/57669/493/90627/94/1634/2896/10000/8660/27086/5797/5793/5728/23499/54828/7049/23328/10014/7474/7057/2113/4780/2252/6672/84913/147372/5578/28984/11221/7042/54453/57608/7010/284/8613	SERPINF1, ADGRA2, HDAC7, APOE, TGFBR2, PRKD1, BMPR2, JUP, NRP2, ABL1, MAP2K5, ADAM9, EPB41L5, ATP2B4, STARD13, ACVRL1, DCN, GRN, AKT3, IRS2, FOXP1, PTPRM, PTPRG, PTEN, MACF1, BCAS3, TGFBR3, SASH1, HDAC5, WNT5A, THBS1, ETS1, NFE2L2, FGF7, SP100, ATOH8, CCBE1, PRKCA, RGCC, DUSP10, TGFB2, RIN2, JCAD, TEK, ANGPT1, PLPP3
GO:0001725	CC	GO:0001725	stress fiber	48	-0.54335	-1.81788	0.000985162	0.0183462	0.0152736	1551	tags=52%, list=18%, signal=43%	60312/5239/51474/2317/9260/22998/10979/3983/5829/1265/64236/171024/54751/26064/23002/9124/55917/667/4026/11346/800/22885/4638/85458/7010	AFAP1, PGM5, LIMA1, FLNB, PDLIM7, LIMCH1, FERMT2, ABLIM1, PXN, CNN2, PDLIM2, SYNPO2, FBLIM1, RAI14, DAAM1, PDLIM1, CTTNBP2NL, DST, LPP, SYNPO, CALD1, ABLIM3, MYLK, DIXDC1, TEK
GO:0097517	CC	GO:0097517	contractile actin filament bundle	48	-0.54335	-1.81788	0.000985162	0.0183462	0.0152736	1551	tags=52%, list=18%, signal=43%	60312/5239/51474/2317/9260/22998/10979/3983/5829/1265/64236/171024/54751/26064/23002/9124/55917/667/4026/11346/800/22885/4638/85458/7010	AFAP1, PGM5, LIMA1, FLNB, PDLIM7, LIMCH1, FERMT2, ABLIM1, PXN, CNN2, PDLIM2, SYNPO2, FBLIM1, RAI14, DAAM1, PDLIM1, CTTNBP2NL, DST, LPP, SYNPO, CALD1, ABLIM3, MYLK, DIXDC1, TEK
GO:0150116	BP	GO:0150116	regulation of cell-substrate junction organization	38	-0.547623	-1.81855	0.00219166	0.0320987	0.0267229	1361	tags=50%, list=15%, signal=42%	9475/3987/56940/7070/22998/10979/25/57669/8861/94/90102/342184/5728/23499/7057/26585/10395/4088/7010	ROCK2, LIMS1, DUSP22, THY1, LIMCH1, FERMT2, ABL1, EPB41L5, LDB1, ACVRL1, PHLDB2, FMN1, PTEN, MACF1, THBS1, GREM1, DLC1, SMAD3, TEK
GO:0007044	BP	GO:0007044	cell-substrate junction assembly	58	-0.534827	-1.82965	0.000348481	0.00829479	0.0069056	1361	tags=43%, list=15%, signal=37%	9475/3987/56940/7070/22998/10979/25/5796/2335/57669/3915/8861/94/90102/7145/342184/5728/23499/667/7057/26585/11037/10395/4088/7010	ROCK2, LIMS1, DUSP22, THY1, LIMCH1, FERMT2, ABL1, PTPRK, FN1, EPB41L5, LAMC1, LDB1, ACVRL1, PHLDB2, TNS1, FMN1, PTEN, MACF1, DST, THBS1, GREM1, STON1, DLC1, SMAD3, TEK
GO:0060065	BP	GO:0060065	uterus development	15	-0.73685	-1.83732	0.00249859	0.0346831	0.0288744	1000	tags=53%, list=11%, signal=47%	4089/1028/54206/10765/7474/93649/7042/10370	SMAD4, CDKN1C, ERRFI1, KDM5B, WNT5A, MYOCD, TGFB2, CITED2
GO:0030199	BP	GO:0030199	collagen fibril organization	42	-0.552715	-1.83961	0.00256842	0.0352312	0.0293307	1423	tags=43%, list=16%, signal=36%	1545/9509/4017/165/63894/4060/1303/2331/1290/4016/1281/4921/1278/7373/7042/7148/26585/7046	CYP1B1, ADAMTS2, LOXL2, AEBP1, VIPAS39, LUM, COL12A1, FMOD, COL5A2, LOXL1, COL3A1, DDR2, COL1A2, COL14A1, TGFB2, TNXB, GREM1, TGFBR1
GO:0030669	CC	GO:0030669	clathrin-coated endocytic vesicle membrane	30	-0.600759	-1.83965	0.00269127	0.0360374	0.030002	1241	tags=43%, list=14%, signal=37%	84251/348/1956/9779/1080/2535/3949/4920/7474/8674/8322/11037/1129	SGIP1, APOE, EGFR, TBC1D5, CFTR, FZD2, LDLR, ROR2, WNT5A, VAMP4, FZD4, STON1, CHRM2
GO:0150115	BP	GO:0150115	cell-substrate junction organization	61	-0.52563	-1.8419	0.000587032	0.0126498	0.0105312	1361	tags=43%, list=15%, signal=36%	9475/3987/56940/7070/22998/10979/25/5796/2335/57669/3915/8861/94/90102/7145/342184/5728/23499/51762/667/7057/26585/11037/10395/4088/7010	ROCK2, LIMS1, DUSP22, THY1, LIMCH1, FERMT2, ABL1, PTPRK, FN1, EPB41L5, LAMC1, LDB1, ACVRL1, PHLDB2, TNS1, FMN1, PTEN, MACF1, RAB8B, DST, THBS1, GREM1, STON1, DLC1, SMAD3, TEK
GO:0010594	BP	GO:0010594	regulation of endothelial cell migration	92	-0.486635	-1.84434	0.000130981	0.00387704	0.00322772	1184	tags=38%, list=13%, signal=33%	5176/25960/51564/348/5587/3728/8828/25/5607/493/90627/94/1634/2896/10000/27086/5797/54828/7049/23328/10014/7474/7057/2113/4780/6672/84913/147372/5578/28984/54453/57608/7010/284/8613	SERPINF1, ADGRA2, HDAC7, APOE, PRKD1, JUP, NRP2, ABL1, MAP2K5, ATP2B4, STARD13, ACVRL1, DCN, GRN, AKT3, FOXP1, PTPRM, BCAS3, TGFBR3, SASH1, HDAC5, WNT5A, THBS1, ETS1, NFE2L2, SP100, ATOH8, CCBE1, PRKCA, RGCC, RIN2, JCAD, TEK, ANGPT1, PLPP3
GO:0048745	BP	GO:0048745	smooth muscle tissue development	15	-0.741498	-1.84891	0.00222316	0.0324489	0.0270144	694	tags=40%, list=8%, signal=37%	130497/7763/1281/4638/2355/652	OSR1, ZFAND5, COL3A1, MYLK, FOSL2, BMP4
GO:0003148	BP	GO:0003148	outflow tract septum morphogenesis	11	-0.770204	-1.85151	0.00305026	0.0391659	0.0326065	1394	tags=82%, list=16%, signal=69%	6092/4089/10512/4091/7048/8828/55742/7042/652	ROBO2, SMAD4, SEMA3C, SMAD6, TGFBR2, NRP2, PARVA, TGFB2, BMP4
GO:0030315	CC	GO:0030315	T-tubule	20	-0.670053	-1.85531	0.00209785	0.0311532	0.0259357	1543	tags=50%, list=17%, signal=41%	113146/7779/6326/775/3480/493/287/6546/79026/3759	AHNAK2, SLC30A1, SCN2A, CACNA1C, IGF1R, ATP2B4, ANK2, SLC8A1, AHNAK, KCNJ2
GO:0050840	MF	GO:0050840	extracellular matrix binding	36	-0.568339	-1.85923	0.00285919	0.0376583	0.0313514	1083	tags=33%, list=12%, signal=29%	4053/3958/8754/3491/7045/1634/59339/7057/169611/7148/59277/170689	LTBP2, LGALS3, ADAM9, CCN1, TGFBI, DCN, PLEKHA2, THBS1, OLFML2A, TNXB, NTN4, ADAMTS15
GO:0060688	BP	GO:0060688	regulation of morphogenesis of a branching structure	34	-0.578665	-1.85954	0.00304619	0.0391659	0.0326065	986	tags=32%, list=11%, signal=29%	51804/25/7482/120892/7472/7474/2252/59277/26585/652/6591	SIX4, ABL1, WNT2B, LRRK2, WNT2, WNT5A, FGF7, NTN4, GREM1, BMP4, SNAI2
GO:1901888	BP	GO:1901888	regulation of cell junction assembly	98	-0.479604	-1.86022	0.000139549	0.00406644	0.00338541	1394	tags=39%, list=16%, signal=33%	6092/9475/3556/3987/27286/56940/22943/7070/22998/10979/4593/51804/25/2239/10211/9693/57669/8861/94/90102/627/10160/2049/342184/5728/23499/7058/857/5783/7474/7057/84189/26585/10395/6591/4088/7010/7082	ROBO2, ROCK2, IL1RAP, LIMS1, SRPX2, DUSP22, DKK1, THY1, LIMCH1, FERMT2, MUSK, SIX4, ABL1, GPC4, FLOT1, RAPGEF2, EPB41L5, LDB1, ACVRL1, PHLDB2, BDNF, FARP1, EPHB3, FMN1, PTEN, MACF1, THBS2, CAV1, PTPN13, WNT5A, THBS1, SLITRK6, GREM1, DLC1, SNAI2, SMAD3, TEK, TJP1
GO:0004866	MF	GO:0004866	endopeptidase inhibitor activity	45	-0.548448	-1.86792	0.00164026	0.0264304	0.0220039	1849	tags=44%, list=21%, signal=35%	65264/27151/57448/351/5621/58189/710/5176/1992/831/7077/114769/8434/1293/7078/2634/2/51232/7057/7035	UBE2Z, CPAMD8, BIRC6, APP, PRNP, WFDC1, SERPING1, SERPINF1, SERPINB1, CAST, TIMP2, CARD16, RECK, COL6A3, TIMP3, GBP2, A2M, CRIM1, THBS1, TFPI
GO:0010464	BP	GO:0010464	regulation of mesenchymal cell proliferation	21	-0.657935	-1.87077	0.00268493	0.0360374	0.030002	600	tags=33%, list=7%, signal=31%	8660/7472/7474/6935/6772/652/23345	IRS2, WNT2, WNT5A, ZEB1, STAT1, BMP4, SYNE1
GO:0061448	BP	GO:0061448	connective tissue development	158	-0.465007	-1.87211	1.41e-06	0.000102929	8.57e-05	1045	tags=32%, list=12%, signal=28%	10891/6660/659/57560/8840/157680/91252/653/4148/5916/2734/1435/10499/3988/7482/54206/94/3491/7045/130497/2202/960/9658/80310/1281/5290/4209/7059/8837/10424/57326/7067/7474/55553/3696/6935/8609/79718/583/26585/3570/2355/91461/5159/652/6591/4088/7046/84159/1490	PPARGC1A, SOX5, BMPR2, IFT80, CCN4, VPS13B, SLC39A13, BMP5, MATN3, RARG, GLG1, CSF1, NCOA2, LIPA, WNT2B, ERRFI1, ACVRL1, CCN1, TGFBI, OSR1, EFEMP1, CD44, ZNF516, PDGFD, COL3A1, PIK3CA, MEF2D, THBS3, CFLAR, PGRMC2, PBXIP1, THRA, WNT5A, SOX6, ITGB8, ZEB1, KLF7, TBL1XR1, BBS2, GREM1, IL6R, FOSL2, PKDCC, PDGFRB, BMP4, SNAI2, SMAD3, TGFBR1, ARID5B, CCN2
GO:0048708	BP	GO:0048708	astrocyte differentiation	48	-0.560209	-1.87429	0.000524557	0.0114345	0.0095195	716	tags=23%, list=8%, signal=21%	3949/2896/8450/3913/4920/9572/6774/9839/3398/1021/8613	LDLR, GRN, CUL4B, LAMB2, ROR2, NR1D1, STAT3, ZEB2, ID2, CDK6, PLPP3
GO:0005902	CC	GO:0005902	microvillus	39	-0.57192	-1.88023	0.00102407	0.0188831	0.0157206	622	tags=28%, list=7%, signal=26%	960/120892/6533/55089/23657/5156/583/4430/7010/284/7412	CD44, LRRK2, SLC6A6, SLC38A4, SLC7A11, PDGFRA, BBS2, MYO1B, TEK, ANGPT1, VCAM1
GO:0045334	CC	GO:0045334	clathrin-coated endocytic vesicle	38	-0.566207	-1.88027	0.00137413	0.0236334	0.0196754	1241	tags=39%, list=14%, signal=34%	84251/348/1956/9779/4646/1080/2535/3949/57214/4920/7474/8674/8322/11037/1129	SGIP1, APOE, EGFR, TBC1D5, MYO6, CFTR, FZD2, LDLR, CEMIP, ROR2, WNT5A, VAMP4, FZD4, STON1, CHRM2
GO:0014002	BP	GO:0014002	astrocyte development	25	-0.6208	-1.88316	0.00388079	0.0464373	0.0386601	716	tags=44%, list=8%, signal=41%	7431/351/10100/1956/3949/2896/3913/4920/9572/9839/1021	VIM, APP, TSPAN2, EGFR, LDLR, GRN, LAMB2, ROR2, NR1D1, ZEB2, CDK6
GO:0004114	MF	GO:0004114	3',5'-cyclic-nucleotide phosphodiesterase activity	11	-0.783973	-1.88461	0.00187843	0.0286294	0.0238347	115	tags=45%, list=1%, signal=45%	5144/5137/5142/27115/8654	PDE4D, PDE1C, PDE4B, PDE7B, PDE5A
GO:0004115	MF	GO:0004115	3',5'-cyclic-AMP phosphodiesterase activity	11	-0.783973	-1.88461	0.00187843	0.0286294	0.0238347	115	tags=45%, list=1%, signal=45%	5144/5137/5142/27115/8654	PDE4D, PDE1C, PDE4B, PDE7B, PDE5A
GO:0051017	BP	GO:0051017	actin filament bundle assembly	86	-0.504834	-1.88466	6.08e-05	0.00221482	0.00184388	1120	tags=30%, list=13%, signal=27%	22998/7126/10979/25/5829/64780/171024/123016/90102/116985/9124/55616/1901/23075/11346/800/1902/9839/4430/79822/28984/10395/4088/7046/7082/1490	LIMCH1, TNFAIP1, FERMT2, ABL1, PXN, MICAL1, SYNPO2, TTC8, PHLDB2, ARAP1, PDLIM1, ASAP3, S1PR1, SWAP70, SYNPO, CALD1, LPAR1, ZEB2, MYO1B, ARHGAP28, RGCC, DLC1, SMAD3, TGFBR1, TJP1, CCN2
GO:0005160	MF	GO:0005160	transforming growth factor beta receptor binding	14	-0.764904	-1.8847	0.00165614	0.026536	0.0220918	1145	tags=64%, list=13%, signal=56%	4087/4091/7048/10979/25805/7049/7042/4088/7046	SMAD2, SMAD6, TGFBR2, FERMT2, BAMBI, TGFBR3, TGFB2, SMAD3, TGFBR1
GO:0072210	BP	GO:0072210	metanephric nephron development	20	-0.680956	-1.8855	0.00143085	0.0243851	0.0203012	694	tags=50%, list=8%, signal=46%	130497/3913/342184/5156/55083/6772/26585/5159/6943/652	OSR1, LAMB2, FMN1, PDGFRA, KIF26B, STAT1, GREM1, PDGFRB, TCF21, BMP4
GO:0051893	BP	GO:0051893	regulation of focal adhesion assembly	37	-0.570288	-1.88623	0.00173079	0.0271141	0.0225731	1361	tags=51%, list=15%, signal=44%	9475/3987/56940/7070/22998/10979/25/57669/8861/94/90102/342184/5728/23499/7057/26585/10395/4088/7010	ROCK2, LIMS1, DUSP22, THY1, LIMCH1, FERMT2, ABL1, EPB41L5, LDB1, ACVRL1, PHLDB2, FMN1, PTEN, MACF1, THBS1, GREM1, DLC1, SMAD3, TEK
GO:0090109	BP	GO:0090109	regulation of cell-substrate junction assembly	37	-0.570288	-1.88623	0.00173079	0.0271141	0.0225731	1361	tags=51%, list=15%, signal=44%	9475/3987/56940/7070/22998/10979/25/57669/8861/94/90102/342184/5728/23499/7057/26585/10395/4088/7010	ROCK2, LIMS1, DUSP22, THY1, LIMCH1, FERMT2, ABL1, EPB41L5, LDB1, ACVRL1, PHLDB2, FMN1, PTEN, MACF1, THBS1, GREM1, DLC1, SMAD3, TEK
GO:0072577	BP	GO:0072577	endothelial cell apoptotic process	30	-0.616345	-1.88737	0.00190063	0.0288117	0.0239864	1110	tags=37%, list=13%, signal=32%	5584/659/25/204851/6347/7057/4780/28984/2309/7010/284	PRKCI, BMPR2, ABL1, HIPK1, CCL2, THBS1, NFE2L2, RGCC, FOXO3, TEK, ANGPT1
GO:2000351	BP	GO:2000351	regulation of endothelial cell apoptotic process	27	-0.630368	-1.8922	0.00151579	0.0251468	0.0209353	265	tags=33%, list=3%, signal=32%	5584/25/6347/7057/4780/28984/2309/7010/284	PRKCI, ABL1, CCL2, THBS1, NFE2L2, RGCC, FOXO3, TEK, ANGPT1
GO:0001702	BP	GO:0001702	gastrulation with mouth forming second	15	-0.759175	-1.89299	0.001204	0.021521	0.0179167	1413	tags=60%, list=16%, signal=51%	2114/4089/1954/10818/90/8861/7474/26011/8613	ETS2, SMAD4, MEGF8, FRS2, ACVR1, LDB1, WNT5A, TENM4, PLPP3
GO:0014911	BP	GO:0014911	positive regulation of smooth muscle cell migration	23	-0.645742	-1.89626	0.00240141	0.0337639	0.0281092	544	tags=43%, list=6%, signal=41%	8840/54434/80310/80031/1902/3488/4921/9732/5159/9510	CCN4, SSH1, PDGFD, SEMA6D, LPAR1, IGFBP5, DDR2, DOCK4, PDGFRB, ADAMTS1
GO:0050921	BP	GO:0050921	positive regulation of chemotaxis	54	-0.543714	-1.89694	0.000720352	0.0145168	0.0120855	1021	tags=39%, list=12%, signal=35%	7424/5919/1954/6387/5587/659/158747/1435/80310/102/1901/5156/23075/7474/1902/7057/2152/3570/5159/4088/3603	VEGFC, RARRES2, MEGF8, CXCL12, PRKD1, BMPR2, MOSPD2, CSF1, PDGFD, ADAM10, S1PR1, PDGFRA, SWAP70, WNT5A, LPAR1, THBS1, F3, IL6R, PDGFRB, SMAD3, IL16
GO:0042641	CC	GO:0042641	actomyosin	52	-0.551793	-1.89724	0.000738783	0.0147338	0.0122662	1551	tags=54%, list=18%, signal=45%	60312/5239/399687/51474/9578/2317/9260/22998/10979/3983/5829/1265/64236/171024/8476/54751/26064/23002/9124/55917/667/4026/11346/800/22885/4638/85458/7010	AFAP1, PGM5, MYO18A, LIMA1, CDC42BPB, FLNB, PDLIM7, LIMCH1, FERMT2, ABLIM1, PXN, CNN2, PDLIM2, SYNPO2, CDC42BPA, FBLIM1, RAI14, DAAM1, PDLIM1, CTTNBP2NL, DST, LPP, SYNPO, CALD1, ABLIM3, MYLK, DIXDC1, TEK
GO:0042572	BP	GO:0042572	retinol metabolic process	16	-0.744288	-1.9043	0.00154404	0.025391	0.0211385	3	tags=12%, list=0%, signal=13%	1545/125	CYP1B1, ADH1B
GO:0050431	MF	GO:0050431	transforming growth factor beta binding	16	-0.744865	-1.90578	0.00150368	0.0250512	0.0208557	1703	tags=75%, list=19%, signal=61%	57045/4054/4052/7048/8425/90/94/7049/2615/7057/114990/7046	TWSG1, LTBP3, LTBP1, TGFBR2, LTBP4, ACVR1, ACVRL1, TGFBR3, LRRC32, THBS1, VASN, TGFBR1
GO:0030239	BP	GO:0030239	myofibril assembly	21	-0.671325	-1.90884	0.00172685	0.0271141	0.0225731	1782	tags=62%, list=20%, signal=50%	29766/29767/4205/5239/4089/5587/51804/84033/1073/8837/5156/25802/5159	TMOD3, TMOD2, MEF2A, PGM5, SMAD4, PRKD1, SIX4, OBSCN, CFL2, CFLAR, PDGFRA, LMOD1, PDGFRB
GO:0007229	BP	GO:0007229	integrin-mediated signaling pathway	60	-0.552656	-1.9104	0.000147771	0.00426187	0.0035481	1070	tags=30%, list=12%, signal=27%	10979/5587/3911/25/8754/2335/3908/3915/22801/1281/102/3913/3912/667/3696/9510/1490/8613	FERMT2, PRKD1, LAMA5, ABL1, ADAM9, FN1, LAMA2, LAMC1, ITGA11, COL3A1, ADAM10, LAMB2, LAMB1, DST, ITGB8, ADAMTS1, CCN2, PLPP3
GO:0061035	BP	GO:0061035	regulation of cartilage development	44	-0.571778	-1.91216	0.000722896	0.0145168	0.0120855	1023	tags=39%, list=12%, signal=34%	6660/659/8840/5916/2734/94/3491/2202/7474/55553/26585/91461/652/6591/4088/7046/1490	SOX5, BMPR2, CCN4, RARG, GLG1, ACVRL1, CCN1, EFEMP1, WNT5A, SOX6, GREM1, PKDCC, BMP4, SNAI2, SMAD3, TGFBR1, CCN2
GO:0038084	BP	GO:0038084	vascular endothelial growth factor signaling pathway	21	-0.675457	-1.92059	0.00159652	0.0260773	0.0217099	1182	tags=57%, list=13%, signal=50%	7424/25960/5587/8828/1634/2549/5290/5156/147372/7148/5159/57608	VEGFC, ADGRA2, PRKD1, NRP2, DCN, GAB1, PIK3CA, PDGFRA, CCBE1, TNXB, PDGFRB, JCAD
GO:0001952	BP	GO:0001952	regulation of cell-matrix adhesion	69	-0.53923	-1.92568	0.000236701	0.00602356	0.00501475	1361	tags=42%, list=15%, signal=36%	9475/3987/56940/7070/22998/10979/27185/3728/25/780/1435/57669/8861/94/7402/59339/90102/5921/342184/5728/23499/7057/604/54453/26585/10395/4088/7010/1021	ROCK2, LIMS1, DUSP22, THY1, LIMCH1, FERMT2, DISC1, JUP, ABL1, DDR1, CSF1, EPB41L5, LDB1, ACVRL1, UTRN, PLEKHA2, PHLDB2, RASA1, FMN1, PTEN, MACF1, THBS1, BCL6, RIN2, GREM1, DLC1, SMAD3, TEK, CDK6
GO:0042577	MF	GO:0042577	lipid phosphatase activity	10	-0.817834	-1.93045	0.00174307	0.0271553	0.0226074	616	tags=50%, list=7%, signal=47%	9663/8611/9890/23175/8613	LPIN2, PLPP1, PLPPR4, LPIN1, PLPP3
GO:0030325	BP	GO:0030325	adrenal gland development	14	-0.784218	-1.93229	0.000814584	0.0160745	0.0133823	1423	tags=71%, list=16%, signal=60%	1545/4089/27122/4087/1028/5156/5087/10370/4088/84159	CYP1B1, SMAD4, DKK3, SMAD2, CDKN1C, PDGFRA, PBX1, CITED2, SMAD3, ARID5B
GO:0030020	MF	GO:0030020	extracellular matrix structural constituent conferring tensile strength	21	-0.679631	-1.93246	0.00144447	0.0244691	0.020371	1259	tags=67%, list=14%, signal=57%	1307/1289/80781/1303/1288/255631/1287/1290/1281/1293/1306/1278/7373/1295	COL16A1, COL5A1, COL18A1, COL12A1, COL4A6, COL24A1, COL4A5, COL5A2, COL3A1, COL6A3, COL15A1, COL1A2, COL14A1, COL8A1
GO:0050918	BP	GO:0050918	positive chemotaxis	28	-0.638344	-1.93724	0.00223851	0.0324489	0.0270144	330	tags=29%, list=4%, signal=28%	1901/7474/2252/2152/652/4088/284/3603	S1PR1, WNT5A, FGF7, F3, BMP4, SMAD3, ANGPT1, IL16
GO:0001937	BP	GO:0001937	negative regulation of endothelial cell proliferation	18	-0.724006	-1.93816	0.000675705	0.01392	0.0115887	727	tags=50%, list=8%, signal=46%	94/6347/5797/857/7057/84913/6772/28984/7046	ACVRL1, CCL2, PTPRM, CAV1, THBS1, ATOH8, STAT1, RGCC, TGFBR1
GO:0014912	BP	GO:0014912	negative regulation of smooth muscle cell migration	15	-0.78047	-1.94609	0.000589303	0.0126498	0.0105312	526	tags=40%, list=6%, signal=38%	80031/5592/3488/4780/93649/652	SEMA6D, PRKG1, IGFBP5, NFE2L2, MYOCD, BMP4
GO:0032330	BP	GO:0032330	regulation of chondrocyte differentiation	35	-0.604222	-1.9537	0.000791228	0.0156685	0.0130444	1023	tags=40%, list=12%, signal=36%	6660/8840/5916/2734/94/2202/55553/26585/91461/652/6591/4088/7046/1490	SOX5, CCN4, RARG, GLG1, ACVRL1, EFEMP1, SOX6, GREM1, PKDCC, BMP4, SNAI2, SMAD3, TGFBR1, CCN2
GO:0086091	BP	GO:0086091	regulation of heart rate by cardiac conduction	16	-0.765868	-1.95951	0.000707976	0.0143742	0.0119669	1066	tags=44%, list=12%, signal=39%	775/3728/287/857/10142/817/3759	CACNA1C, JUP, ANK2, CAV1, AKAP9, CAMK2D, KCNJ2
GO:0035023	BP	GO:0035023	regulation of Rho protein signal transduction	41	-0.597068	-1.96822	0.000447938	0.0102116	0.00850136	1173	tags=44%, list=13%, signal=38%	348/9181/7126/2151/25/10211/4983/2149/57493/90627/64283/1281/1902/286205/604/10395/19/7010	APOE, ARHGEF2, TNFAIP1, F2RL2, ABL1, FLOT1, OPHN1, F2R, HEG1, STARD13, ARHGEF28, COL3A1, LPAR1, SCAI, BCL6, DLC1, ABCA1, TEK
GO:0061437	BP	GO:0061437	renal system vasculature development	18	-0.735665	-1.96937	0.000459375	0.0102116	0.00850136	694	tags=61%, list=8%, signal=56%	130497/80310/1909/8837/5156/3570/5159/6943/652/7010/284	OSR1, PDGFD, EDNRA, CFLAR, PDGFRA, IL6R, PDGFRB, TCF21, BMP4, TEK, ANGPT1
GO:0061440	BP	GO:0061440	kidney vasculature development	18	-0.735665	-1.96937	0.000459375	0.0102116	0.00850136	694	tags=61%, list=8%, signal=56%	130497/80310/1909/8837/5156/3570/5159/6943/652/7010/284	OSR1, PDGFD, EDNRA, CFLAR, PDGFRA, IL6R, PDGFRB, TCF21, BMP4, TEK, ANGPT1
GO:0072012	BP	GO:0072012	glomerulus vasculature development	18	-0.735665	-1.96937	0.000459375	0.0102116	0.00850136	694	tags=61%, list=8%, signal=56%	130497/80310/1909/8837/5156/3570/5159/6943/652/7010/284	OSR1, PDGFD, EDNRA, CFLAR, PDGFRA, IL6R, PDGFRB, TCF21, BMP4, TEK, ANGPT1
GO:0050680	BP	GO:0050680	negative regulation of epithelial cell proliferation	72	-0.536999	-1.97488	9.7e-05	0.00308176	0.00256563	742	tags=31%, list=8%, signal=28%	26160/94/6347/60485/26471/5797/7049/857/7474/7057/6935/687/84913/6772/28984/11221/7042/1601/652/6591/7046/1021	IFT172, ACVRL1, CCL2, SAV1, NUPR1, PTPRM, TGFBR3, CAV1, WNT5A, THBS1, ZEB1, KLF9, ATOH8, STAT1, RGCC, DUSP10, TGFB2, DAB2, BMP4, SNAI2, TGFBR1, CDK6
GO:0110020	BP	GO:0110020	regulation of actomyosin structure organization	50	-0.582103	-1.97501	0.000105789	0.00332377	0.00276711	1120	tags=36%, list=13%, signal=32%	22998/10979/5587/25/5829/123016/90102/116985/55616/1901/1902/79822/28984/10395/4088/7046/7082/1490	LIMCH1, FERMT2, PRKD1, ABL1, PXN, TTC8, PHLDB2, ARAP1, ASAP3, S1PR1, LPAR1, ARHGAP28, RGCC, DLC1, SMAD3, TGFBR1, TJP1, CCN2
GO:0098900	BP	GO:0098900	regulation of action potential	23	-0.67274	-1.97554	0.000954646	0.0179563	0.014949	1066	tags=30%, list=12%, signal=27%	775/3728/287/857/10142/817/3759	CACNA1C, JUP, ANK2, CAV1, AKAP9, CAMK2D, KCNJ2
GO:0046839	BP	GO:0046839	phospholipid dephosphorylation	25	-0.655554	-1.98859	0.001167	0.021036	0.0175129	698	tags=20%, list=8%, signal=18%	10903/8611/5728/8897/8613	MTMR11, PLPP1, PTEN, MTMR3, PLPP3
GO:0016202	BP	GO:0016202	regulation of striated muscle tissue development	10	-0.845164	-1.99496	0.000617004	0.0130452	0.0108604	77	tags=50%, list=1%, signal=50%	1063/57496/57158/652/4088	CENPF, MRTFB, JPH2, BMP4, SMAD3
GO:0032835	BP	GO:0032835	glomerulus development	38	-0.602315	-2.00018	0.000366501	0.00858833	0.00714998	694	tags=32%, list=8%, signal=29%	130497/80310/1909/3913/8837/5156/3570/5159/6943/652/7010/284	OSR1, PDGFD, EDNRA, LAMB2, CFLAR, PDGFRA, IL6R, PDGFRB, TCF21, BMP4, TEK, ANGPT1
GO:0030038	BP	GO:0030038	contractile actin filament bundle assembly	57	-0.583771	-2.00243	6.44e-05	0.00227719	0.00189581	1120	tags=35%, list=13%, signal=31%	22998/7126/10979/25/5829/123016/90102/116985/9124/55616/1901/1902/9839/79822/28984/10395/4088/7046/7082/1490	LIMCH1, TNFAIP1, FERMT2, ABL1, PXN, TTC8, PHLDB2, ARAP1, PDLIM1, ASAP3, S1PR1, LPAR1, ZEB2, ARHGAP28, RGCC, DLC1, SMAD3, TGFBR1, TJP1, CCN2
GO:0043149	BP	GO:0043149	stress fiber assembly	57	-0.583771	-2.00243	6.44e-05	0.00227719	0.00189581	1120	tags=35%, list=13%, signal=31%	22998/7126/10979/25/5829/123016/90102/116985/9124/55616/1901/1902/9839/79822/28984/10395/4088/7046/7082/1490	LIMCH1, TNFAIP1, FERMT2, ABL1, PXN, TTC8, PHLDB2, ARAP1, PDLIM1, ASAP3, S1PR1, LPAR1, ZEB2, ARHGAP28, RGCC, DLC1, SMAD3, TGFBR1, TJP1, CCN2
GO:0019955	MF	GO:0019955	cytokine binding	60	-0.579693	-2.00386	3.61e-05	0.00145704	0.00121302	1218	tags=40%, list=14%, signal=35%	10626/7538/7048/9180/659/8425/3597/8828/90/94/3554/222663/7049/2/2615/3977/7132/7057/3815/114990/8322/26585/3570/7046	TRIM16, ZFP36, TGFBR2, OSMR, BMPR2, LTBP4, IL13RA1, NRP2, ACVR1, ACVRL1, IL1R1, SCUBE3, TGFBR3, A2M, LRRC32, LIFR, TNFRSF1A, THBS1, KIT, VASN, FZD4, GREM1, IL6R, TGFBR1
GO:0008201	MF	GO:0008201	heparin binding	81	-0.532049	-2.01309	1.55e-05	0.000752351	0.000626349	1173	tags=32%, list=13%, signal=28%	348/3075/4053/10457/8828/8840/2335/11167/11095/3024/3491/151887/2200/7058/3068/6372/7059/7049/7057/83716/2252/7148/652/170689/9510/1490	APOE, CFH, LTBP2, GPNMB, NRP2, CCN4, FN1, FSTL1, ADAMTS8, H1-1, CCN1, CCDC80, FBN1, THBS2, HDGF, CXCL6, THBS3, TGFBR3, THBS1, CRISPLD2, FGF7, TNXB, BMP4, ADAMTS15, ADAMTS1, CCN2
GO:1904752	BP	GO:1904752	regulation of vascular associated smooth muscle cell migration	19	-0.743668	-2.01849	0.000452199	0.0102116	0.00850136	435	tags=42%, list=5%, signal=40%	5592/3488/4921/9732/4780/93649/652/9510	PRKG1, IGFBP5, DDR2, DOCK4, NFE2L2, MYOCD, BMP4, ADAMTS1
GO:0051492	BP	GO:0051492	regulation of stress fiber assembly	46	-0.591483	-2.01997	0.000172119	0.00476845	0.00396984	1120	tags=37%, list=13%, signal=32%	22998/10979/25/5829/123016/90102/116985/55616/1901/1902/79822/28984/10395/4088/7046/7082/1490	LIMCH1, FERMT2, ABL1, PXN, TTC8, PHLDB2, ARAP1, ASAP3, S1PR1, LPAR1, ARHGAP28, RGCC, DLC1, SMAD3, TGFBR1, TJP1, CCN2
GO:0042310	BP	GO:0042310	vasoconstriction	35	-0.624736	-2.02003	0.000302672	0.00748056	0.00622774	1080	tags=49%, list=12%, signal=43%	1956/4313/659/1889/25/2149/1909/857/6546/120/3357/9732/583/79987/3269/624/133	EGFR, MMP2, BMPR2, ECE1, ABL1, F2R, EDNRA, CAV1, SLC8A1, ADD3, HTR2B, DOCK4, BBS2, SVEP1, HRH1, BDKRB2, ADM
GO:0005518	MF	GO:0005518	collagen binding	39	-0.614559	-2.02041	0.000173854	0.00479293	0.00399022	1366	tags=54%, list=15%, signal=46%	4089/57211/165/4060/7450/3339/9902/8754/780/2335/7045/22801/84168/960/127435/7057/4921/7373/147372/7148/4088	SMAD4, ADGRG6, AEBP1, LUM, VWF, HSPG2, MRC2, ADAM9, DDR1, FN1, TGFBI, ITGA11, ANTXR1, CD44, PODN, THBS1, DDR2, COL14A1, CCBE1, TNXB, SMAD3
GO:0010595	BP	GO:0010595	positive regulation of endothelial cell migration	58	-0.591735	-2.02433	2.78e-05	0.00117439	0.000977703	680	tags=31%, list=8%, signal=29%	2896/10000/27086/54828/7049/23328/7474/7057/2113/4780/84913/147372/5578/54453/57608/7010/284/8613	GRN, AKT3, FOXP1, BCAS3, TGFBR3, SASH1, WNT5A, THBS1, ETS1, NFE2L2, ATOH8, CCBE1, PRKCA, RIN2, JCAD, TEK, ANGPT1, PLPP3
GO:0010634	BP	GO:0010634	positive regulation of epithelial cell migration	84	-0.541061	-2.02857	2.31e-05	0.00103301	0.000860003	1182	tags=36%, list=13%, signal=31%	25960/51564/7048/5587/659/8828/25/8754/57669/2896/10000/8660/27086/54828/7049/23328/7474/7057/2113/4780/2252/84913/147372/5578/7042/54453/57608/7010/284/8613	ADGRA2, HDAC7, TGFBR2, PRKD1, BMPR2, NRP2, ABL1, ADAM9, EPB41L5, GRN, AKT3, IRS2, FOXP1, BCAS3, TGFBR3, SASH1, WNT5A, THBS1, ETS1, NFE2L2, FGF7, ATOH8, CCBE1, PRKCA, TGFB2, RIN2, JCAD, TEK, ANGPT1, PLPP3
GO:0060343	BP	GO:0060343	trabecula formation	18	-0.758264	-2.02986	0.000210683	0.00556282	0.00463118	494	tags=44%, list=6%, signal=42%	2201/7059/7049/2274/26585/7010/30061/9510	FBN2, THBS3, TGFBR3, FHL2, GREM1, TEK, SLC40A1, ADAMTS1
GO:0014909	BP	GO:0014909	smooth muscle cell migration	47	-0.608898	-2.03955	0.000137104	0.00403704	0.00336093	980	tags=36%, list=11%, signal=32%	55742/8840/780/54434/1649/80310/80031/5592/1902/3488/4921/9732/4780/93649/5159/652/9510	PARVA, CCN4, DDR1, SSH1, DDIT3, PDGFD, SEMA6D, PRKG1, LPAR1, IGFBP5, DDR2, DOCK4, NFE2L2, MYOCD, PDGFRB, BMP4, ADAMTS1
GO:0085029	BP	GO:0085029	extracellular matrix assembly	30	-0.67131	-2.05569	0.000215366	0.00559398	0.00465711	687	tags=43%, list=8%, signal=40%	84168/90102/1281/5768/4239/7049/79875/1278/28984/7148/59277/4088/7046	ANTXR1, PHLDB2, COL3A1, QSOX1, MFAP4, TGFBR3, THSD4, COL1A2, RGCC, TNXB, NTN4, SMAD3, TGFBR1
GO:1904738	BP	GO:1904738	vascular associated smooth muscle cell migration	21	-0.723793	-2.05803	0.000411349	0.00955283	0.00795294	859	tags=48%, list=10%, signal=43%	54434/1649/5592/3488/4921/9732/4780/93649/652/9510	SSH1, DDIT3, PRKG1, IGFBP5, DDR2, DOCK4, NFE2L2, MYOCD, BMP4, ADAMTS1
GO:0032231	BP	GO:0032231	regulation of actin filament bundle assembly	52	-0.598854	-2.05905	7.25e-05	0.00244189	0.00203293	1120	tags=38%, list=13%, signal=34%	22998/10979/25/5829/171024/123016/90102/116985/55616/1901/23075/11346/1902/79822/28984/10395/4088/7046/7082/1490	LIMCH1, FERMT2, ABL1, PXN, SYNPO2, TTC8, PHLDB2, ARAP1, ASAP3, S1PR1, SWAP70, SYNPO, LPAR1, ARHGAP28, RGCC, DLC1, SMAD3, TGFBR1, TJP1, CCN2
GO:0048566	BP	GO:0048566	embryonic digestive tract development	18	-0.769677	-2.06042	0.00013918	0.00406644	0.00338541	397	tags=33%, list=4%, signal=32%	5125/5156/7042/91461/3398/6943	PCSK5, PDGFRA, TGFB2, PKDCC, ID2, TCF21
GO:0014812	BP	GO:0014812	muscle cell migration	52	-0.60097	-2.06632	6.81e-05	0.00234942	0.00195595	986	tags=37%, list=11%, signal=33%	51804/55742/8840/780/54434/1649/80310/80031/5592/1902/3488/4921/9732/4780/93649/5159/652/255394/9510	SIX4, PARVA, CCN4, DDR1, SSH1, DDIT3, PDGFD, SEMA6D, PRKG1, LPAR1, IGFBP5, DDR2, DOCK4, NFE2L2, MYOCD, PDGFRB, BMP4, TCP11L2, ADAMTS1
GO:0051496	BP	GO:0051496	positive regulation of stress fiber assembly	24	-0.703282	-2.08322	0.0002718	0.00679379	0.00565598	268	tags=38%, list=3%, signal=36%	22998/10979/25/5829/1902/28984/4088/7046/1490	LIMCH1, FERMT2, ABL1, PXN, LPAR1, RGCC, SMAD3, TGFBR1, CCN2
GO:0019229	BP	GO:0019229	regulation of vasoconstriction	27	-0.696251	-2.08996	0.000120667	0.00366828	0.00305393	1080	tags=48%, list=12%, signal=42%	1956/4313/659/1889/25/2149/857/120/9732/79987/3269/624/133	EGFR, MMP2, BMPR2, ECE1, ABL1, F2R, CAV1, ADD3, DOCK4, SVEP1, HRH1, BDKRB2, ADM
GO:0002088	BP	GO:0002088	lens development in camera-type eye	44	-0.625041	-2.09028	5.4e-05	0.00203822	0.00169687	1117	tags=39%, list=13%, signal=34%	7048/1028/4211/10818/204851/357/7482/28996/10765/7472/23657/7474/84189/10370/652/4088/7046	TGFBR2, CDKN1C, MEIS1, FRS2, HIPK1, SHROOM2, WNT2B, HIPK2, KDM5B, WNT2, SLC7A11, WNT5A, SLITRK6, CITED2, BMP4, SMAD3, TGFBR1
GO:0090075	BP	GO:0090075	relaxation of muscle	14	-0.849683	-2.09359	1.94e-05	0.000893437	0.000743806	508	tags=57%, list=6%, signal=54%	5144/5290/5592/6546/817/5142/3759/8654	PDE4D, PIK3CA, PRKG1, SLC8A1, CAMK2D, PDE4B, KCNJ2, PDE5A
GO:0086004	BP	GO:0086004	regulation of cardiac muscle cell contraction	14	-0.850452	-2.09549	1.91e-05	0.000887476	0.000738843	1066	tags=64%, list=12%, signal=57%	775/3728/5144/287/857/10142/817/5142/3759	CACNA1C, JUP, PDE4D, ANK2, CAV1, AKAP9, CAMK2D, PDE4B, KCNJ2
GO:0043114	BP	GO:0043114	regulation of vascular permeability	26	-0.704301	-2.10274	0.000171687	0.00476845	0.00396984	225	tags=27%, list=3%, signal=26%	9839/3269/624/7010/133/7082/284	ZEB2, HRH1, BDKRB2, TEK, ADM, TJP1, ANGPT1
GO:0055117	BP	GO:0055117	regulation of cardiac muscle contraction	27	-0.701103	-2.10452	9.64e-05	0.00307916	0.00256347	345	tags=41%, list=4%, signal=39%	775/3728/5144/287/857/6546/10142/817/5142/3759/8654	CACNA1C, JUP, PDE4D, ANK2, CAV1, SLC8A1, AKAP9, CAMK2D, PDE4B, KCNJ2, PDE5A
GO:1903115	BP	GO:1903115	regulation of actin filament-based movement	15	-0.85302	-2.12699	9.38e-06	0.000493176	0.00041058	1066	tags=67%, list=12%, signal=59%	775/3728/5144/287/857/9839/10142/817/5142/3759	CACNA1C, JUP, PDE4D, ANK2, CAV1, ZEB2, AKAP9, CAMK2D, PDE4B, KCNJ2
GO:0014910	BP	GO:0014910	regulation of smooth muscle cell migration	40	-0.638034	-2.13505	9.33e-05	0.00301512	0.00251016	544	tags=30%, list=6%, signal=28%	80310/80031/5592/1902/3488/4921/9732/4780/93649/5159/652/9510	PDGFD, SEMA6D, PRKG1, LPAR1, IGFBP5, DDR2, DOCK4, NFE2L2, MYOCD, PDGFRB, BMP4, ADAMTS1
GO:0032233	BP	GO:0032233	positive regulation of actin filament bundle assembly	29	-0.699891	-2.13661	8.35e-05	0.00274745	0.00228731	1120	tags=41%, list=13%, signal=36%	22998/10979/25/5829/171024/23075/11346/1902/28984/4088/7046/1490	LIMCH1, FERMT2, ABL1, PXN, SYNPO2, SWAP70, SYNPO, LPAR1, RGCC, SMAD3, TGFBR1, CCN2
GO:0019838	MF	GO:0019838	growth factor binding	74	-0.58014	-2.15273	2.83e-06	0.000182985	0.000152339	1117	tags=46%, list=13%, signal=40%	27286/10626/7048/9180/4053/1956/6386/659/8425/8828/3480/90/2734/3487/94/3491/6272/3554/1281/7049/2/2615/3977/5156/7057/3488/1278/3815/114990/3570/5159/7046/7010/1490	SRPX2, TRIM16, TGFBR2, OSMR, LTBP2, EGFR, SDCBP, BMPR2, LTBP4, NRP2, IGF1R, ACVR1, GLG1, IGFBP4, ACVRL1, CCN1, SORT1, IL1R1, COL3A1, TGFBR3, A2M, LRRC32, LIFR, PDGFRA, THBS1, IGFBP5, COL1A2, KIT, VASN, IL6R, PDGFRB, TGFBR1, TEK, CCN2
GO:0031032	BP	GO:0031032	actomyosin structure organization	98	-0.556217	-2.15738	1.16e-06	8.57e-05	7.13e-05	1155	tags=34%, list=13%, signal=30%	54443/22998/7126/10979/5587/51804/2037/25/5829/84033/1073/1265/57669/8476/123016/90102/116985/9124/8837/55616/1901/5156/1902/9839/79822/28984/25802/10395/5159/4088/7046/7082/1490	ANLN, LIMCH1, TNFAIP1, FERMT2, PRKD1, SIX4, EPB41L2, ABL1, PXN, OBSCN, CFL2, CNN2, EPB41L5, CDC42BPA, TTC8, PHLDB2, ARAP1, PDLIM1, CFLAR, ASAP3, S1PR1, PDGFRA, LPAR1, ZEB2, ARHGAP28, RGCC, LMOD1, DLC1, PDGFRB, SMAD3, TGFBR1, TJP1, CCN2
GO:0007160	BP	GO:0007160	cell-matrix adhesion	120	-0.571273	-2.16543	1.84e-09	2.52e-07	2.1e-07	1070	tags=33%, list=12%, signal=30%	10979/27185/3728/10516/25/8754/780/5796/2335/1435/57669/4289/8861/94/22801/7402/59339/90102/960/1281/5921/342184/5728/23499/7059/3696/7057/25992/604/79987/7148/54453/26585/11037/10395/4088/7010/7412/1490/1021	FERMT2, DISC1, JUP, FBLN5, ABL1, ADAM9, DDR1, PTPRK, FN1, CSF1, EPB41L5, MKLN1, LDB1, ACVRL1, ITGA11, UTRN, PLEKHA2, PHLDB2, CD44, COL3A1, RASA1, FMN1, PTEN, MACF1, THBS3, ITGB8, THBS1, SNED1, BCL6, SVEP1, TNXB, RIN2, GREM1, STON1, DLC1, SMAD3, TEK, VCAM1, CCN2, CDK6
GO:0030198	BP	GO:0030198	extracellular matrix organization	170	-0.525995	-2.17403	3.46e-10	5.9e-08	4.91e-08	1485	tags=41%, list=17%, signal=34%	351/55790/858/1545/8313/4089/9509/4017/165/63894/4060/1303/83872/81794/1288/54507/255631/323/4982/4313/4147/10516/25/4148/2331/10211/780/11095/3908/1287/1290/3915/3491/7045/84168/4016/151887/90102/1281/5768/8434/102/3913/3912/2192/4239/8837/57326/7049/857/5156/7132/79875/1306/83716/169611/4921/1278/7373/1295/28984/7042/7148/59277/26585/4088/7046/170689/9510	APP, CSGALNACT1, CAV2, CYP1B1, AXIN2, SMAD4, ADAMTS2, LOXL2, AEBP1, VIPAS39, LUM, COL12A1, HMCN1, ADAMTS10, COL4A6, ADAMTSL4, COL24A1, APBB2, TNFRSF11B, MMP2, MATN2, FBLN5, ABL1, MATN3, FMOD, FLOT1, DDR1, ADAMTS8, LAMA2, COL4A5, COL5A2, LAMC1, CCN1, TGFBI, ANTXR1, LOXL1, CCDC80, PHLDB2, COL3A1, QSOX1, RECK, ADAM10, LAMB2, LAMB1, FBLN1, MFAP4, CFLAR, PBXIP1, TGFBR3, CAV1, PDGFRA, TNFRSF1A, THSD4, …
GO:0043062	BP	GO:0043062	extracellular structure organization	170	-0.525995	-2.17403	3.46e-10	5.9e-08	4.91e-08	1485	tags=41%, list=17%, signal=34%	351/55790/858/1545/8313/4089/9509/4017/165/63894/4060/1303/83872/81794/1288/54507/255631/323/4982/4313/4147/10516/25/4148/2331/10211/780/11095/3908/1287/1290/3915/3491/7045/84168/4016/151887/90102/1281/5768/8434/102/3913/3912/2192/4239/8837/57326/7049/857/5156/7132/79875/1306/83716/169611/4921/1278/7373/1295/28984/7042/7148/59277/26585/4088/7046/170689/9510	APP, CSGALNACT1, CAV2, CYP1B1, AXIN2, SMAD4, ADAMTS2, LOXL2, AEBP1, VIPAS39, LUM, COL12A1, HMCN1, ADAMTS10, COL4A6, ADAMTSL4, COL24A1, APBB2, TNFRSF11B, MMP2, MATN2, FBLN5, ABL1, MATN3, FMOD, FLOT1, DDR1, ADAMTS8, LAMA2, COL4A5, COL5A2, LAMC1, CCN1, TGFBI, ANTXR1, LOXL1, CCDC80, PHLDB2, COL3A1, QSOX1, RECK, ADAM10, LAMB2, LAMB1, FBLN1, MFAP4, CFLAR, PBXIP1, TGFBR3, CAV1, PDGFRA, TNFRSF1A, THSD4, …
GO:0045229	BP	GO:0045229	external encapsulating structure organization	170	-0.525995	-2.17403	3.46e-10	5.9e-08	4.91e-08	1485	tags=41%, list=17%, signal=34%	351/55790/858/1545/8313/4089/9509/4017/165/63894/4060/1303/83872/81794/1288/54507/255631/323/4982/4313/4147/10516/25/4148/2331/10211/780/11095/3908/1287/1290/3915/3491/7045/84168/4016/151887/90102/1281/5768/8434/102/3913/3912/2192/4239/8837/57326/7049/857/5156/7132/79875/1306/83716/169611/4921/1278/7373/1295/28984/7042/7148/59277/26585/4088/7046/170689/9510	APP, CSGALNACT1, CAV2, CYP1B1, AXIN2, SMAD4, ADAMTS2, LOXL2, AEBP1, VIPAS39, LUM, COL12A1, HMCN1, ADAMTS10, COL4A6, ADAMTSL4, COL24A1, APBB2, TNFRSF11B, MMP2, MATN2, FBLN5, ABL1, MATN3, FMOD, FLOT1, DDR1, ADAMTS8, LAMA2, COL4A5, COL5A2, LAMC1, CCN1, TGFBI, ANTXR1, LOXL1, CCDC80, PHLDB2, COL3A1, QSOX1, RECK, ADAM10, LAMB2, LAMB1, FBLN1, MFAP4, CFLAR, PBXIP1, TGFBR3, CAV1, PDGFRA, TNFRSF1A, THSD4, …
GO:0005178	MF	GO:0005178	integrin binding	84	-0.584276	-2.19059	1.13e-06	8.46e-05	7.04e-05	1080	tags=37%, list=12%, signal=33%	1956/10979/10457/8425/8840/3911/10516/8754/2335/11095/8745/3491/7045/22801/7402/10085/1281/2200/102/3913/2192/667/1903/3696/7057/79987/5578/7148/7412/1490/8613	EGFR, FERMT2, GPNMB, LTBP4, CCN4, LAMA5, FBLN5, ADAM9, FN1, ADAMTS8, ADAM23, CCN1, TGFBI, ITGA11, UTRN, EDIL3, COL3A1, FBN1, ADAM10, LAMB2, FBLN1, DST, S1PR3, ITGB8, THBS1, SVEP1, PRKCA, TNXB, VCAM1, CCN2, PLPP3
GO:0005604	CC	GO:0005604	basement membrane	50	-0.723585	-2.45504	7.21e-09	8.27e-07	6.89e-07	1211	tags=52%, list=14%, signal=45%	83872/5176/1288/3339/4147/3911/2335/3908/1287/3915/7045/4016/151887/2200/3913/3912/2192/7058/667/7078/1306/3910/1295/1955/59277/9510	HMCN1, SERPINF1, COL4A6, HSPG2, MATN2, LAMA5, FN1, LAMA2, COL4A5, LAMC1, TGFBI, LOXL1, CCDC80, FBN1, LAMB2, LAMB1, FBLN1, THBS2, DST, TIMP3, COL15A1, LAMA4, COL8A1, MEGF9, NTN4, ADAMTS1
GO:0005201	MF	GO:0005201	extracellular matrix structural constituent	77	-0.69844	-2.59843	2.49e-11	6.09e-09	5.07e-09	1320	tags=58%, list=15%, signal=50%	165/4060/7450/1303/27286/83872/1288/4053/3339/255631/8425/4147/3911/10516/4148/2331/2335/3908/1287/1290/3915/3491/7045/1634/10085/2202/127435/1281/2200/3913/2201/3912/1293/2192/4239/7058/7059/79875/1306/7057/3910/1278/7373/1295/7148	AEBP1, LUM, VWF, COL12A1, SRPX2, HMCN1, COL4A6, LTBP2, HSPG2, COL24A1, LTBP4, MATN2, LAMA5, FBLN5, MATN3, FMOD, FN1, LAMA2, COL4A5, COL5A2, LAMC1, CCN1, TGFBI, DCN, EDIL3, EFEMP1, PODN, COL3A1, FBN1, LAMB2, FBN2, LAMB1, COL6A3, FBLN1, MFAP4, THBS2, THBS3, THSD4, COL15A1, THBS1, LAMA4, COL1A2, COL14A1, COL8A1, TNXB

## Sheet: 289R.Mock.gsea
	ONTOLOGY	ID	Description	setSize	enrichmentScore	NES	pvalue	p.adjust	qvalue	rank	leading_edge	core_enrichment	leading_edge_genes
GO:0006261	BP	GO:0006261	DNA-templated DNA replication	125	0.819755	2.20358	9.3e-19	1.31e-15	1.13e-15	600	tags=43%, list=7%, signal=41%	9134/898/4176/4998/4173/81620/4172/4175/4171/91607/55159/51053/11177/64785/55388/2237/54962/51659/8317/29980/5932/79892/1017/5982/79915/4796/5983/11073/4174/144455/10714/56652/580/26271/5427/64318/5422/5426/1663/5984/10926/5424/5985/222229/8318/142/11169/79733/990/3159/90381/5976/6240/54107	CCNE2, CCNE1, MCM7, ORC1, MCM4, CDT1, MCM3, MCM6, MCM2, SLFN11, RFWD3, GMNN, BAZ1A, GINS3, MCM10, FEN1, TIPIN, GINS2, CDC7, DONSON, RBBP8, MCMBP, CDK2, RFC2, ATAD5, TONSL, RFC3, TOPBP1, MCM5, E2F7, POLD3, TWNK, BARD1, FBXO5, POLE2, NOC3L, POLA1, POLE, DDX11, RFC4, DBF4, POLD1, RFC5, LRWD1, CDC45, PARP1, WDHD1, E2F8, CDC6, HMGA1, TICRR, UPF1, RRM1, POLE3
GO:0006270	BP	GO:0006270	DNA replication initiation	30	0.908548	2.13123	1.74e-09	4.28e-07	3.68e-07	523	tags=70%, list=6%, signal=66%	9134/898/4176/4998/4173/81620/4172/4175/4171/51053/64785/55388/1017/11073/4174/64318/5422/222229/8318/990/90381	CCNE2, CCNE1, MCM7, ORC1, MCM4, CDT1, MCM3, MCM6, MCM2, GMNN, GINS3, MCM10, CDK2, TOPBP1, MCM5, NOC3L, POLA1, LRWD1, CDC45, CDC6, TICRR
GO:0090329	BP	GO:0090329	regulation of DNA-templated DNA replication	37	0.879817	2.1309	3.2e-10	1.13e-07	9.72e-08	523	tags=57%, list=6%, signal=53%	4176/4173/81620/4172/4175/4171/91607/51053/54962/8317/1017/5982/5983/4174/144455/26271/5984/10926/5985/79733/90381	MCM7, MCM4, CDT1, MCM3, MCM6, MCM2, SLFN11, GMNN, TIPIN, CDC7, CDK2, RFC2, RFC3, MCM5, E2F7, FBXO5, RFC4, DBF4, RFC5, E2F8, TICRR
GO:0006260	BP	GO:0006260	DNA replication	201	0.775856	2.12827	4.36e-22	2.46e-18	2.11e-18	769	tags=37%, list=9%, signal=35%	993/9134/898/4176/51514/4998/4173/81620/4172/4175/4171/91607/55159/51053/11177/64785/8208/55388/2237/54962/51659/8317/7465/374393/29980/83743/5932/79892/1017/5982/79915/4796/57695/5983/11073/4174/144455/10714/56652/580/23560/11198/26271/5427/64318/5422/5426/1026/1663/5984/10926/5424/5985/4678/222229/8318/142/11169/6749/79733/990/3159/90381/1660/5976/6240/27000/54107/23063/10856/8882/5111/6418/157…	CDC25A, CCNE2, CCNE1, MCM7, DTL, ORC1, MCM4, CDT1, MCM3, MCM6, MCM2, SLFN11, RFWD3, GMNN, BAZ1A, GINS3, CHAF1B, MCM10, FEN1, TIPIN, GINS2, CDC7, WEE1, FAM111B, DONSON, GRWD1, RBBP8, MCMBP, CDK2, RFC2, ATAD5, TONSL, USP37, RFC3, TOPBP1, MCM5, E2F7, POLD3, TWNK, BARD1, GTPBP4, SUPT16H, FBXO5, POLE2, NOC3L, POLA1, POLE, CDKN1A, DDX11, RFC4, DBF4, POLD1, RFC5, NASP, LRWD1, CDC45, PARP1, WDHD1, SSRP1,…
GO:0006275	BP	GO:0006275	regulation of DNA replication	89	0.795271	2.09389	1.2e-11	4.84e-09	4.16e-09	759	tags=39%, list=9%, signal=36%	993/4176/4173/81620/4172/4175/4171/91607/51053/11177/54962/8317/7465/1017/5982/79915/57695/5983/4174/144455/23560/26271/1026/5984/10926/5985/79733/990/90381/1660/54107/23063/10856/5111/157570	CDC25A, MCM7, MCM4, CDT1, MCM3, MCM6, MCM2, SLFN11, GMNN, BAZ1A, TIPIN, CDC7, WEE1, CDK2, RFC2, ATAD5, USP37, RFC3, MCM5, E2F7, GTPBP4, FBXO5, CDKN1A, RFC4, DBF4, RFC5, E2F8, CDC6, TICRR, DHX9, POLE3, WAPL, RUVBL2, PCNA, ESCO2
GO:0030684	CC	GO:0030684	preribosome	91	0.776419	2.05013	2.05e-10	7.73e-08	6.64e-08	1072	tags=54%, list=13%, signal=48%	10528/23076/51602/51154/55720/30836/57647/23160/22984/8602/84946/84549/27340/26156/51388/92856/10885/8568/10813/23481/705/5822/27341/26155/10969/23212/56902/10171/55127/51096/65083/79954/9136/51018/25983/54663/51118/55272/84135/55226/79050/55759/2091/56342/83732/88745/7520/27292/23195	NOP56, RRP1B, NOP58, MRTO4, TSR1, DNTTIP2, DHX37, WDR43, PDCD11, NOP14, LTV1, MAK16, UTP20, RSL1D1, NIP7, IMP4, WDR3, RRP1, UTP14A, PES1, BYSL, PWP2, RRP7A, NOC2L, EBNA1BP2, RRS1, PNO1, RCL1, HEATR1, UTP18, NOL6, NOL10, RRP9, RRP15, NGDN, WDR74, UTP11, IMP3, UTP15, NAT10, NOC4L, WDR12, FBL, PPAN, RIOK1, RRP36, XRCC5, DIMT1, MDN1
GO:0042254	BP	GO:0042254	ribosome biogenesis	241	0.740722	2.03862	1.6e-19	3.02e-16	2.6e-16	1418	tags=51%, list=17%, signal=44%	9188/4839/54913/55636/10528/23076/9221/51602/51154/55720/83743/30836/51491/57647/23223/5036/23160/1736/10514/9816/22984/55299/55027/55646/8602/84946/84549/23560/27340/10248/26156/84365/51388/92856/54606/10885/8568/10813/6059/81875/23481/705/5822/55178/5393/27341/708/23404/29889/26155/10969/1964/51116/23212/50628/56902/8886/5901/22907/55003/10171/64434/54512/113000/55164/25926/55127/6838/51096/650…	DDX21, NOP2, RPP25, CHD7, NOP56, RRP1B, NOLC1, NOP58, MRTO4, TSR1, GRWD1, DNTTIP2, NOP16, DHX37, RRP12, PA2G4, WDR43, DKC1, MYBBP1A, URB2, PDCD11, BRIX1, HEATR3, LYAR, NOP14, LTV1, MAK16, GTPBP4, UTP20, POP7, RSL1D1, NIFK, NIP7, IMP4, DDX56, WDR3, RRP1, UTP14A, ABCE1, ISG20L2, PES1, BYSL, PWP2, MRM3, EXOSC9, RRP7A, C1QBP, EXOSC2, GNL2, NOC2L, EBNA1BP2, EIF1AX, MRPS2, RRS1, GEMIN4, PNO1, DDX18, RA…
GO:0044786	BP	GO:0044786	cell cycle DNA replication	36	0.842873	2.03045	1.97e-07	2.85e-05	2.45e-05	703	tags=58%, list=8%, signal=54%	4173/81620/4172/4175/4171/51053/64785/2237/54962/8317/29980/79915/144455/26271/5422/10926/8318/79733/5976/8882/5111	MCM4, CDT1, MCM3, MCM6, MCM2, GMNN, GINS3, FEN1, TIPIN, CDC7, DONSON, ATAD5, E2F7, FBXO5, POLA1, DBF4, CDC45, E2F8, UPF1, ZPR1, PCNA
GO:0044183	MF	GO:0044183	protein folding chaperone	45	0.821314	2.02517	1.87e-07	2.78e-05	2.39e-05	974	tags=58%, list=12%, signal=51%	3304/3303/3310/3329/3337/22824/3312/51182/3336/57003/10576/908/3313/22948/10808/6950/3326/10575/8882/3320/7203/10525/10131/811/10694/10574	HSPA1B, HSPA1A, HSPA6, HSPD1, DNAJB1, HSPA4L, HSPA8, HSPA14, HSPE1, CCDC47, CCT2, CCT6A, HSPA9, CCT5, HSPH1, TCP1, HSP90AB1, CCT4, ZPR1, HSP90AA1, CCT3, HYOU1, TRAP1, CALR, CCT8, CCT7
GO:0006364	BP	GO:0006364	rRNA processing	175	0.741359	2.02246	9e-15	5.65e-12	4.85e-12	1418	tags=51%, list=17%, signal=44%	9188/4839/54913/55636/10528/23076/9221/51602/51154/55720/57647/23223/5036/23160/1736/22984/55299/55646/8602/84549/23560/27340/10248/26156/84365/92856/54606/10885/8568/10813/23481/705/5822/55178/5393/27341/23404/10969/23212/50628/8886/10171/54512/113000/55164/25926/55127/51096/65083/9775/51441/79954/9136/84154/51018/25983/54555/54663/51118/55272/79707/84135/29777/55226/79050/51575/55759/2091/56342…	DDX21, NOP2, RPP25, CHD7, NOP56, RRP1B, NOLC1, NOP58, MRTO4, TSR1, DHX37, RRP12, PA2G4, WDR43, DKC1, PDCD11, BRIX1, LYAR, NOP14, MAK16, GTPBP4, UTP20, POP7, RSL1D1, NIFK, IMP4, DDX56, WDR3, RRP1, UTP14A, PES1, BYSL, PWP2, MRM3, EXOSC9, RRP7A, EXOSC2, EBNA1BP2, RRS1, GEMIN4, DDX18, RCL1, EXOSC4, RPUSD1, SHQ1, NOL11, HEATR1, UTP18, NOL6, EIF4A3, YTHDF2, NOL10, RRP9, RPF2, RRP15, NGDN, DDX49, WDR74,…
GO:0140662	MF	GO:0140662	ATP-dependent protein folding chaperone	29	0.852542	1.98656	4.92e-06	0.000397221	0.000341069	974	tags=72%, list=12%, signal=64%	3304/3303/3310/3329/22824/3312/51182/10576/908/3313/22948/10808/6950/3326/10575/3320/7203/10525/10131/10694/10574	HSPA1B, HSPA1A, HSPA6, HSPD1, HSPA4L, HSPA8, HSPA14, CCT2, CCT6A, HSPA9, CCT5, HSPH1, TCP1, HSP90AB1, CCT4, HSP90AA1, CCT3, HYOU1, TRAP1, CCT8, CCT7
GO:0016072	BP	GO:0016072	rRNA metabolic process	205	0.724014	1.98644	4.66e-15	3.29e-12	2.83e-12	1418	tags=48%, list=17%, signal=41%	9188/4839/54913/55636/10528/23076/9221/51602/51154/55720/10849/57647/23223/5036/23160/1736/22984/64425/55299/55646/84172/8602/84549/23560/27340/10248/26156/84365/92856/54606/10885/8568/10813/23481/705/5822/55178/5393/27341/1663/23404/10969/23212/50628/8886/10171/54512/113000/55164/25926/55127/51096/65083/9775/51441/79954/9136/84154/51018/4691/25983/79002/54555/221830/54663/51118/55272/79707/84135…	DDX21, NOP2, RPP25, CHD7, NOP56, RRP1B, NOLC1, NOP58, MRTO4, TSR1, POLR1G, DHX37, RRP12, PA2G4, WDR43, DKC1, PDCD11, POLR1E, BRIX1, LYAR, POLR1B, NOP14, MAK16, GTPBP4, UTP20, POP7, RSL1D1, NIFK, IMP4, DDX56, WDR3, RRP1, UTP14A, PES1, BYSL, PWP2, MRM3, EXOSC9, RRP7A, DDX11, EXOSC2, EBNA1BP2, RRS1, GEMIN4, DDX18, RCL1, EXOSC4, RPUSD1, SHQ1, NOL11, HEATR1, UTP18, NOL6, EIF4A3, YTHDF2, NOL10, RRP9, R…
GO:0033260	BP	GO:0033260	nuclear DNA replication	32	0.838127	1.98213	2.9e-06	0.000254222	0.000218284	550	tags=50%, list=7%, signal=47%	4173/81620/4172/4175/4171/51053/64785/2237/54962/8317/29980/79915/5422/10926/8318/5976	MCM4, CDT1, MCM3, MCM6, MCM2, GMNN, GINS3, FEN1, TIPIN, CDC7, DONSON, ATAD5, POLA1, DBF4, CDC45, UPF1
GO:0045740	BP	GO:0045740	positive regulation of DNA replication	30	0.843093	1.97769	6.01e-06	0.000465607	0.000399787	703	tags=43%, list=8%, signal=40%	993/81620/11177/8317/7465/1017/79915/144455/1026/10926/79733/1660/5111	CDC25A, CDT1, BAZ1A, CDC7, WEE1, CDK2, ATAD5, E2F7, CDKN1A, DBF4, E2F8, DHX9, PCNA
GO:0061077	BP	GO:0061077	chaperone-mediated protein folding	53	0.782733	1.95494	1.69e-06	0.000163223	0.000140149	1025	tags=47%, list=12%, signal=42%	3304/3303/3310/3337/2288/3312/51182/3336/10576/908/3313/22948/10808/6950/26973/10575/2289/10728/7203/10131/573/10694/9141/10574/23753	HSPA1B, HSPA1A, HSPA6, DNAJB1, FKBP4, HSPA8, HSPA14, HSPE1, CCT2, CCT6A, HSPA9, CCT5, HSPH1, TCP1, CHORDC1, CCT4, FKBP5, PTGES3, CCT3, TRAP1, BAG1, CCT8, PDCD5, CCT7, SDF2L1
GO:0017116	MF	GO:0017116	single-stranded DNA helicase activity	20	0.886738	1.94701	1.52e-05	0.000927131	0.00079607	542	tags=55%, list=6%, signal=52%	4176/4173/4172/4175/4171/5982/5983/4174/5984/5985/1660	MCM7, MCM4, MCM3, MCM6, MCM2, RFC2, RFC3, MCM5, RFC4, RFC5, DHX9
GO:0042273	BP	GO:0042273	ribosomal large subunit biogenesis	57	0.767529	1.94427	1.73e-06	0.000163223	0.000140149	1417	tags=61%, list=17%, signal=51%	4839/51154/51491/55299/55027/84549/23560/26156/84365/51388/23481/26155/10969/23212/8886/22907/55003/6838/84154/51018/54663/79707/55759/54955/56342/79029/23195/55651/54475/9875/55052/4809/29960/4869/55153	NOP2, MRTO4, NOP16, BRIX1, HEATR3, MAK16, GTPBP4, RSL1D1, NIFK, NIP7, PES1, NOC2L, EBNA1BP2, RRS1, DDX18, DHX30, PAK1IP1, SURF6, RPF2, RRP15, WDR74, NOL9, WDR12, AIRIM, PPAN, AFG2B, MDN1, NHP2, NLE1, URB1, MRPL20, SNU13, MRM2, NPM1, SDAD1
GO:0022613	BP	GO:0022613	ribonucleoprotein complex biogenesis	359	0.697011	1.94128	2.91e-21	8.23e-18	7.06e-18	1665	tags=50%, list=20%, signal=42%	9188/4839/54913/55636/10528/23076/9221/51602/51154/55720/83743/30836/51491/57647/23223/5036/23160/1736/6426/10514/9816/22984/55299/55027/55646/8602/84946/84549/23560/27340/10248/26156/84365/51388/92856/54606/10885/8568/10813/6059/81875/23481/705/5822/10946/6628/55178/5393/27341/708/23404/29889/26155/8662/10969/22889/1964/51116/23212/50628/25929/56902/8886/5901/3326/22907/55003/10171/64434/54512/1…	DDX21, NOP2, RPP25, CHD7, NOP56, RRP1B, NOLC1, NOP58, MRTO4, TSR1, GRWD1, DNTTIP2, NOP16, DHX37, RRP12, PA2G4, WDR43, DKC1, SRSF1, MYBBP1A, URB2, PDCD11, BRIX1, HEATR3, LYAR, NOP14, LTV1, MAK16, GTPBP4, UTP20, POP7, RSL1D1, NIFK, NIP7, IMP4, DDX56, WDR3, RRP1, UTP14A, ABCE1, ISG20L2, PES1, BYSL, PWP2, SF3A3, SNRPB, MRM3, EXOSC9, RRP7A, C1QBP, EXOSC2, GNL2, NOC2L, EIF3B, EBNA1BP2, KHDC4, EIF1AX, M…
GO:0051082	MF	GO:0051082	unfolded protein binding	74	0.750648	1.9408	4.32e-07	5.42e-05	4.66e-05	1315	tags=53%, list=16%, signal=45%	3304/3303/3310/3329/8208/3337/55027/3312/3336/10576/10383/80273/908/3313/22948/6950/3326/55164/3301/10856/10575/10728/3320/7203/10036/10525/10131/811/10694/871/10574/27429/11140/4676/134266/51726/81572/9093/10726	HSPA1B, HSPA1A, HSPA6, HSPD1, CHAF1B, DNAJB1, HEATR3, HSPA8, HSPE1, CCT2, TUBB4B, GRPEL1, CCT6A, HSPA9, CCT5, TCP1, HSP90AB1, SHQ1, DNAJA1, RUVBL2, CCT4, PTGES3, HSP90AA1, CCT3, CHAF1A, HYOU1, TRAP1, CALR, CCT8, SERPINH1, CCT7, HTRA2, CDC37, NAP1L4, GRPEL2, DNAJB11, PDRG1, DNAJA3, NUDC
GO:0031072	MF	GO:0031072	heat shock protein binding	74	0.74692	1.93116	5.95e-07	7.32e-05	6.28e-05	873	tags=34%, list=10%, signal=31%	3304/3303/3310/23636/3337/2288/23234/10963/3312/51182/3313/7019/3326/26973/3301/3066/27000/2289/10728/54880/3837/6558/10598/578/9894	HSPA1B, HSPA1A, HSPA6, NUP62, DNAJB1, FKBP4, DNAJC9, STIP1, HSPA8, HSPA14, HSPA9, TFAM, HSP90AB1, CHORDC1, DNAJA1, HDAC2, DNAJC2, FKBP5, PTGES3, BCOR, KPNB1, SLC12A2, AHSA1, BAK1, TELO2
GO:0051084	BP	GO:0051084	'de novo' post-translational protein folding	26	0.840003	1.93114	1.97e-05	0.00114581	0.000983833	354	tags=38%, list=4%, signal=37%	3304/3303/3310/3337/3312/51182/3336/10576/3313/10808	HSPA1B, HSPA1A, HSPA6, DNAJB1, HSPA8, HSPA14, HSPE1, CCT2, HSPA9, HSPH1
GO:0030174	BP	GO:0030174	regulation of DNA-templated DNA replication initiation	12	0.949315	1.93026	9.55e-08	1.54e-05	1.32e-05	167	tags=75%, list=2%, signal=74%	4176/4173/81620/4172/4175/4171/51053/1017/4174	MCM7, MCM4, CDT1, MCM3, MCM6, MCM2, GMNN, CDK2, MCM5
GO:0006458	BP	GO:0006458	'de novo' protein folding	28	0.830625	1.92766	1.78e-05	0.0010606	0.000910673	354	tags=39%, list=4%, signal=38%	3304/3303/3310/3329/3337/3312/51182/3336/10576/3313/10808	HSPA1B, HSPA1A, HSPA6, HSPD1, DNAJB1, HSPA8, HSPA14, HSPE1, CCT2, HSPA9, HSPH1
GO:0000228	CC	GO:0000228	nuclear chromosome	137	0.712363	1.92574	3.77e-09	7.62e-07	6.54e-07	1147	tags=40%, list=14%, signal=35%	4176/4998/4173/4172/4175/4171/11177/1105/64785/55388/54962/51659/6427/4796/3014/11073/4174/10714/58516/29893/84365/5427/5393/5422/5426/5424/23212/222229/8318/142/9031/11169/3066/1660/3192/7283/65083/54107/54984/10856/5111/29781/1104/5425/23594/63979/6118/5883/6839/25855/23649/10128/23310/1111/253714	MCM7, ORC1, MCM4, MCM3, MCM6, MCM2, BAZ1A, CHD1, GINS3, MCM10, TIPIN, GINS2, SRSF2, TONSL, H2AX, TOPBP1, MCM5, POLD3, SINHCAF, PSMC3IP, NIFK, POLE2, EXOSC9, POLA1, POLE, POLD1, RRS1, LRWD1, CDC45, PARP1, BAZ1B, WDHD1, HDAC2, DHX9, HNRNPU, TUBG1, NOL6, POLE3, PINX1, RUVBL2, PCNA, NCAPH2, RCC1, POLD2, ORC6, FIGNL1, RPA2, RAD9A, SUV39H1, BRMS1, POLA2, LRPPRC, NCAPD3, CHEK1, MMS22L
GO:0032508	BP	GO:0032508	DNA duplex unwinding	58	0.759806	1.9235	3.38e-06	0.000285641	0.000245262	654	tags=34%, list=8%, signal=32%	4176/4173/4172/4175/4171/64785/51659/5982/5983/4174/56652/1663/5984/5985/8318/22907/3159/1660/5976/10856	MCM7, MCM4, MCM3, MCM6, MCM2, GINS3, GINS2, RFC2, RFC3, MCM5, TWNK, DDX11, RFC4, RFC5, CDC45, DHX30, HMGA1, DHX9, UPF1, RUVBL2
GO:0071103	BP	GO:0071103	DNA conformation change	63	0.752259	1.91852	3.19e-06	0.000273092	0.000234487	654	tags=33%, list=8%, signal=31%	4176/4173/4172/4175/4171/64785/51659/5982/5983/4174/56652/7156/1663/5984/5985/8318/22907/3159/1660/5976/10856	MCM7, MCM4, MCM3, MCM6, MCM2, GINS3, GINS2, RFC2, RFC3, MCM5, TWNK, TOP3A, DDX11, RFC4, RFC5, CDC45, DHX30, HMGA1, DHX9, UPF1, RUVBL2
GO:0042555	CC	GO:0042555	MCM complex	11	0.951616	1.9165	1.26e-06	0.000134771	0.00011572	167	tags=73%, list=2%, signal=71%	4176/4173/4172/4175/4171/79892/4796/4174	MCM7, MCM4, MCM3, MCM6, MCM2, MCMBP, TONSL, MCM5
GO:0051085	BP	GO:0051085	chaperone cofactor-dependent protein refolding	24	0.841203	1.91465	6.7e-05	0.00298384	0.00256204	354	tags=38%, list=4%, signal=36%	3304/3303/3310/3337/3312/51182/3336/3313/10808	HSPA1B, HSPA1A, HSPA6, DNAJB1, HSPA8, HSPA14, HSPE1, HSPA9, HSPH1
GO:0008094	MF	GO:0008094	ATP-dependent activity, acting on DNA	79	0.731579	1.91067	7.1e-07	8.2e-05	7.04e-05	685	tags=33%, list=8%, signal=31%	4176/4173/55636/4172/4175/4171/1105/2956/4436/5982/3070/79915/5983/4174/56652/1663/5984/5985/22907/7516/7517/1660/5976/23063/10856/6596	MCM7, MCM4, CHD7, MCM3, MCM6, MCM2, CHD1, MSH6, MSH2, RFC2, HELLS, ATAD5, RFC3, MCM5, TWNK, DDX11, RFC4, RFC5, DHX30, XRCC2, XRCC3, DHX9, UPF1, WAPL, RUVBL2, HLTF
GO:0032392	BP	GO:0032392	DNA geometric change	60	0.75417	1.90822	6.3e-06	0.000475038	0.000407886	654	tags=33%, list=8%, signal=31%	4176/4173/4172/4175/4171/64785/51659/5982/5983/4174/56652/1663/5984/5985/8318/22907/3159/1660/5976/10856	MCM7, MCM4, MCM3, MCM6, MCM2, GINS3, GINS2, RFC2, RFC3, MCM5, TWNK, DDX11, RFC4, RFC5, CDC45, DHX30, HMGA1, DHX9, UPF1, RUVBL2
GO:0042274	BP	GO:0042274	ribosomal small subunit biogenesis	80	0.730327	1.90721	1.07e-06	0.00011679	0.00010028	1418	tags=54%, list=17%, signal=45%	10528/51602/55720/30836/57647/23160/8602/84946/27340/92856/10885/705/5822/27341/23212/56902/10171/64434/25926/55127/6838/51096/65083/79954/9136/25983/51118/55272/84135/29777/55226/2091/83732/88745/7520/27292/4809/57050/51081/25879/10607/4869/9277	NOP56, NOP58, TSR1, DNTTIP2, DHX37, WDR43, NOP14, LTV1, UTP20, IMP4, WDR3, BYSL, PWP2, RRP7A, RRS1, PNO1, RCL1, NOM1, NOL11, HEATR1, SURF6, UTP18, NOL6, NOL10, RRP9, NGDN, UTP11, IMP3, UTP15, ABT1, NAT10, FBL, RIOK1, RRP36, XRCC5, DIMT1, SNU13, UTP3, MRPS7, DCAF13, TBL3, NPM1, WDR46
GO:0003688	MF	GO:0003688	DNA replication origin binding	13	0.932309	1.907	1.55e-06	0.000155999	0.000133947	542	tags=85%, list=6%, signal=79%	4998/4171/3329/55388/83743/4174/5422/1663/8318/990/1660	ORC1, MCM2, HSPD1, MCM10, GRWD1, MCM5, POLA1, DDX11, CDC45, CDC6, DHX9
GO:0004386	MF	GO:0004386	helicase activity	99	0.71725	1.90401	2.91e-07	3.82e-05	3.28e-05	805	tags=33%, list=10%, signal=31%	4176/9188/4173/55636/4172/4175/4171/91607/1105/57647/5982/3070/5983/10212/4174/56652/54606/1663/5984/5985/9704/8886/22907/1665/1660/5976/9775/10856/6596/64794/54555/1973/55345	MCM7, DDX21, MCM4, CHD7, MCM3, MCM6, MCM2, SLFN11, CHD1, DHX37, RFC2, HELLS, RFC3, DDX39A, MCM5, TWNK, DDX56, DDX11, RFC4, RFC5, DHX34, DDX18, DHX30, DHX15, DHX9, UPF1, EIF4A3, RUVBL2, HLTF, DDX31, DDX49, EIF4A1, ZGRF1
GO:0032040	CC	GO:0032040	small-subunit processome	60	0.751494	1.90145	7.79e-06	0.000550461	0.000472646	1418	tags=57%, list=17%, signal=47%	10528/51602/30836/57647/23160/22984/8602/27340/92856/10885/10813/5822/27341/56902/10171/55127/51096/65083/79954/9136/25983/51118/55272/84135/55226/79050/2091/7520/27292/4809/57050/25879/10607/9277	NOP56, NOP58, DNTTIP2, DHX37, WDR43, PDCD11, NOP14, UTP20, IMP4, WDR3, UTP14A, PWP2, RRP7A, PNO1, RCL1, HEATR1, UTP18, NOL6, NOL10, RRP9, NGDN, UTP11, IMP3, UTP15, NAT10, NOC4L, FBL, XRCC5, DIMT1, SNU13, UTP3, DCAF13, TBL3, WDR46
GO:0006268	BP	GO:0006268	DNA unwinding involved in DNA replication	18	0.885376	1.90022	2.94e-05	0.00156894	0.00134715	522	tags=61%, list=6%, signal=57%	4176/4173/4172/4175/4171/64785/51659/4174/56652/8318/3159	MCM7, MCM4, MCM3, MCM6, MCM2, GINS3, GINS2, MCM5, TWNK, CDC45, HMGA1
GO:0003678	MF	GO:0003678	DNA helicase activity	43	0.773903	1.89647	2.83e-05	0.00154106	0.00132321	654	tags=37%, list=8%, signal=34%	4176/4173/4172/4175/4171/5982/5983/4174/56652/1663/5984/5985/22907/1660/5976/10856	MCM7, MCM4, MCM3, MCM6, MCM2, RFC2, RFC3, MCM5, TWNK, DDX11, RFC4, RFC5, DHX30, DHX9, UPF1, RUVBL2
GO:0016235	CC	GO:0016235	aggresome	16	0.884878	1.89203	7.28e-05	0.00316435	0.00271703	360	tags=25%, list=4%, signal=24%	3304/3303/9816/5424	HSPA1B, HSPA1A, URB2, POLD1
GO:0140097	MF	GO:0140097	catalytic activity, acting on DNA	151	0.695748	1.89025	2.43e-09	5.27e-07	4.53e-07	840	tags=30%, list=10%, signal=28%	4176/4173/55636/4172/4175/4171/1105/2237/2956/5932/4436/1736/5982/3070/79915/5983/4174/1786/7374/10714/56652/64782/5427/5422/7156/5426/1663/6996/5984/5424/5985/4830/22907/7516/7517/1660/5976/54107/23063/10856/6596/5111/10728/121642/55345/27301	MCM7, MCM4, CHD7, MCM3, MCM6, MCM2, CHD1, FEN1, MSH6, RBBP8, MSH2, DKC1, RFC2, HELLS, ATAD5, RFC3, MCM5, DNMT1, UNG, POLD3, TWNK, AEN, POLE2, POLA1, TOP3A, POLE, DDX11, TDG, RFC4, POLD1, RFC5, NME1, DHX30, XRCC2, XRCC3, DHX9, UPF1, POLE3, WAPL, RUVBL2, HLTF, PCNA, PTGES3, ALKBH2, ZGRF1, APEX2
GO:0042026	BP	GO:0042026	protein refolding	17	0.882864	1.89012	2.28e-05	0.00129131	0.00110877	529	tags=53%, list=6%, signal=50%	3304/3303/3310/3329/3312/51182/3313/3301/9529	HSPA1B, HSPA1A, HSPA6, HSPD1, HSPA8, HSPA14, HSPA9, DNAJA1, BAG5
GO:0006457	BP	GO:0006457	protein folding	123	0.70496	1.88808	5.47e-08	9.37e-06	8.05e-06	1265	tags=40%, list=15%, signal=34%	3304/3303/10105/3310/3329/3337/22824/2288/3312/51182/3336/57003/10576/80273/908/3313/22948/10808/6950/3326/26973/3301/9529/27000/10856/10575/8882/2289/10728/9526/3320/7203/169714/10525/10131/811/10598/573/10694/9141/10574/23753/11140/51645/27348/134266/51726/81572/9093	HSPA1B, HSPA1A, PPIF, HSPA6, HSPD1, DNAJB1, HSPA4L, FKBP4, HSPA8, HSPA14, HSPE1, CCDC47, CCT2, GRPEL1, CCT6A, HSPA9, CCT5, HSPH1, TCP1, HSP90AB1, CHORDC1, DNAJA1, BAG5, DNAJC2, RUVBL2, CCT4, ZPR1, FKBP5, PTGES3, MPDU1, HSP90AA1, CCT3, QSOX2, HYOU1, TRAP1, CALR, AHSA1, BAG1, CCT8, PDCD5, CCT7, SDF2L1, CDC37, PPIL1, TOR1B, GRPEL2, DNAJB11, PDRG1, DNAJA3
GO:0031261	CC	GO:0031261	DNA replication preinitiation complex	11	0.936316	1.88569	1.32e-05	0.000840538	0.000721717	430	tags=82%, list=5%, signal=78%	4176/4173/4172/4175/4171/64785/51659/4174/8318	MCM7, MCM4, MCM3, MCM6, MCM2, GINS3, GINS2, MCM5, CDC45
GO:0034470	BP	GO:0034470	ncRNA processing	311	0.677846	1.88201	5.17e-16	4.87e-13	4.18e-13	1418	tags=41%, list=17%, signal=36%	9188/4839/54913/55636/10528/23076/9221/51602/79693/51154/54931/55720/54517/51593/57647/23223/5036/23160/9631/1736/22984/55299/55646/8602/6428/114034/84549/25896/23560/27340/10248/26156/84365/92856/54606/10885/8568/115708/10813/23481/705/5822/55178/5393/27341/126789/56931/23404/10969/23212/50628/80324/54888/9836/64118/8886/27037/10785/10171/54512/113000/87178/55164/283989/25926/55127/51096/65083/9…	DDX21, NOP2, RPP25, CHD7, NOP56, RRP1B, NOLC1, NOP58, YRDC, MRTO4, TRMT10C, TSR1, PUS7, SRRT, DHX37, RRP12, PA2G4, WDR43, NUP155, DKC1, PDCD11, BRIX1, LYAR, NOP14, SRSF3, TOE1, MAK16, INTS7, GTPBP4, UTP20, POP7, RSL1D1, NIFK, IMP4, DDX56, WDR3, RRP1, TRMT61A, UTP14A, PES1, BYSL, PWP2, MRM3, EXOSC9, RRP7A, PUSL1, DUS3L, EXOSC2, EBNA1BP2, RRS1, GEMIN4, PUS1, NSUN2, LCMT2, DUS1L, DDX18, TRMT2A, WDR4…
GO:0022616	BP	GO:0022616	DNA strand elongation	28	0.809735	1.87917	7.89e-05	0.00335542	0.00288109	821	tags=43%, list=10%, signal=39%	4176/4173/4172/5983/10714/5422/5426/5984/54107/10856/5111/5425	MCM7, MCM4, MCM3, RFC3, POLD3, POLA1, POLE, RFC4, POLE3, RUVBL2, PCNA, POLD2
GO:0000727	BP	GO:0000727	double-strand break repair via break-induced replication	10	0.94524	1.87672	2.04e-06	0.00018863	0.000161965	430	tags=90%, list=5%, signal=86%	4176/4173/4172/4175/4171/51659/8317/4174/8318	MCM7, MCM4, MCM3, MCM6, MCM2, GINS2, CDC7, MCM5, CDC45
GO:0035872	BP	GO:0035872	nucleotide-binding domain, leucine rich repeat containing receptor signaling pathway	14	0.90212	1.87416	5.12e-05	0.00247341	0.00212377	6	tags=14%, list=0%, signal=14%	3304/3303	HSPA1B, HSPA1A
GO:0000724	BP	GO:0000724	double-strand break repair via homologous recombination	118	0.695178	1.86763	2.78e-07	3.74e-05	3.21e-05	1147	tags=35%, list=14%, signal=30%	4176/51444/115004/4173/4172/4175/4171/55159/2237/51659/8317/5932/4796/3014/11073/4174/7156/80311/79000/8318/142/7516/7517/387893/10856/56154/6421/84250/26168/9643/63979/126549/55183/6118/10213/7334/9401/8089/493861/1111/253714	MCM7, RNF138, CGAS, MCM4, MCM3, MCM6, MCM2, RFWD3, FEN1, GINS2, CDC7, RBBP8, TONSL, H2AX, TOPBP1, MCM5, TOP3A, KLHL15, AUNIP, CDC45, PARP1, XRCC2, XRCC3, KMT5A, RUVBL2, TEX15, SFPQ, SLF1, SENP3, MORF4L2, FIGNL1, ANKLE1, RIF1, RPA2, PSMD14, UBE2N, RECQL4, YEATS4, EID3, CHEK1, MMS22L
GO:0031397	BP	GO:0031397	negative regulation of protein ubiquitination	44	0.75798	1.86604	4.77e-05	0.00237078	0.00203564	662	tags=20%, list=8%, signal=19%	3304/3303/23560/26271/409/3301/9529/54984/11338	HSPA1B, HSPA1A, GTPBP4, FBXO5, ARRB2, DNAJA1, BAG5, PINX1, U2AF2
GO:0071162	CC	GO:0071162	CMG complex	10	0.938323	1.86299	5.9e-06	0.000463733	0.000398179	430	tags=90%, list=5%, signal=86%	4176/4173/4172/4175/4171/64785/51659/4174/8318	MCM7, MCM4, MCM3, MCM6, MCM2, GINS3, GINS2, MCM5, CDC45
GO:0000731	BP	GO:0000731	DNA synthesis involved in DNA repair	31	0.787375	1.85345	0.000139918	0.00537146	0.00461214	821	tags=39%, list=10%, signal=35%	51514/7398/5983/10714/5427/5422/5426/5424/6240/9100/5111/5425	DTL, USP1, RFC3, POLD3, POLE2, POLA1, POLE, POLD1, RRM1, USP10, PCNA, POLD2
GO:1903321	BP	GO:1903321	negative regulation of protein modification by small protein conjugation or removal	47	0.746264	1.85324	6.66e-05	0.00298384	0.00256204	662	tags=19%, list=8%, signal=18%	3304/3303/23560/26271/409/3301/9529/54984/11338	HSPA1B, HSPA1A, GTPBP4, FBXO5, ARRB2, DNAJA1, BAG5, PINX1, U2AF2
GO:0070841	BP	GO:0070841	inclusion body assembly	16	0.865355	1.85028	0.000290764	0.00918425	0.00788594	78	tags=19%, list=1%, signal=19%	3304/3303/3337	HSPA1B, HSPA1A, DNAJB1
GO:0000725	BP	GO:0000725	recombinational repair	123	0.690509	1.84938	3.41e-07	4.39e-05	3.77e-05	1147	tags=35%, list=14%, signal=31%	4176/51444/115004/4173/4172/4175/4171/55159/2237/51659/8317/5932/4796/3014/11073/4174/7156/80311/79000/8318/142/7516/7517/387893/10856/56154/6421/84250/55345/26168/9643/63979/126549/55183/6118/10213/7520/7334/9401/8089/493861/1111/253714	MCM7, RNF138, CGAS, MCM4, MCM3, MCM6, MCM2, RFWD3, FEN1, GINS2, CDC7, RBBP8, TONSL, H2AX, TOPBP1, MCM5, TOP3A, KLHL15, AUNIP, CDC45, PARP1, XRCC2, XRCC3, KMT5A, RUVBL2, TEX15, SFPQ, SLF1, ZGRF1, SENP3, MORF4L2, FIGNL1, ANKLE1, RIF1, RPA2, PSMD14, XRCC5, UBE2N, RECQL4, YEATS4, EID3, CHEK1, MMS22L
GO:0006403	BP	GO:0006403	RNA localization	131	0.684101	1.84702	2.36e-07	3.26e-05	2.8e-05	1790	tags=54%, list=21%, signal=43%	7884/51602/6432/23636/9631/1736/6426/10212/6428/10189/9818/10576/23279/908/25909/29107/22948/6950/54888/5901/4928/81929/57510/87178/55164/23511/1660/5976/3192/65083/9775/11097/129401/10856/10575/3837/1977/7203/399664/79902/8480/10694/9972/2091/53371/10574/54890/23299/10128/6741/55651/23381/55505/10762/55308/51808/10642/29074/65109/11052/23225/4686/23165/55135/7514/4927/9908/6396/4116/9984/3087	SLBP, NOP58, SRSF7, NUP62, NUP155, DKC1, SRSF1, DDX39A, SRSF3, ALYREF, NUP58, CCT2, NUP160, CCT6A, AHCTF1, NXT1, CCT5, TCP1, NSUN2, RAN, NUP98, SEH1L, XPO5, PNPT1, SHQ1, NUP188, DHX9, UPF1, HNRNPU, NOL6, EIF4A3, NUP42, NUP35, RUVBL2, CCT4, KPNB1, EIF4E, CCT3, MEX3D, NUP85, RAE1, CCT8, NUP153, FBL, NUP54, CCT7, ALKBH5, BICD2, LRPPRC, SSB, NHP2, SMG5, NOP10, NUP50, DDX19A, PHAX, IGF2BP1, MRPL18, UP…
GO:0032637	BP	GO:0032637	interleukin-8 production	28	0.795721	1.84665	0.000170073	0.0061248	0.00525899	121	tags=11%, list=1%, signal=11%	3304/3303/9314	HSPA1B, HSPA1A, KLF4
GO:0032677	BP	GO:0032677	regulation of interleukin-8 production	28	0.795721	1.84665	0.000170073	0.0061248	0.00525899	121	tags=11%, list=1%, signal=11%	3304/3303/9314	HSPA1B, HSPA1A, KLF4
GO:0045143	BP	GO:0045143	homologous chromosome segregation	25	0.805286	1.84407	0.000226954	0.00777695	0.00667758	219	tags=12%, list=3%, signal=12%	9134/898/29893	CCNE2, CCNE1, PSMC3IP
GO:0010803	BP	GO:0010803	regulation of tumor necrosis factor-mediated signaling pathway	30	0.785538	1.84268	0.00029935	0.00935097	0.0080291	12	tags=10%, list=0%, signal=10%	3304/3303/8877	HSPA1B, HSPA1A, SPHK1
GO:0007129	BP	GO:0007129	homologous chromosome pairing at meiosis	19	0.842585	1.83344	0.000233766	0.00781312	0.00670864	219	tags=16%, list=3%, signal=15%	9134/898/29893	CCNE2, CCNE1, PSMC3IP
GO:1901874	BP	GO:1901874	negative regulation of post-translational protein modification	50	0.740738	1.83257	5.49e-05	0.00256523	0.0022026	662	tags=18%, list=8%, signal=17%	3304/3303/23560/26271/409/3301/9529/54984/11338	HSPA1B, HSPA1A, GTPBP4, FBXO5, ARRB2, DNAJA1, BAG5, PINX1, U2AF2
GO:0070431	BP	GO:0070431	nucleotide-binding oligomerization domain containing 2 signaling pathway	10	0.920666	1.82793	5.04e-05	0.00245499	0.00210794	6	tags=20%, list=0%, signal=20%	3304/3303	HSPA1B, HSPA1A
GO:0072562	CC	GO:0072562	blood microparticle	29	0.783248	1.82509	0.000398772	0.0119294	0.010243	176	tags=14%, list=2%, signal=14%	3304/3303/3310/3312	HSPA1B, HSPA1A, HSPA6, HSPA8
GO:0060236	BP	GO:0060236	regulation of mitotic spindle organization	23	0.804884	1.82034	0.000512493	0.0143028	0.0122809	68	tags=13%, list=1%, signal=13%	3304/3303/23636	HSPA1B, HSPA1A, NUP62
GO:0005657	CC	GO:0005657	replication fork	60	0.718823	1.81878	7.6e-05	0.00325861	0.00279796	1255	tags=50%, list=15%, signal=43%	4172/55388/54962/29980/5982/4796/3014/5983/1786/10714/5422/56852/56941/5984/5424/5985/142/9031/11169/7516/7517/5111/5425/6118/5981/23649/1111/253714/55086/27339	MCM3, MCM10, TIPIN, DONSON, RFC2, TONSL, H2AX, RFC3, DNMT1, POLD3, POLA1, RAD18, HMCES, RFC4, POLD1, RFC5, PARP1, BAZ1B, WDHD1, XRCC2, XRCC3, PCNA, POLD2, RPA2, RFC1, POLA2, CHEK1, MMS22L, RADX, PRPF19
GO:0032757	BP	GO:0032757	positive regulation of interleukin-8 production	21	0.82038	1.81866	0.00073816	0.0188849	0.0162153	6	tags=10%, list=0%, signal=10%	3304/3303	HSPA1B, HSPA1A
GO:0030515	MF	GO:0030515	snoRNA binding	29	0.779781	1.81701	0.000513525	0.0143028	0.0122809	806	tags=45%, list=10%, signal=41%	9188/10528/51602/55720/57647/1736/8602/92856/10885/705/55127/9136/55272	DDX21, NOP56, NOP58, TSR1, DHX37, DKC1, NOP14, IMP4, WDR3, BYSL, HEATR1, RRP9, IMP3
GO:0031570	BP	GO:0031570	DNA integrity checkpoint signaling	99	0.684205	1.81629	6.29e-06	0.000475038	0.000407886	1255	tags=36%, list=15%, signal=31%	51514/79968/4998/81620/55159/54962/29980/1869/4436/1017/3014/11073/144455/580/25896/84444/1026/8318/63967/595/990/90381/51499/54584/4193/9894/8883/6118/8870/5883/9675/1111/1763/91603/84126/27339	DTL, WDR76, ORC1, CDT1, RFWD3, TIPIN, DONSON, E2F1, MSH2, CDK2, H2AX, TOPBP1, E2F7, BARD1, INTS7, DOT1L, CDKN1A, CDC45, CLSPN, CCND1, CDC6, TICRR, TRIAP1, GNB1L, MDM2, TELO2, NAE1, RPA2, IER3, RAD9A, TTI1, CHEK1, DNA2, ZNF830, ATRIP, PRPF19
GO:0090083	BP	GO:0090083	regulation of inclusion body assembly	13	0.887477	1.81529	0.0001211	0.00481159	0.00413142	78	tags=23%, list=1%, signal=23%	3304/3303/3337	HSPA1B, HSPA1A, DNAJB1
GO:0003697	MF	GO:0003697	single-stranded DNA binding	77	0.697917	1.8112	2.09e-05	0.00119384	0.00102508	567	tags=26%, list=7%, signal=24%	4176/51444/4173/4172/4175/4171/3329/55388/4436/4174/56652/8880/5422/7156/1663/56852/56941/8318/1660/3192	MCM7, RNF138, MCM4, MCM3, MCM6, MCM2, HSPD1, MCM10, MSH2, MCM5, TWNK, FUBP1, POLA1, TOP3A, DDX11, RAD18, HMCES, CDC45, DHX9, HNRNPU
GO:0000076	BP	GO:0000076	DNA replication checkpoint signaling	16	0.846659	1.81031	0.000806332	0.0203069	0.0174362	1206	tags=81%, list=14%, signal=70%	4998/81620/54962/29980/11073/8318/63967/990/90381/8883/5883/1763/91603	ORC1, CDT1, TIPIN, DONSON, TOPBP1, CDC45, CLSPN, CDC6, TICRR, NAE1, RAD9A, DNA2, ZNF830
GO:0101031	CC	GO:0101031	protein folding chaperone complex	34	0.759168	1.80905	0.000789565	0.0200188	0.0171889	1243	tags=62%, list=15%, signal=53%	23234/10963/3312/57003/10576/908/22948/6950/3326/10856/10575/10728/7203/10694/10574/23753/11140/10273/8624/51726/81572	DNAJC9, STIP1, HSPA8, CCDC47, CCT2, CCT6A, CCT5, TCP1, HSP90AB1, RUVBL2, CCT4, PTGES3, CCT3, CCT8, CCT7, SDF2L1, CDC37, STUB1, PSMG1, DNAJB11, PDRG1
GO:0006271	BP	GO:0006271	DNA strand elongation involved in DNA replication	15	0.860232	1.80717	0.000342274	0.0103173	0.00885882	821	tags=73%, list=10%, signal=66%	4176/4173/4172/5983/10714/5422/5426/5984/54107/5111/5425	MCM7, MCM4, MCM3, RFC3, POLD3, POLA1, POLE, RFC4, POLE3, PCNA, POLD2
GO:0001961	BP	GO:0001961	positive regulation of cytokine-mediated signaling pathway	25	0.789027	1.80683	0.000520892	0.0143109	0.0122879	6	tags=8%, list=0%, signal=8%	3304/3303	HSPA1B, HSPA1A
GO:0051028	BP	GO:0051028	mRNA transport	80	0.691345	1.80541	3.71e-05	0.00188808	0.00162117	1790	tags=55%, list=21%, signal=44%	7884/6432/23636/9631/6426/10212/6428/10189/9818/23279/25909/29107/54888/4928/81929/23511/1660/5976/9775/11097/129401/1977/79902/8480/9972/53371/54890/23299/10128/23381/10762/55308/10642/65109/23225/4686/23165/7514/4927/9908/6396/4116/9984/3087	SLBP, SRSF7, NUP62, NUP155, SRSF1, DDX39A, SRSF3, ALYREF, NUP58, NUP160, AHCTF1, NXT1, NSUN2, NUP98, SEH1L, NUP188, DHX9, UPF1, EIF4A3, NUP42, NUP35, EIF4E, NUP85, RAE1, NUP153, NUP54, ALKBH5, BICD2, LRPPRC, SMG5, NUP50, DDX19A, IGF2BP1, UPF3B, NUP210, NCBP1, NUP205, XPO1, NUP88, G3BP2, SEC13, MAGOH, THOC1, HHEX
GO:0061982	BP	GO:0061982	meiosis I cell cycle process	60	0.712998	1.80405	0.000107937	0.00435913	0.00374291	245	tags=10%, list=3%, signal=10%	993/9134/898/2956/29893/26271	CDC25A, CCNE2, CCNE1, MSH6, PSMC3IP, FBXO5
GO:0090224	BP	GO:0090224	regulation of spindle organization	24	0.791638	1.80184	0.0010698	0.0243897	0.0209419	903	tags=29%, list=11%, signal=26%	3304/3303/23636/6047/3192/4733/8480	HSPA1B, HSPA1A, NUP62, RNF4, HNRNPU, DRG1, RAE1
GO:0051054	BP	GO:0051054	positive regulation of DNA metabolic process	189	0.656428	1.80063	3.64e-08	6.86e-06	5.89e-06	1108	tags=29%, list=13%, signal=26%	993/81620/7398/11177/26354/8317/7465/4436/9314/1017/1736/5982/79915/3014/5983/3182/165918/144455/10576/908/4609/1026/1663/22948/6950/56941/5984/10926/5985/7468/3326/142/2643/605/79733/1660/8193/10155/10856/10575/5111/84250/10728/3320/7203/9643/10694/65057/55183/10574/7520/22976/7334/118460/8089	CDC25A, CDT1, USP1, BAZ1A, GNL3, CDC7, WEE1, MSH2, KLF4, CDK2, DKC1, RFC2, ATAD5, H2AX, RFC3, HNRNPAB, RNF168, E2F7, CCT2, CCT6A, MYC, CDKN1A, DDX11, CCT5, TCP1, HMCES, RFC4, DBF4, RFC5, NSD2, HSP90AB1, PARP1, GCH1, BCL7A, E2F8, DHX9, DPF1, TRIM28, RUVBL2, CCT4, PCNA, SLF1, PTGES3, HSP90AA1, CCT3, MORF4L2, CCT8, ACD, RIF1, CCT7, XRCC5, PAXIP1, UBE2N, EXOSC6, YEATS4
GO:0000792	CC	GO:0000792	heterochromatin	54	0.718149	1.80053	0.000172322	0.00616651	0.00529479	986	tags=35%, list=12%, signal=31%	79968/57673/23076/11177/2146/84733/3070/1786/1059/6950/222229/9031/3159/54107/10155/157570/53615/2296/6839	WDR76, BEND3, RRP1B, BAZ1A, EZH2, CBX2, HELLS, DNMT1, CENPB, TCP1, LRWD1, BAZ1B, HMGA1, POLE3, TRIM28, ESCO2, MBD3, FOXC1, SUV39H1
GO:0016887	MF	GO:0016887	ATP hydrolysis activity	230	0.652402	1.79735	9.6e-10	2.58e-07	2.22e-07	1094	tags=32%, list=13%, signal=28%	3304/3303/4176/9188/4998/4173/55636/4172/4175/4171/91607/3310/1105/3329/29028/57647/4436/5982/79915/5983/10212/4174/3312/51182/56652/54606/10576/6059/908/10061/3313/1663/55210/22948/6950/5984/5985/83858/9704/8886/3326/22907/1665/990/1660/5976/9775/10856/23/10575/64794/54555/3320/7203/10131/1973/29789/54863/63979/5704/57696/10694/23456/55605/10574/79029/6832/7520/57062/23195/5702/5981/9401	HSPA1B, HSPA1A, MCM7, DDX21, ORC1, MCM4, CHD7, MCM3, MCM6, MCM2, SLFN11, HSPA6, CHD1, HSPD1, ATAD2, DHX37, MSH2, RFC2, ATAD5, RFC3, DDX39A, MCM5, HSPA8, HSPA14, TWNK, DDX56, CCT2, ABCE1, CCT6A, ABCF2, HSPA9, DDX11, ATAD3A, CCT5, TCP1, RFC4, RFC5, ATAD3B, DHX34, DDX18, HSP90AB1, DHX30, DHX15, CDC6, DHX9, UPF1, EIF4A3, RUVBL2, ABCF1, CCT4, DDX31, DDX49, HSP90AA1, CCT3, TRAP1, EIF4A1, OLA1, TOR4A, F…
GO:2000105	BP	GO:2000105	positive regulation of DNA-templated DNA replication	11	0.891327	1.79508	0.000521409	0.0143109	0.0122879	509	tags=55%, list=6%, signal=51%	81620/8317/1017/144455/10926/79733	CDT1, CDC7, CDK2, E2F7, DBF4, E2F8
GO:0001975	BP	GO:0001975	response to amphetamine	16	0.837499	1.79072	0.00116187	0.0260201	0.0223419	524	tags=31%, list=6%, signal=29%	3164/5999/4929/26575/3066	NR4A1, RGS4, NR4A2, RGS17, HDAC2
GO:0051087	MF	GO:0051087	protein-folding chaperone binding	72	0.694693	1.79057	2.33e-05	0.0013069	0.00112215	1095	tags=33%, list=13%, signal=29%	993/3329/23636/3337/23234/3280/3312/3336/80273/8266/3301/9529/27000/10469/10728/6558/811/10598/578/573/10478/23753/11140/10273	CDC25A, HSPD1, NUP62, DNAJB1, DNAJC9, HES1, HSPA8, HSPE1, GRPEL1, UBL4A, DNAJA1, BAG5, DNAJC2, TIMM44, PTGES3, SLC12A2, CALR, AHSA1, BAK1, BAG1, SLC25A17, SDF2L1, CDC37, STUB1
GO:1902751	BP	GO:1902751	positive regulation of cell cycle G2/M phase transition	22	0.800673	1.78987	0.000667996	0.0174048	0.0149445	721	tags=41%, list=9%, signal=38%	993/51514/8317/79915/55920/26271/595/6240/1019	CDC25A, DTL, CDC7, ATAD5, RCC2, FBXO5, CCND1, RRM1, CDK4
GO:0009593	BP	GO:0009593	detection of chemical stimulus	13	0.874791	1.78935	0.000285304	0.0091136	0.00782528	10	tags=8%, list=0%, signal=8%	3164	NR4A1
GO:0090068	BP	GO:0090068	positive regulation of cell cycle process	136	0.661944	1.78882	6.16e-07	7.41e-05	6.37e-05	854	tags=24%, list=10%, signal=22%	993/9134/898/51514/8877/23636/2146/2237/201161/8317/5902/79915/55920/144455/26271/7027/1663/56852/10926/7517/595/79733/990/3553/6240/3192/4193/896/84250/1019/1981/29781/113130	CDC25A, CCNE2, CCNE1, DTL, SPHK1, NUP62, EZH2, FEN1, CENPV, CDC7, RANBP1, ATAD5, RCC2, E2F7, FBXO5, TFDP1, DDX11, RAD18, DBF4, XRCC3, CCND1, E2F8, CDC6, IL1B, RRM1, HNRNPU, MDM2, CCND3, SLF1, CDK4, EIF4G1, NCAPH2, CDCA5
GO:0051052	BP	GO:0051052	regulation of DNA metabolic process	331	0.642817	1.78725	1.68e-12	7.92e-10	6.8e-10	1123	tags=30%, list=13%, signal=27%	993/4176/115004/4173/81620/4172/4175/4171/91607/7398/51053/11177/26354/54962/2956/8317/7465/4436/9314/1017/1736/5982/79915/3014/57695/5983/4174/3182/165918/144455/580/23560/26271/10576/27097/7027/908/4609/1026/1663/3575/80311/22948/6950/56941/5984/10926/5985/79000/7468/7913/3326/142/2643/605/79733/990/387893/90381/1660/5976/3192/27000/54107/8193/54984/23063/10155/10856/10575/56154/5111/84250/1072…	CDC25A, MCM7, CGAS, MCM4, CDT1, MCM3, MCM6, MCM2, SLFN11, USP1, GMNN, BAZ1A, GNL3, TIPIN, MSH6, CDC7, WEE1, MSH2, KLF4, CDK2, DKC1, RFC2, ATAD5, H2AX, USP37, RFC3, MCM5, HNRNPAB, RNF168, E2F7, BARD1, GTPBP4, FBXO5, CCT2, TAF5L, TFDP1, CCT6A, MYC, CDKN1A, DDX11, IL7R, KLHL15, CCT5, TCP1, HMCES, RFC4, DBF4, RFC5, AUNIP, NSD2, DEK, HSP90AB1, PARP1, GCH1, BCL7A, E2F8, CDC6, KMT5A, TICRR, DHX9, UPF1, …
GO:0051446	BP	GO:0051446	positive regulation of meiotic cell cycle	14	0.858835	1.78424	0.00100356	0.0235761	0.0202433	3	tags=7%, list=0%, signal=7%	993	CDC25A
GO:0042255	BP	GO:0042255	ribosome assembly	39	0.734734	1.78296	0.000338399	0.0103173	0.00885882	1415	tags=54%, list=17%, signal=45%	4839/57647/55299/51388/5822/27341/708/1964/51116/23212/22907/84154/29777/56342/7520/23195/54475/55052/51081/29960/4869	NOP2, DHX37, BRIX1, NIP7, PWP2, RRP7A, C1QBP, EIF1AX, MRPS2, RRS1, DHX30, RPF2, ABT1, PPAN, XRCC5, MDN1, NLE1, MRPL20, MRPS7, MRM2, NPM1
GO:0050657	BP	GO:0050657	nucleic acid transport	100	0.670939	1.78144	7.48e-06	0.00054219	0.000465544	1790	tags=53%, list=21%, signal=42%	7884/6432/23636/9631/6426/10212/6428/10189/9818/23279/25909/29107/54888/5901/4928/81929/57510/87178/23511/1660/5976/65083/9775/11097/129401/3837/1977/79902/8480/9972/53371/54890/23299/10128/6741/23381/10762/55308/51808/10642/29074/65109/11052/23225/4686/23165/7514/4927/9908/6396/4116/9984/3087	SLBP, SRSF7, NUP62, NUP155, SRSF1, DDX39A, SRSF3, ALYREF, NUP58, NUP160, AHCTF1, NXT1, NSUN2, RAN, NUP98, SEH1L, XPO5, PNPT1, NUP188, DHX9, UPF1, NOL6, EIF4A3, NUP42, NUP35, KPNB1, EIF4E, NUP85, RAE1, NUP153, NUP54, ALKBH5, BICD2, LRPPRC, SSB, SMG5, NUP50, DDX19A, PHAX, IGF2BP1, MRPL18, UPF3B, CPSF6, NUP210, NCBP1, NUP205, XPO1, NUP88, G3BP2, SEC13, MAGOH, THOC1, HHEX
GO:0050658	BP	GO:0050658	RNA transport	100	0.670939	1.78144	7.48e-06	0.00054219	0.000465544	1790	tags=53%, list=21%, signal=42%	7884/6432/23636/9631/6426/10212/6428/10189/9818/23279/25909/29107/54888/5901/4928/81929/57510/87178/23511/1660/5976/65083/9775/11097/129401/3837/1977/79902/8480/9972/53371/54890/23299/10128/6741/23381/10762/55308/51808/10642/29074/65109/11052/23225/4686/23165/7514/4927/9908/6396/4116/9984/3087	SLBP, SRSF7, NUP62, NUP155, SRSF1, DDX39A, SRSF3, ALYREF, NUP58, NUP160, AHCTF1, NXT1, NSUN2, RAN, NUP98, SEH1L, XPO5, PNPT1, NUP188, DHX9, UPF1, NOL6, EIF4A3, NUP42, NUP35, KPNB1, EIF4E, NUP85, RAE1, NUP153, NUP54, ALKBH5, BICD2, LRPPRC, SSB, SMG5, NUP50, DDX19A, PHAX, IGF2BP1, MRPL18, UPF3B, CPSF6, NUP210, NCBP1, NUP205, XPO1, NUP88, G3BP2, SEC13, MAGOH, THOC1, HHEX
GO:1901989	BP	GO:1901989	positive regulation of cell cycle phase transition	64	0.697548	1.78052	0.00022213	0.00770385	0.00661481	757	tags=27%, list=9%, signal=24%	993/9134/898/51514/2146/8317/79915/55920/26271/7027/595/990/6240/4193/896/1019/1981	CDC25A, CCNE2, CCNE1, DTL, EZH2, CDC7, ATAD5, RCC2, FBXO5, TFDP1, CCND1, CDC6, RRM1, MDM2, CCND3, CDK4, EIF4G1
GO:0140640	MF	GO:0140640	catalytic activity, acting on a nucleic acid	388	0.639431	1.77917	3.63e-14	2.05e-11	1.76e-11	1109	tags=31%, list=13%, signal=28%	4176/9188/4173/4839/54913/55636/4172/4175/4171/91607/1105/54931/2237/2956/5932/57647/4436/1736/5982/3070/79915/5983/10212/4174/1786/7374/84172/23210/10714/114034/56652/10248/64782/54606/115708/81875/5427/92935/55178/5393/2193/56931/5422/7156/5426/1663/23404/6996/5984/5424/5985/51163/4830/80324/9704/54888/9836/64118/9533/8886/22907/1665/27037/7516/10171/54512/7517/87178/10056/1660/5976/6897/2107/9…	MCM7, DDX21, MCM4, NOP2, RPP25, CHD7, MCM3, MCM6, MCM2, SLFN11, CHD1, TRMT10C, FEN1, MSH6, RBBP8, DHX37, MSH2, DKC1, RFC2, HELLS, ATAD5, RFC3, DDX39A, MCM5, DNMT1, UNG, POLR1B, JMJD6, POLD3, TOE1, TWNK, POP7, AEN, DDX56, TRMT61A, ISG20L2, POLE2, MARS2, MRM3, EXOSC9, FARSA, DUS3L, POLA1, TOP3A, POLE, DDX11, EXOSC2, TDG, RFC4, POLD1, RFC5, DBR1, NME1, PUS1, DHX34, NSUN2, LCMT2, DUS1L, POLR1C, DDX18…
GO:0009411	BP	GO:0009411	response to UV	90	0.675409	1.77892	2.06e-05	0.00119043	0.00102214	703	tags=21%, list=8%, signal=20%	993/51514/7398/2237/54962/2956/4436/10714/1965/4609/1026/26155/5424/142/595/51499/4193/10856/5111	CDC25A, DTL, USP1, FEN1, TIPIN, MSH6, MSH2, POLD3, EIF2S1, MYC, CDKN1A, NOC2L, POLD1, PARP1, CCND1, TRIAP1, MDM2, RUVBL2, PCNA
GO:0016538	MF	GO:0016538	cyclin-dependent protein serine/threonine kinase regulator activity	32	0.752067	1.7786	0.000919058	0.0223019	0.0191493	1093	tags=38%, list=13%, signal=33%	9134/898/8851/54619/1026/595/896/899/1019/904/892/1030	CCNE2, CCNE1, CDK5R1, CCNJ, CDKN1A, CCND1, CCND3, CCNF, CDK4, CCNT1, CCNC, CDKN2B
GO:0032200	BP	GO:0032200	telomere organization	119	0.662451	1.77801	5.91e-06	0.000463733	0.000398179	1283	tags=37%, list=15%, signal=32%	9134/898/26354/2146/2237/1736/10576/908/84444/4609/22948/6950/8520/3326/142/2643/7517/5976/3192/54984/10856/10575/5111/84250/10728/3320/7203/9894/10694/55226/65057/55183/6118/10574/3183/7520/5981/9401/493861/55651/1763/23381/55505/2547	CCNE2, CCNE1, GNL3, EZH2, FEN1, DKC1, CCT2, CCT6A, DOT1L, MYC, CCT5, TCP1, HAT1, HSP90AB1, PARP1, GCH1, XRCC3, UPF1, HNRNPU, PINX1, RUVBL2, CCT4, PCNA, SLF1, PTGES3, HSP90AA1, CCT3, TELO2, CCT8, NAT10, ACD, RIF1, RPA2, CCT7, HNRNPC, XRCC5, RFC1, RECQL4, EID3, NHP2, DNA2, SMG5, NOP10, XRCC6
GO:0000723	BP	GO:0000723	telomere maintenance	109	0.663296	1.77616	1.78e-05	0.0010606	0.000910673	1283	tags=38%, list=15%, signal=32%	9134/898/26354/2237/1736/10576/908/4609/22948/6950/3326/142/2643/7517/5976/3192/54984/10856/10575/5111/84250/10728/3320/7203/9894/10694/55226/65057/55183/6118/10574/3183/7520/5981/9401/493861/55651/1763/23381/55505/2547	CCNE2, CCNE1, GNL3, FEN1, DKC1, CCT2, CCT6A, MYC, CCT5, TCP1, HSP90AB1, PARP1, GCH1, XRCC3, UPF1, HNRNPU, PINX1, RUVBL2, CCT4, PCNA, SLF1, PTGES3, HSP90AA1, CCT3, TELO2, CCT8, NAT10, ACD, RIF1, RPA2, CCT7, HNRNPC, XRCC5, RFC1, RECQL4, EID3, NHP2, DNA2, SMG5, NOP10, XRCC6
GO:0045132	BP	GO:0045132	meiotic chromosome segregation	37	0.733265	1.77595	0.00057721	0.015467	0.0132806	245	tags=11%, list=3%, signal=11%	9134/898/29893/26271	CCNE2, CCNE1, PSMC3IP, FBXO5
GO:0006405	BP	GO:0006405	RNA export from nucleus	50	0.717558	1.77522	0.000250297	0.00818023	0.00702385	1790	tags=64%, list=21%, signal=51%	23636/9631/10212/6428/10189/23279/29107/54888/5901/4928/57510/23511/1660/5976/65083/9775/1977/79902/8480/9972/54890/6741/23381/55308/51808/11052/4686/7514/4927/4116/9984/3087	NUP62, NUP155, DDX39A, SRSF3, ALYREF, NUP160, NXT1, NSUN2, RAN, NUP98, XPO5, NUP188, DHX9, UPF1, NOL6, EIF4A3, EIF4E, NUP85, RAE1, NUP153, ALKBH5, SSB, SMG5, DDX19A, PHAX, CPSF6, NCBP1, XPO1, NUP88, MAGOH, THOC1, HHEX
GO:0051236	BP	GO:0051236	establishment of RNA localization	102	0.665193	1.77432	3e-05	0.00158313	0.00135933	1790	tags=52%, list=21%, signal=41%	7884/6432/23636/9631/6426/10212/6428/10189/9818/23279/25909/29107/54888/5901/4928/81929/57510/87178/23511/1660/5976/65083/9775/11097/129401/3837/1977/79902/8480/9972/53371/54890/23299/10128/6741/23381/10762/55308/51808/10642/29074/65109/11052/23225/4686/23165/7514/4927/9908/6396/4116/9984/3087	SLBP, SRSF7, NUP62, NUP155, SRSF1, DDX39A, SRSF3, ALYREF, NUP58, NUP160, AHCTF1, NXT1, NSUN2, RAN, NUP98, SEH1L, XPO5, PNPT1, NUP188, DHX9, UPF1, NOL6, EIF4A3, NUP42, NUP35, KPNB1, EIF4E, NUP85, RAE1, NUP153, NUP54, ALKBH5, BICD2, LRPPRC, SSB, SMG5, NUP50, DDX19A, PHAX, IGF2BP1, MRPL18, UPF3B, CPSF6, NUP210, NCBP1, NUP205, XPO1, NUP88, G3BP2, SEC13, MAGOH, THOC1, HHEX
GO:0045005	BP	GO:0045005	DNA-templated DNA replication maintenance of fidelity	42	0.725709	1.77391	0.00105535	0.0242559	0.020827	454	tags=26%, list=5%, signal=25%	91607/55159/54962/29980/5932/4796/580/5426/1663/5424/142	SLFN11, RFWD3, TIPIN, DONSON, RBBP8, TONSL, BARD1, POLE, DDX11, POLD1, PARP1
GO:0030490	BP	GO:0030490	maturation of SSU-rRNA	43	0.72364	1.7733	0.000607265	0.0160408	0.0137732	1418	tags=58%, list=17%, signal=49%	55720/57647/23160/8602/27340/92856/10885/705/5822/23212/10171/25926/55127/79954/25983/55272/29777/55226/83732/88745/4809/57050/25879/10607/9277	TSR1, DHX37, WDR43, NOP14, UTP20, IMP4, WDR3, BYSL, PWP2, RRS1, RCL1, NOL11, HEATR1, NOL10, NGDN, IMP3, ABT1, NAT10, RIOK1, RRP36, SNU13, UTP3, DCAF13, TBL3, WDR46
GO:1990904	CC	GO:1990904	ribonucleoprotein complex	485	0.633886	1.7729	8.89e-17	1.01e-13	8.63e-14	1667	tags=38%, list=20%, signal=32%	3304/3303/407975/54913/10528/7884/23076/51602/51154/23636/54931/55720/114614/51593/30836/57647/5036/23160/1736/6426/3185/6427/22984/23210/3312/3182/8602/84946/84549/1965/10189/27340/10248/26156/6434/9128/51388/92856/10885/8568/10813/23481/705/5822/10946/6628/27341/10236/26155/84950/8662/10969/22889/1964/51116/23212/50628/56902/4928/8220/1665/5411/6626/10171/57510/3609/11222/6632/55127/1660/5976/6…	HSPA1B, HSPA1A, MIR17HG, RPP25, NOP56, SLBP, RRP1B, NOP58, MRTO4, NUP62, TRMT10C, TSR1, MIR155HG, SRRT, DNTTIP2, DHX37, PA2G4, WDR43, DKC1, SRSF1, HNRNPF, SRSF2, PDCD11, JMJD6, HSPA8, HNRNPAB, NOP14, LTV1, MAK16, EIF2S1, ALYREF, UTP20, POP7, RSL1D1, TRA2B, PRPF4, NIP7, IMP4, WDR3, RRP1, UTP14A, PES1, BYSL, PWP2, SF3A3, SNRPB, RRP7A, HNRNPR, NOC2L, PRPF38A, EIF3B, EBNA1BP2, KHDC4, EIF1AX, MRPS2, R…
GO:0090307	BP	GO:0090307	mitotic spindle assembly	41	0.725833	1.77286	0.00162076	0.0317563	0.0272671	862	tags=17%, list=10%, signal=15%	3304/3303/56647/4605/3192/3837/4733	HSPA1B, HSPA1A, BCCIP, MYBL2, HNRNPU, KPNB1, DRG1
GO:1901673	BP	GO:1901673	regulation of mitotic spindle assembly	11	0.880028	1.77233	0.00118319	0.0263376	0.0226144	6	tags=18%, list=0%, signal=18%	3304/3303	HSPA1B, HSPA1A
GO:1902969	BP	GO:1902969	mitotic DNA replication	14	0.852172	1.77039	0.00149652	0.0303849	0.0260896	430	tags=50%, list=5%, signal=48%	4173/4172/4175/4171/64785/5422/8318	MCM4, MCM3, MCM6, MCM2, GINS3, POLA1, CDC45
GO:0051276	BP	GO:0051276	chromosome organization	369	0.635316	1.77029	3.06e-13	1.57e-10	1.35e-10	1024	tags=26%, list=12%, signal=24%	3304/9134/898/3303/4176/4173/81620/4172/4175/4171/26354/23636/64785/2146/2237/1843/201161/51659/4436/9631/79892/1017/1736/5982/5983/11073/4174/56652/29893/26271/10576/908/84444/4609/7156/1663/6047/56647/22948/6950/5984/5985/23212/4678/4605/8318/8520/5901/3326/4928/22907/142/9031/81929/2643/7517/605/990/387893/3159/1660/5976/3192/7283/10270/8193/54984/23063/10155/10856/10575/56154/5111/84250/10728…	HSPA1B, CCNE2, CCNE1, HSPA1A, MCM7, MCM4, CDT1, MCM3, MCM6, MCM2, GNL3, NUP62, GINS3, EZH2, FEN1, DUSP1, CENPV, GINS2, MSH2, NUP155, MCMBP, CDK2, DKC1, RFC2, RFC3, TOPBP1, MCM5, TWNK, PSMC3IP, FBXO5, CCT2, CCT6A, DOT1L, MYC, TOP3A, DDX11, RNF4, BCCIP, CCT5, TCP1, RFC4, RFC5, RRS1, NASP, MYBL2, CDC45, HAT1, RAN, HSP90AB1, NUP98, DHX30, PARP1, BAZ1B, SEH1L, GCH1, XRCC3, BCL7A, CDC6, KMT5A, HMGA1, D…
GO:0000781	CC	GO:0000781	chromosome, telomeric region	105	0.663284	1.76944	1.52e-05	0.000927131	0.00079607	1134	tags=34%, list=13%, signal=30%	4176/4998/4173/4172/4175/4171/2146/2237/4436/1017/3014/4174/10189/5424/9219/222229/8520/142/7517/3066/5976/54984/5111/84250/10728/9894/55226/65057/55183/6118/7520/9401/493861/1111/6741/55651	MCM7, ORC1, MCM4, MCM3, MCM6, MCM2, EZH2, FEN1, MSH2, CDK2, H2AX, MCM5, ALYREF, POLD1, MTA2, LRWD1, HAT1, PARP1, XRCC3, HDAC2, UPF1, PINX1, PCNA, SLF1, PTGES3, TELO2, NAT10, ACD, RIF1, RPA2, XRCC5, RECQL4, EID3, CHEK1, SSB, NHP2
GO:0030687	CC	GO:0030687	preribosome, large subunit precursor	17	0.825916	1.7682	0.000736264	0.0188849	0.0162153	1072	tags=71%, list=13%, signal=62%	51154/84549/51388/23481/26155/10969/23212/51018/54663/55759/56342/23195	MRTO4, MAK16, NIP7, PES1, NOC2L, EBNA1BP2, RRS1, RRP15, WDR74, WDR12, PPAN, MDN1
GO:0005732	CC	GO:0005732	sno(s)RNA-containing ribonucleoprotein complex	21	0.79706	1.76697	0.00200723	0.0367277	0.0315358	1285	tags=62%, list=15%, signal=53%	54913/10528/51602/1736/10248/9136/2091/9410/10940/55651/10556/55505/4809	RPP25, NOP56, NOP58, DKC1, POP7, RRP9, FBL, SNRNP40, POP1, NHP2, RPP30, NOP10, SNU13
GO:2000573	BP	GO:2000573	positive regulation of DNA biosynthetic process	53	0.707439	1.76689	0.00029637	0.0093093	0.00799332	1024	tags=43%, list=12%, signal=38%	7398/9314/1736/5982/5983/10576/908/4609/22948/6950/5984/5985/3326/2643/10575/5111/10728/3320/7203/10694/65057/10574/7520	USP1, KLF4, DKC1, RFC2, RFC3, CCT2, CCT6A, MYC, CCT5, TCP1, RFC4, RFC5, HSP90AB1, GCH1, CCT4, PCNA, PTGES3, HSP90AA1, CCT3, CCT8, ACD, CCT7, XRCC5
GO:0010971	BP	GO:0010971	positive regulation of G2/M transition of mitotic cell cycle	19	0.81194	1.76676	0.0013952	0.0291088	0.0249939	721	tags=42%, list=9%, signal=39%	993/51514/8317/55920/26271/595/6240/1019	CDC25A, DTL, CDC7, RCC2, FBXO5, CCND1, RRM1, CDK4
GO:0008340	BP	GO:0008340	determination of adult lifespan	16	0.825836	1.76578	0.00197793	0.0365464	0.0313801	116	tags=19%, list=1%, signal=19%	115004/2956/4436	CGAS, MSH6, MSH2
GO:0006360	BP	GO:0006360	transcription by RNA polymerase I	54	0.704228	1.76563	0.000418179	0.0122507	0.0105189	1003	tags=37%, list=12%, signal=33%	9188/57673/10849/23160/10514/64425/55646/84172/1663/7913/9533/9031/25926/55127/54700/4691/221830/84135/5437/144108	DDX21, BEND3, POLR1G, WDR43, MYBBP1A, POLR1E, LYAR, POLR1B, DDX11, DEK, POLR1C, BAZ1B, NOL11, HEATR1, RRN3, NCL, POLR1F, UTP15, POLR2H, SPTY2D1
GO:0006301	BP	GO:0006301	postreplication repair	28	0.760515	1.76495	0.000894864	0.0219029	0.0188066	1082	tags=43%, list=13%, signal=37%	51514/7398/4436/10714/5427/56852/5424/9100/5111/5425/55339/7334	DTL, USP1, MSH2, POLD3, POLE2, RAD18, POLD1, USP10, PCNA, POLD2, WDR33, UBE2N
GO:0034605	BP	GO:0034605	cellular response to heat	42	0.721726	1.76417	0.00140321	0.0291682	0.0250449	594	tags=29%, list=7%, signal=27%	3304/3303/3310/3337/1965/5743/1026/3326/26973/3066/27000/56892	HSPA1B, HSPA1A, HSPA6, DNAJB1, EIF2S1, PTGS2, CDKN1A, HSP90AB1, CHORDC1, HDAC2, DNAJC2, TCIM
GO:0006304	BP	GO:0006304	DNA modification	58	0.696816	1.76404	0.000325456	0.0100553	0.00863389	835	tags=29%, list=10%, signal=27%	2353/57673/2146/3070/1786/7374/3182/6996/9219/142/54512/10038/54815/10155/121642/53615/6018	FOS, BEND3, EZH2, HELLS, DNMT1, UNG, HNRNPAB, TDG, MTA2, PARP1, EXOSC4, PARP2, GATAD2A, TRIM28, ALKBH2, MBD3, RLF
GO:1904869	BP	GO:1904869	regulation of protein localization to Cajal body	11	0.875221	1.76265	0.00156274	0.0311117	0.0267137	974	tags=82%, list=12%, signal=72%	1736/10576/908/22948/6950/10575/7203/10694/10574	DKC1, CCT2, CCT6A, CCT5, TCP1, CCT4, CCT3, CCT8, CCT7
GO:1904871	BP	GO:1904871	positive regulation of protein localization to Cajal body	11	0.875221	1.76265	0.00156274	0.0311117	0.0267137	974	tags=82%, list=12%, signal=72%	1736/10576/908/22948/6950/10575/7203/10694/10574	DKC1, CCT2, CCT6A, CCT5, TCP1, CCT4, CCT3, CCT8, CCT7
GO:0030686	CC	GO:0030686	90S preribosome	26	0.766648	1.76249	0.00198532	0.0365634	0.0313947	1007	tags=62%, list=12%, signal=54%	8602/27340/26156/92856/10885/23481/5822/27341/26155/55127/51096/65083/55272/79050/55759/88745	NOP14, UTP20, RSL1D1, IMP4, WDR3, PES1, PWP2, RRP7A, NOC2L, HEATR1, UTP18, NOL6, IMP3, NOC4L, WDR12, RRP36
GO:0062208	BP	GO:0062208	positive regulation of pattern recognition receptor signaling pathway	32	0.744916	1.76169	0.00125791	0.0274604	0.0235785	6	tags=6%, list=0%, signal=6%	3304/3303	HSPA1B, HSPA1A
GO:0034660	BP	GO:0034660	ncRNA metabolic process	445	0.631176	1.76165	1.95e-15	1.57e-12	1.35e-12	1418	tags=36%, list=17%, signal=32%	2353/9188/4839/54913/55636/10528/23076/9221/51602/79693/51154/26354/54931/55720/54517/51593/10849/57647/23223/5036/23160/9314/9631/1736/650/22984/64425/55299/55646/84172/8602/6428/2624/114034/84549/25896/23560/27340/10248/26156/84365/92856/54606/10885/8568/115708/10813/23481/705/5822/92935/55178/5393/27341/2193/4609/126789/56931/1663/23404/10969/23212/50628/80324/54888/7422/9836/64118/8886/4602/2…	FOS, DDX21, NOP2, RPP25, CHD7, NOP56, RRP1B, NOLC1, NOP58, YRDC, MRTO4, GNL3, TRMT10C, TSR1, PUS7, SRRT, POLR1G, DHX37, RRP12, PA2G4, WDR43, KLF4, NUP155, DKC1, BMP2, PDCD11, POLR1E, BRIX1, LYAR, POLR1B, NOP14, SRSF3, GATA2, TOE1, MAK16, INTS7, GTPBP4, UTP20, POP7, RSL1D1, NIFK, IMP4, DDX56, WDR3, RRP1, TRMT61A, UTP14A, PES1, BYSL, PWP2, MARS2, MRM3, EXOSC9, RRP7A, FARSA, MYC, PUSL1, DUS3L, DDX11…
GO:0006302	BP	GO:0006302	double-strand break repair	200	0.641369	1.75901	3.37e-08	6.56e-06	5.64e-06	1283	tags=30%, list=15%, signal=26%	4176/51444/115004/4173/4172/4175/4171/55159/2237/51659/8317/5932/4436/4796/3014/11073/4174/165918/5422/7156/1663/80311/56941/79000/7468/7913/8318/142/7516/7517/605/387893/10038/8193/10856/56154/6421/84250/157570/55345/26168/9643/113130/63979/126549/55183/6118/10213/79173/7520/7334/9401/8089/493861/1111/253714/1763/55086/84126/27339/2547	MCM7, RNF138, CGAS, MCM4, MCM3, MCM6, MCM2, RFWD3, FEN1, GINS2, CDC7, RBBP8, MSH2, TONSL, H2AX, TOPBP1, MCM5, RNF168, POLA1, TOP3A, DDX11, KLHL15, HMCES, AUNIP, NSD2, DEK, CDC45, PARP1, XRCC2, XRCC3, BCL7A, KMT5A, PARP2, DPF1, RUVBL2, TEX15, SFPQ, SLF1, ESCO2, ZGRF1, SENP3, MORF4L2, CDCA5, FIGNL1, ANKLE1, RIF1, RPA2, PSMD14, BRME1, XRCC5, UBE2N, RECQL4, YEATS4, EID3, CHEK1, MMS22L, DNA2, RADX, AT…
GO:1901992	BP	GO:1901992	positive regulation of mitotic cell cycle phase transition	56	0.695431	1.7586	0.000256809	0.00829712	0.00712422	757	tags=27%, list=9%, signal=25%	993/9134/898/51514/8317/55920/26271/7027/595/990/6240/4193/896/1019/1981	CDC25A, CCNE2, CCNE1, DTL, CDC7, RCC2, FBXO5, TFDP1, CCND1, CDC6, RRM1, MDM2, CCND3, CDK4, EIF4G1
GO:0016556	BP	GO:0016556	mRNA modification	23	0.777022	1.75733	0.00190077	0.035586	0.0305555	398	tags=30%, list=5%, signal=29%	54931/54517/1736/3182/115708/80324/54888	TRMT10C, PUS7, DKC1, HNRNPAB, TRMT61A, PUS1, NSUN2
GO:0030688	CC	GO:0030688	preribosome, small subunit precursor	13	0.857794	1.75458	0.00103531	0.0239903	0.020599	259	tags=54%, list=3%, signal=52%	23076/55720/8602/84946/27340/8568/705	RRP1B, TSR1, NOP14, LTV1, UTP20, RRP1, BYSL
GO:0031507	BP	GO:0031507	heterochromatin formation	61	0.691764	1.7528	0.000157536	0.00589874	0.00506488	1003	tags=38%, list=12%, signal=33%	57673/4001/11177/2146/201161/1017/3070/1786/90378/84444/64783/4609/8520/3066/3192/54107/10155/84823/56154/53615/55183/6839/144108	BEND3, LMNB1, BAZ1A, EZH2, CENPV, CDK2, HELLS, DNMT1, SAMD1, DOT1L, RBM15, MYC, HAT1, HDAC2, HNRNPU, POLE3, TRIM28, LMNB2, TEX15, MBD3, RIF1, SUV39H1, SPTY2D1
GO:0005643	CC	GO:0005643	nuclear pore	51	0.704883	1.75025	0.000287687	0.0091381	0.00784631	1065	tags=41%, list=13%, signal=36%	23636/9631/5902/9818/23279/25909/29107/1984/5901/4928/81929/23511/10527/11097/129401/3837/79902/8480/9972/53371/23299	NUP62, NUP155, RANBP1, NUP58, NUP160, AHCTF1, NXT1, EIF5A, RAN, NUP98, SEH1L, NUP188, IPO7, NUP42, NUP35, KPNB1, NUP85, RAE1, NUP153, NUP54, BICD2
GO:0045931	BP	GO:0045931	positive regulation of mitotic cell cycle	74	0.676069	1.74798	0.000223458	0.00770385	0.00661481	854	tags=27%, list=10%, signal=25%	993/9134/898/51514/8877/8317/3280/55920/26271/7027/595/990/6240/4193/896/1019/1977/1981/150465/113130	CDC25A, CCNE2, CCNE1, DTL, SPHK1, CDC7, HES1, RCC2, FBXO5, TFDP1, CCND1, CDC6, RRM1, MDM2, CCND3, CDK4, EIF4E, EIF4G1, TTL, CDCA5
GO:0008156	BP	GO:0008156	negative regulation of DNA replication	17	0.815977	1.74692	0.00128685	0.0277704	0.0238447	646	tags=47%, list=8%, signal=44%	81620/91607/51053/54962/23560/26271/990/23063	CDT1, SLFN11, GMNN, TIPIN, GTPBP4, FBXO5, CDC6, WAPL
GO:0070198	BP	GO:0070198	protein localization to chromosome, telomeric region	25	0.761988	1.74492	0.00158113	0.0313673	0.0269332	1024	tags=52%, list=12%, signal=46%	26354/1736/10576/908/22948/6950/54984/10575/7203/10694/65057/10574/7520	GNL3, DKC1, CCT2, CCT6A, CCT5, TCP1, PINX1, CCT4, CCT3, CCT8, ACD, CCT7, XRCC5
GO:0044774	BP	GO:0044774	mitotic DNA integrity checkpoint signaling	67	0.68174	1.74422	0.000527551	0.0144095	0.0123726	977	tags=30%, list=12%, signal=27%	51514/4998/55159/54962/29980/4436/1017/11073/144455/1026/63967/595/990/90381/51499/4193/8883/6118/8870/5883	DTL, ORC1, RFWD3, TIPIN, DONSON, MSH2, CDK2, TOPBP1, E2F7, CDKN1A, CLSPN, CCND1, CDC6, TICRR, TRIAP1, MDM2, NAE1, RPA2, IER3, RAD9A
GO:1904029	BP	GO:1904029	regulation of cyclin-dependent protein kinase activity	52	0.699363	1.74178	0.000969693	0.0229399	0.0196971	717	tags=27%, list=9%, signal=25%	993/9134/898/8851/54619/23560/1026/56647/3326/595/990/10527/896/899	CDC25A, CCNE2, CCNE1, CDK5R1, CCNJ, GTPBP4, CDKN1A, BCCIP, HSP90AB1, CCND1, CDC6, IPO7, CCND3, CCNF
GO:0005721	CC	GO:0005721	pericentric heterochromatin	19	0.800421	1.74169	0.00209907	0.0376767	0.0323506	759	tags=47%, list=9%, signal=43%	11177/2146/3070/1786/1059/222229/9031/54107/157570	BAZ1A, EZH2, HELLS, DNMT1, CENPB, LRWD1, BAZ1B, POLE3, ESCO2
GO:0015030	CC	GO:0015030	Cajal body	48	0.702517	1.74129	0.00132224	0.028105	0.024132	1665	tags=52%, list=20%, signal=42%	9221/51602/1017/1736/114034/9128/50628/283596/25888/55341/8882/96764/10208/9343/4863/2091/85403/55651/55505/51808/9879/9733/55135/7514/6631	NOLC1, NOP58, CDK2, DKC1, TOE1, PRPF4, GEMIN4, SNHG10, ZNF473, LSG1, ZPR1, TGS1, USPL1, EFTUD2, NPAT, FBL, EAF1, NHP2, NOP10, PHAX, DDX46, SART3, WRAP53, XPO1, SNRPC
GO:0006281	BP	GO:0006281	DNA repair	373	0.624357	1.74071	8.34e-12	3.63e-09	3.12e-09	1260	tags=30%, list=15%, signal=27%	4176/51514/51444/115004/4173/4172/4175/4171/7398/55159/8208/2237/2956/51659/8317/5932/4436/1017/5982/4796/3014/5983/11073/4174/7374/165918/10714/580/11198/27097/5427/84444/5422/7156/5426/1663/56647/80311/6996/56852/56941/5984/5424/5985/79000/7468/7913/8318/142/11169/6749/7516/63967/7517/605/387893/90381/1660/2175/5976/6240/10038/29089/8193/10155/10856/9100/6596/56154/6421/5111/84250/157570/10036/…	MCM7, DTL, RNF138, CGAS, MCM4, MCM3, MCM6, MCM2, USP1, RFWD3, CHAF1B, FEN1, MSH6, GINS2, CDC7, RBBP8, MSH2, CDK2, RFC2, TONSL, H2AX, RFC3, TOPBP1, MCM5, UNG, RNF168, POLD3, BARD1, SUPT16H, TAF5L, POLE2, DOT1L, POLA1, TOP3A, POLE, DDX11, BCCIP, KLHL15, TDG, RAD18, HMCES, RFC4, POLD1, RFC5, AUNIP, NSD2, DEK, CDC45, PARP1, WDHD1, SSRP1, XRCC2, CLSPN, XRCC3, BCL7A, KMT5A, TICRR, DHX9, FANCA, UPF1, RR…
GO:1904358	BP	GO:1904358	positive regulation of telomere maintenance via telomere lengthening	29	0.746828	1.74023	0.00209762	0.0376767	0.0323506	1024	tags=41%, list=12%, signal=36%	1736/10576/908/22948/6950/2643/10575/7203/10694/65057/10574/7520	DKC1, CCT2, CCT6A, CCT5, TCP1, GCH1, CCT4, CCT3, CCT8, ACD, CCT7, XRCC5
GO:0060760	BP	GO:0060760	positive regulation of response to cytokine stimulus	28	0.74985	1.7402	0.00131122	0.028082	0.0241122	6	tags=7%, list=0%, signal=7%	3304/3303	HSPA1B, HSPA1A
GO:0009982	MF	GO:0009982	pseudouridine synthase activity	10	0.876258	1.73976	0.00154451	0.0309669	0.0265894	496	tags=50%, list=6%, signal=47%	54517/1736/126789/80324/113000	PUS7, DKC1, PUSL1, PUS1, RPUSD1
GO:0032212	BP	GO:0032212	positive regulation of telomere maintenance via telomerase	28	0.749555	1.73951	0.00131122	0.028082	0.0241122	1024	tags=43%, list=12%, signal=38%	1736/10576/908/22948/6950/2643/10575/7203/10694/65057/10574/7520	DKC1, CCT2, CCT6A, CCT5, TCP1, GCH1, CCT4, CCT3, CCT8, ACD, CCT7, XRCC5
GO:0000079	BP	GO:0000079	regulation of cyclin-dependent protein serine/threonine kinase activity	50	0.70278	1.73866	0.000571041	0.0153746	0.0132012	717	tags=26%, list=9%, signal=24%	993/9134/898/8851/54619/23560/1026/56647/595/990/10527/896/899	CDC25A, CCNE2, CCNE1, CDK5R1, CCNJ, GTPBP4, CDKN1A, BCCIP, CCND1, CDC6, IPO7, CCND3, CCNF
GO:0006305	BP	GO:0006305	DNA alkylation	30	0.740746	1.73761	0.00217664	0.0382196	0.0328168	835	tags=33%, list=10%, signal=30%	2353/57673/2146/3070/1786/9219/142/54815/53615/6018	FOS, BEND3, EZH2, HELLS, DNMT1, MTA2, PARP1, GATAD2A, MBD3, RLF
GO:0006306	BP	GO:0006306	DNA methylation	30	0.740746	1.73761	0.00217664	0.0382196	0.0328168	835	tags=33%, list=10%, signal=30%	2353/57673/2146/3070/1786/9219/142/54815/53615/6018	FOS, BEND3, EZH2, HELLS, DNMT1, MTA2, PARP1, GATAD2A, MBD3, RLF
GO:0001530	MF	GO:0001530	lipopolysaccharide binding	14	0.836032	1.73686	0.00269397	0.0449313	0.0385797	67	tags=14%, list=1%, signal=14%	3164/3329	NR4A1, HSPD1
GO:0006356	BP	GO:0006356	regulation of transcription by RNA polymerase I	38	0.71692	1.73662	0.00138878	0.029082	0.0249709	676	tags=29%, list=8%, signal=27%	9188/57673/23160/10514/55646/1663/7913/9031/25926/55127/4691	DDX21, BEND3, WDR43, MYBBP1A, LYAR, DDX11, DEK, BAZ1B, NOL11, HEATR1, NCL
GO:0000462	BP	GO:0000462	maturation of SSU-rRNA from tricistronic rRNA transcript (SSU-rRNA, 5.8S rRNA, LSU-rRNA)	29	0.745198	1.73643	0.00219033	0.0383409	0.0329209	1609	tags=69%, list=19%, signal=56%	55720/57647/23160/8602/27340/705/5822/23212/10171/55127/79954/25983/29777/88745/57050/25879/10607/9277/85395/27042	TSR1, DHX37, WDR43, NOP14, UTP20, BYSL, PWP2, RRS1, RCL1, HEATR1, NOL10, NGDN, ABT1, RRP36, UTP3, DCAF13, TBL3, WDR46, SLX9, UTP25
GO:0000075	BP	GO:0000075	cell cycle checkpoint signaling	132	0.642515	1.73437	8.06e-06	0.000562421	0.000482915	619	tags=22%, list=7%, signal=21%	51514/79968/4998/81620/55159/54962/1843/29980/5932/1869/4436/1017/3014/11073/144455/580/25896/84444/1026/54888/8318/63967/7517/595/990/90381/51499/54584/4193	DTL, WDR76, ORC1, CDT1, RFWD3, TIPIN, DUSP1, DONSON, RBBP8, E2F1, MSH2, CDK2, H2AX, TOPBP1, E2F7, BARD1, INTS7, DOT1L, CDKN1A, NSUN2, CDC45, CLSPN, XRCC3, CCND1, CDC6, TICRR, TRIAP1, GNB1L, MDM2
GO:0000077	BP	GO:0000077	DNA damage checkpoint signaling	91	0.655085	1.72975	0.000152196	0.00573677	0.00492581	619	tags=23%, list=7%, signal=22%	51514/79968/55159/54962/29980/1869/4436/1017/3014/11073/144455/580/25896/84444/1026/63967/595/90381/51499/54584/4193	DTL, WDR76, RFWD3, TIPIN, DONSON, E2F1, MSH2, CDK2, H2AX, TOPBP1, E2F7, BARD1, INTS7, DOT1L, CDKN1A, CLSPN, CCND1, TICRR, TRIAP1, GNB1L, MDM2
GO:0003725	MF	GO:0003725	double-stranded RNA binding	51	0.696232	1.72877	0.000417272	0.0122507	0.0105189	1212	tags=35%, list=14%, signal=30%	9188/79693/3329/10383/10376/3326/22907/1665/3609/1660/3192/27161/1973/3608/4940/6832/6520/1994	DDX21, YRDC, HSPD1, TUBB4B, TUBA1B, HSP90AB1, DHX30, DHX15, ILF3, DHX9, HNRNPU, AGO2, EIF4A1, ILF2, OAS3, SUPV3L1, SLC3A2, ELAVL1
GO:0039531	BP	GO:0039531	regulation of cytoplasmic pattern recognition receptor signaling pathway	52	0.693752	1.72781	0.00128195	0.0277704	0.0238447	475	tags=13%, list=6%, signal=13%	3304/3303/115004/3312/708/142/84243	HSPA1B, HSPA1A, CGAS, HSPA8, C1QBP, PARP1, ZDHHC18
GO:0098813	BP	GO:0098813	nuclear chromosome segregation	174	0.633163	1.72647	6.6e-07	7.77e-05	6.67e-05	862	tags=20%, list=10%, signal=18%	3304/9134/898/3303/81620/23636/1843/55920/29893/26271/56647/23212/4605/5901/79980/9031/81929/7517/605/990/387893/3192/7283/10270/8193/54984/23063/56154/3837/150465/29781/55166/113130/4733	HSPA1B, CCNE2, CCNE1, HSPA1A, CDT1, NUP62, DUSP1, RCC2, PSMC3IP, FBXO5, BCCIP, RRS1, MYBL2, RAN, DSN1, BAZ1B, SEH1L, XRCC3, BCL7A, CDC6, KMT5A, HNRNPU, TUBG1, AKAP8, DPF1, PINX1, WAPL, TEX15, KPNB1, TTL, NCAPH2, CENPQ, CDCA5, DRG1
GO:1904814	BP	GO:1904814	regulation of protein localization to chromosome, telomeric region	13	0.843578	1.7255	0.00200232	0.0367277	0.0315358	974	tags=77%, list=12%, signal=68%	26354/1736/10576/908/22948/6950/10575/7203/10694/10574	GNL3, DKC1, CCT2, CCT6A, CCT5, TCP1, CCT4, CCT3, CCT8, CCT7
GO:1904816	BP	GO:1904816	positive regulation of protein localization to chromosome, telomeric region	12	0.848368	1.725	0.00149156	0.0303849	0.0260896	974	tags=83%, list=12%, signal=74%	26354/1736/10576/908/22948/6950/10575/7203/10694/10574	GNL3, DKC1, CCT2, CCT6A, CCT5, TCP1, CCT4, CCT3, CCT8, CCT7
GO:0045943	BP	GO:0045943	positive regulation of transcription by RNA polymerase I	28	0.742029	1.72205	0.00186819	0.0350921	0.0301314	880	tags=39%, list=10%, signal=35%	9188/23160/10514/55646/1663/7913/9031/25926/55127/4691/84135	DDX21, WDR43, MYBBP1A, LYAR, DDX11, DEK, BAZ1B, NOL11, HEATR1, NCL, UTP15
GO:0031112	BP	GO:0031112	positive regulation of microtubule polymerization or depolymerization	19	0.791167	1.72156	0.00305681	0.0493805	0.0424	62	tags=16%, list=1%, signal=16%	3304/3303/8851	HSPA1B, HSPA1A, CDK5R1
GO:0031123	BP	GO:0031123	RNA 3'-end processing	62	0.675613	1.71839	0.000510537	0.0143028	0.0122809	1552	tags=44%, list=18%, signal=36%	7884/54931/1736/114034/580/25896/5393/23404/1479/54512/87178/25888/5433/23283/58490/55339/2091/6832/118460/6741/56915/55149/10978/3028/11052/1478/4686	SLBP, TRMT10C, DKC1, TOE1, BARD1, INTS7, EXOSC9, EXOSC2, CSTF3, EXOSC4, PNPT1, ZNF473, POLR2D, CSTF2T, RPRD1B, WDR33, FBL, SUPV3L1, EXOSC6, SSB, EXOSC5, MTPAP, CLP1, HSD17B10, CPSF6, CSTF2, NCBP1
GO:0034502	BP	GO:0034502	protein localization to chromosome	76	0.663428	1.71822	0.000432167	0.0125306	0.0107593	1024	tags=37%, list=12%, signal=33%	26354/2146/4436/1736/4796/55920/11073/10576/908/6047/22948/6950/222229/142/6046/54984/23063/10856/10575/84250/7203/157570/55166/10694/65057/6118/10574/7520	GNL3, EZH2, MSH2, DKC1, TONSL, RCC2, TOPBP1, CCT2, CCT6A, RNF4, CCT5, TCP1, LRWD1, PARP1, BRD2, PINX1, WAPL, RUVBL2, CCT4, SLF1, CCT3, ESCO2, CENPQ, CCT8, ACD, RPA2, CCT7, XRCC5
GO:1904872	BP	GO:1904872	regulation of telomerase RNA localization to Cajal body	18	0.799745	1.71644	0.00303109	0.0492466	0.0422849	1270	tags=72%, list=15%, signal=61%	1736/10576/908/22948/6950/55164/10856/10575/7203/10694/10574/55651/55505	DKC1, CCT2, CCT6A, CCT5, TCP1, SHQ1, RUVBL2, CCT4, CCT3, CCT8, CCT7, NHP2, NOP10
GO:1903405	BP	GO:1903405	protein localization to nuclear body	12	0.844	1.71612	0.00183474	0.0348109	0.0298899	974	tags=75%, list=12%, signal=66%	1736/10576/908/22948/6950/10575/7203/10694/10574	DKC1, CCT2, CCT6A, CCT5, TCP1, CCT4, CCT3, CCT8, CCT7
GO:1904867	BP	GO:1904867	protein localization to Cajal body	12	0.844	1.71612	0.00183474	0.0348109	0.0298899	974	tags=75%, list=12%, signal=66%	1736/10576/908/22948/6950/10575/7203/10694/10574	DKC1, CCT2, CCT6A, CCT5, TCP1, CCT4, CCT3, CCT8, CCT7
GO:0070301	BP	GO:0070301	cellular response to hydrogen peroxide	35	0.717481	1.7159	0.00309775	0.0497421	0.0427105	703	tags=26%, list=8%, signal=24%	8877/10105/2146/9314/388/4602/3066/4193/5111	SPHK1, PPIF, EZH2, KLF4, RHOB, MYB, HDAC2, MDM2, PCNA
GO:0043414	BP	GO:0043414	macromolecule methylation	117	0.638672	1.71415	6.58e-05	0.00297452	0.00255403	1587	tags=39%, list=19%, signal=32%	2353/4839/57673/54931/2146/3070/1786/115708/6628/55178/64783/9219/54888/9836/142/10785/387893/6632/2107/54815/55798/96764/51605/6637/55170/53615/6018/2935/3276/339175/2091/55621/27292/64216/127253/6634/648/24140/207/29960/3028/6636/83640/23347/79918/10419	FOS, NOP2, BEND3, TRMT10C, EZH2, HELLS, DNMT1, TRMT61A, SNRPB, MRM3, RBM15, MTA2, NSUN2, LCMT2, PARP1, WDR4, KMT5A, SNRPD1, ETF1, GATAD2A, METTL2B, TGS1, TRMT6, SNRPG, PRMT6, MBD3, RLF, GSPT1, PRMT1, METTL2A, FBL, TRMT1, DIMT1, TFB2M, TYW3, SNRPD3, BMI1, FTSJ1, AKT1, MRM2, HSD17B10, SNRPF, RAMAC, SMCHD1, SETD6, PRMT5
GO:0009451	BP	GO:0009451	RNA modification	119	0.638467	1.71363	4.68e-05	0.00236102	0.00202726	1519	tags=41%, list=18%, signal=34%	4839/79693/54931/54517/1736/23210/3182/115708/6628/55178/64783/126789/56931/80324/54888/9836/64118/10785/113000/6632/55798/96764/51605/6637/55687/79691/55226/339175/2091/55621/84520/27292/54890/64216/6741/55651/127253/6634/8518/51726/112970/55505/24140/207/29960/27304/3028/6636/83640	NOP2, YRDC, TRMT10C, PUS7, DKC1, JMJD6, HNRNPAB, TRMT61A, SNRPB, MRM3, RBM15, PUSL1, DUS3L, PUS1, NSUN2, LCMT2, DUS1L, WDR4, RPUSD1, SNRPD1, METTL2B, TGS1, TRMT6, SNRPG, TRMU, QTRT2, NAT10, METTL2A, FBL, TRMT1, GON7, DIMT1, ALKBH5, TFB2M, SSB, NHP2, TYW3, SNRPD3, ELP1, DNAJB11, KTI12, NOP10, FTSJ1, AKT1, MRM2, MOCS3, HSD17B10, SNRPF, RAMAC
GO:0010968	BP	GO:0010968	regulation of microtubule nucleation	12	0.842477	1.71303	0.00191394	0.0357143	0.0306656	659	tags=33%, list=8%, signal=31%	3304/3303/55142/54801	HSPA1B, HSPA1A, HAUS2, HAUS6
GO:0006310	BP	GO:0006310	DNA recombination	196	0.624007	1.71222	1.3e-06	0.000135792	0.000116596	1147	tags=31%, list=14%, signal=27%	4176/51444/115004/4173/4172/4175/4171/55159/3329/2237/2956/51659/8317/5932/4436/79915/4796/3014/11073/4174/7374/165918/580/29893/7156/3575/80311/56941/79000/7468/8318/142/7516/7517/387893/6929/10856/56154/6421/84250/55345/26168/27301/9643/63979/126549/55183/6118/10213/79173/6832/7520/22976/7334/9401/118460/8089/493861/1111/253714	MCM7, RNF138, CGAS, MCM4, MCM3, MCM6, MCM2, RFWD3, HSPD1, FEN1, MSH6, GINS2, CDC7, RBBP8, MSH2, ATAD5, TONSL, H2AX, TOPBP1, MCM5, UNG, RNF168, BARD1, PSMC3IP, TOP3A, IL7R, KLHL15, HMCES, AUNIP, NSD2, CDC45, PARP1, XRCC2, XRCC3, KMT5A, TCF3, RUVBL2, TEX15, SFPQ, SLF1, ZGRF1, SENP3, APEX2, MORF4L2, FIGNL1, ANKLE1, RIF1, RPA2, PSMD14, BRME1, SUPV3L1, XRCC5, PAXIP1, UBE2N, RECQL4, EXOSC6, YEATS4, EID…
GO:0015931	BP	GO:0015931	nucleobase-containing compound transport	134	0.632462	1.70864	3.6e-05	0.00184998	0.00158846	1790	tags=47%, list=21%, signal=38%	7884/6432/23636/9631/6426/6573/10212/6428/10189/9818/60386/23279/25909/29107/54888/56262/5901/4928/81929/57510/87178/23511/1660/5976/65083/9775/2030/11097/23507/129401/3837/1977/79902/8480/9972/53371/84275/291/10478/54890/23299/10128/6741/23381/10762/55308/51808/10642/29074/65109/11052/23225/4686/23165/7514/4927/9908/6396/84230/4116/9984/7355/3087	SLBP, SRSF7, NUP62, NUP155, SRSF1, SLC19A1, DDX39A, SRSF3, ALYREF, NUP58, SLC25A19, NUP160, AHCTF1, NXT1, NSUN2, LRRC8A, RAN, NUP98, SEH1L, XPO5, PNPT1, NUP188, DHX9, UPF1, NOL6, EIF4A3, SLC29A1, NUP42, LRRC8B, NUP35, KPNB1, EIF4E, NUP85, RAE1, NUP153, NUP54, SLC25A33, SLC25A4, SLC25A17, ALKBH5, BICD2, LRPPRC, SSB, SMG5, NUP50, DDX19A, PHAX, IGF2BP1, MRPL18, UPF3B, CPSF6, NUP210, NCBP1, NUP205, X…
GO:0009112	BP	GO:0009112	nucleobase metabolic process	25	0.744265	1.70433	0.00308229	0.0496504	0.0426317	667	tags=36%, list=8%, signal=33%	5471/10606/1503/5631/7372/7298/6240/8833/55	PPAT, PAICS, CTPS1, PRPS1, UMPS, TYMS, RRM1, GMPS, ACP3
GO:0003684	MF	GO:0003684	damaged DNA binding	49	0.685992	1.70204	0.00108953	0.0245426	0.0210732	1094	tags=35%, list=13%, signal=30%	2237/2956/5932/4436/3014/7374/6996/56852/56941/5424/79000/142/10038/5111/6118/7520/9401	FEN1, MSH6, RBBP8, MSH2, H2AX, UNG, TDG, RAD18, HMCES, POLD1, AUNIP, PARP1, PARP2, PCNA, RPA2, XRCC5, RECQL4
GO:0140657	MF	GO:0140657	ATP-dependent activity	313	0.612695	1.70058	3.51e-09	7.34e-07	6.3e-07	1094	tags=28%, list=13%, signal=26%	3304/3303/4176/9188/4998/4173/55636/4172/4175/4171/91607/3310/1105/3329/29028/2956/22824/57647/4436/5982/3070/79915/5983/10212/4174/3312/51182/56652/84879/54606/10576/6059/908/10061/3313/1663/55210/22948/10808/6950/5984/5985/83858/9704/8886/3326/22907/1665/7516/7517/990/1660/5976/9775/533/23063/10856/23/10575/6596/64794/54555/3320/7203/10525/10131/1973/29789/55345/54863/23545/63979/5704/57696/106…	HSPA1B, HSPA1A, MCM7, DDX21, ORC1, MCM4, CHD7, MCM3, MCM6, MCM2, SLFN11, HSPA6, CHD1, HSPD1, ATAD2, MSH6, HSPA4L, DHX37, MSH2, RFC2, HELLS, ATAD5, RFC3, DDX39A, MCM5, HSPA8, HSPA14, TWNK, MFSD2A, DDX56, CCT2, ABCE1, CCT6A, ABCF2, HSPA9, DDX11, ATAD3A, CCT5, HSPH1, TCP1, RFC4, RFC5, ATAD3B, DHX34, DDX18, HSP90AB1, DHX30, DHX15, XRCC2, XRCC3, CDC6, DHX9, UPF1, EIF4A3, ATP6V0B, WAPL, RUVBL2, ABCF1, …
GO:0032986	BP	GO:0032986	protein-DNA complex disassembly	12	0.835516	1.69887	0.00228352	0.0397263	0.0341105	716	tags=50%, list=8%, signal=46%	83743/11198/4609/6749/3159/6418	GRWD1, SUPT16H, MYC, SSRP1, HMGA1, SET
GO:0051225	BP	GO:0051225	spindle assembly	71	0.659848	1.69886	0.00131619	0.028082	0.0241123	862	tags=20%, list=10%, signal=18%	3304/3303/26271/6047/56647/203068/55142/4605/3192/29901/54801/3837/1104/4733	HSPA1B, HSPA1A, FBXO5, RNF4, BCCIP, TUBB, HAUS2, MYBL2, HNRNPU, SAC3D1, HAUS6, KPNB1, RCC1, DRG1
GO:0045787	BP	GO:0045787	positive regulation of cell cycle	171	0.620814	1.68937	9.95e-06	0.000654505	0.000561983	854	tags=22%, list=10%, signal=20%	993/9134/898/51514/8877/23636/2146/2237/201161/8317/5902/3280/79915/55920/144455/26271/7027/1663/56852/10926/7517/595/79733/990/3553/6240/3192/4193/896/8882/84250/1019/1977/1981/150465/29781/811/113130	CDC25A, CCNE2, CCNE1, DTL, SPHK1, NUP62, EZH2, FEN1, CENPV, CDC7, RANBP1, HES1, ATAD5, RCC2, E2F7, FBXO5, TFDP1, DDX11, RAD18, DBF4, XRCC3, CCND1, E2F8, CDC6, IL1B, RRM1, HNRNPU, MDM2, CCND3, ZPR1, SLF1, CDK4, EIF4E, EIF4G1, TTL, NCAPH2, CALR, CDCA5
GO:0000070	BP	GO:0000070	mitotic sister chromatid segregation	114	0.628446	1.68764	0.00016807	0.0061248	0.00525899	862	tags=20%, list=10%, signal=18%	3304/3303/81620/23636/1843/26271/56647/23212/4605/5901/9031/81929/7517/387893/3192/7283/10270/54984/23063/3837/29781/113130/4733	HSPA1B, HSPA1A, CDT1, NUP62, DUSP1, FBXO5, BCCIP, RRS1, MYBL2, RAN, BAZ1B, SEH1L, XRCC3, KMT5A, HNRNPU, TUBG1, AKAP8, PINX1, WAPL, KPNB1, NCAPH2, CDCA5, DRG1
GO:1901988	BP	GO:1901988	negative regulation of cell cycle phase transition	167	0.619377	1.68446	8.5e-06	0.000586176	0.000503313	619	tags=21%, list=7%, signal=20%	51514/79968/4998/81620/91607/55159/2146/54962/1843/7465/29980/5932/1869/4436/9314/5933/1017/3014/11073/144455/580/25896/26271/84444/1026/54888/8318/63967/7517/595/990/90381/51499/54584/4193	DTL, WDR76, ORC1, CDT1, SLFN11, RFWD3, EZH2, TIPIN, DUSP1, WEE1, DONSON, RBBP8, E2F1, MSH2, KLF4, RBL1, CDK2, H2AX, TOPBP1, E2F7, BARD1, INTS7, FBXO5, DOT1L, CDKN1A, NSUN2, CDC45, CLSPN, XRCC3, CCND1, CDC6, TICRR, TRIAP1, GNB1L, MDM2
GO:0005681	CC	GO:0005681	spliceosomal complex	130	0.624348	1.68303	0.000138589	0.00536702	0.00460832	2118	tags=55%, list=25%, signal=42%	6426/3185/6427/3312/10189/6434/9128/10946/6628/10236/84950/22889/8220/1665/5411/6626/6632/5976/3192/9775/11338/3187/4691/84844/6637/9343/8539/55660/9410/3183/51645/6634/4670/91603/6936/27339/4809/9416/6627/10907/8896/51322/55119/10492/9879/10078/6636/57461/55702/10992/7536/51428/23517/6631/5511/25804/4116/988/9129/79005/27316/55234/10286/79622/7307/6635/10262/55696/26121/57819/51690/6629	SRSF1, HNRNPF, SRSF2, HSPA8, ALYREF, TRA2B, PRPF4, SF3A3, SNRPB, HNRNPR, PRPF38A, KHDC4, ESS2, DHX15, PNN, SNRPA, SNRPD1, UPF1, HNRNPU, EIF4A3, U2AF2, HNRNPH1, NCL, PHF5A, SNRPG, EFTUD2, API5, PRPF40A, SNRNP40, HNRNPC, PPIL1, SNRPD3, HNRNPM, ZNF830, GCFC2, PRPF19, SNU13, DDX23, SNRPA1, TXNL4A, BUD31, WAC, PRPF38B, SYNCRIP, DDX46, TSSC4, SNRPF, ISY1, YJU2, SF3B2, SF1, DDX41, MTREX, SNRPC, PPP1R8, …
GO:0071013	CC	GO:0071013	catalytic step 2 spliceosome	64	0.658411	1.68062	0.00192716	0.0358427	0.0307759	2118	tags=61%, list=25%, signal=46%	6426/3185/10189/10946/6628/10236/8220/5411/6632/3192/9775/3187/6637/9343/9410/3183/51645/6634/4670/27339/9416/6627/8896/10492/6636/57461/10992/51428/23517/4116/988/27316/10286/7307/6635/55696/57819/51690/6629	SRSF1, HNRNPF, ALYREF, SF3A3, SNRPB, HNRNPR, ESS2, PNN, SNRPD1, HNRNPU, EIF4A3, HNRNPH1, SNRPG, EFTUD2, SNRNP40, HNRNPC, PPIL1, SNRPD3, HNRNPM, PRPF19, DDX23, SNRPA1, BUD31, SYNCRIP, SNRPF, ISY1, SF3B2, DDX41, MTREX, MAGOH, CDC5L, RBMX, BCAS2, U2AF1, SNRPE, RBM22, LSM2, LSM7, SNRPB2
GO:0017111	MF	GO:0017111	ribonucleoside triphosphate phosphatase activity	371	0.601898	1.67785	3.96e-10	1.32e-07	1.13e-07	1094	tags=26%, list=13%, signal=24%	3304/3303/4176/9188/4998/4173/55636/4172/4175/4171/91607/3310/1105/3329/55720/29028/57647/4436/158158/5999/5982/79915/5983/10212/4174/3312/51182/56652/23560/54606/10576/6059/10383/908/10061/3313/10376/1663/55210/29889/22948/6950/5984/388/5985/83858/203068/26575/9704/8886/51655/5901/3326/22907/1665/2643/5881/990/1660/5976/9775/2781/55341/10856/23/10575/64794/54555/3320/7203/116988/90120/10131/1973…	HSPA1B, HSPA1A, MCM7, DDX21, ORC1, MCM4, CHD7, MCM3, MCM6, MCM2, SLFN11, HSPA6, CHD1, HSPD1, TSR1, ATAD2, DHX37, MSH2, RASEF, RGS4, RFC2, ATAD5, RFC3, DDX39A, MCM5, HSPA8, HSPA14, TWNK, GTPBP4, DDX56, CCT2, ABCE1, TUBB4B, CCT6A, ABCF2, HSPA9, TUBA1B, DDX11, ATAD3A, GNL2, CCT5, TCP1, RFC4, RHOB, RFC5, ATAD3B, TUBB, RGS17, DHX34, DDX18, RASD1, RAN, HSP90AB1, DHX30, DHX15, GCH1, RAC3, CDC6, DHX9, UP…
GO:0003724	MF	GO:0003724	RNA helicase activity	47	0.675467	1.67743	0.00243933	0.0415421	0.0356696	1731	tags=55%, list=21%, signal=44%	9188/57647/10212/54606/9704/8886/22907/1665/1660/5976/9775/64794/54555/1973/57696/6832/57062/317781/9416/55308/9879/1662/51428/23517/1654/11218	DDX21, DHX37, DDX39A, DDX56, DHX34, DDX18, DHX30, DHX15, DHX9, UPF1, EIF4A3, DDX31, DDX49, EIF4A1, DDX55, SUPV3L1, DDX24, DDX51, DDX23, DDX19A, DDX46, DDX10, DDX41, MTREX, DDX3X, DDX20
GO:0032206	BP	GO:0032206	positive regulation of telomere maintenance	46	0.676125	1.67601	0.0027915	0.0461495	0.0396257	1024	tags=30%, list=12%, signal=27%	26354/1736/10576/908/22948/6950/2643/10856/10575/7203/10694/65057/10574/7520	GNL3, DKC1, CCT2, CCT6A, CCT5, TCP1, GCH1, RUVBL2, CCT4, CCT3, CCT8, ACD, CCT7, XRCC5
GO:0010833	BP	GO:0010833	telomere maintenance via telomere lengthening	58	0.660887	1.67308	0.00206005	0.0372125	0.031952	1270	tags=43%, list=15%, signal=37%	1736/10576/908/22948/6950/3326/142/2643/3192/54984/10575/10728/3320/7203/9894/10694/55226/65057/10574/3183/7520/5981/55651/23381/55505	DKC1, CCT2, CCT6A, CCT5, TCP1, HSP90AB1, PARP1, GCH1, HNRNPU, PINX1, CCT4, PTGES3, HSP90AA1, CCT3, TELO2, CCT8, NAT10, ACD, CCT7, HNRNPC, XRCC5, RFC1, NHP2, SMG5, NOP10
GO:1990542	BP	GO:1990542	mitochondrial transmembrane transport	57	0.659768	1.6713	0.00233799	0.0402374	0.0345493	1464	tags=37%, list=17%, signal=31%	3329/10452/94081/3954/79751/80273/92609/87178/55013/10469/10165/7416/64116/54977/84275/291/10440/134266/10939/1374/29074	HSPD1, TOMM40, SFXN1, LETM1, SLC25A22, GRPEL1, TIMM50, PNPT1, MCUB, TIMM44, SLC25A13, VDAC1, SLC39A8, SLC25A38, SLC25A33, SLC25A4, TIMM17A, GRPEL2, AFG3L2, CPT1A, MRPL18
GO:0000082	BP	GO:0000082	G1/S transition of mitotic cell cycle	133	0.618703	1.67063	6.76e-05	0.00298753	0.00256521	851	tags=28%, list=10%, signal=25%	993/9134/898/91607/55159/2146/8317/7465/5932/1869/9314/5933/1017/57695/144455/7027/4609/5426/1026/10926/6502/637/605/595/990/51499/6240/4193/8462/8193/896/1019/1977/1981/1104/1871/2935	CDC25A, CCNE2, CCNE1, SLFN11, RFWD3, EZH2, CDC7, WEE1, RBBP8, E2F1, KLF4, RBL1, CDK2, USP37, E2F7, TFDP1, MYC, POLE, CDKN1A, DBF4, SKP2, BID, BCL7A, CCND1, CDC6, TRIAP1, RRM1, MDM2, KLF11, DPF1, CCND3, CDK4, EIF4E, EIF4G1, RCC1, E2F3, GSPT1
GO:0044773	BP	GO:0044773	mitotic DNA damage checkpoint signaling	63	0.654916	1.67027	0.00234849	0.0402374	0.0345493	619	tags=22%, list=7%, signal=21%	51514/55159/54962/29980/4436/1017/11073/144455/1026/63967/595/90381/51499/4193	DTL, RFWD3, TIPIN, DONSON, MSH2, CDK2, TOPBP1, E2F7, CDKN1A, CLSPN, CCND1, TICRR, TRIAP1, MDM2
GO:0046785	BP	GO:0046785	microtubule polymerization	51	0.672061	1.66875	0.00153904	0.0309669	0.0265894	659	tags=16%, list=8%, signal=15%	3304/3303/8851/2288/26271/55142/7283/54801	HSPA1B, HSPA1A, CDK5R1, FKBP4, FBXO5, HAUS2, TUBG1, HAUS6
GO:0009408	BP	GO:0009408	response to heat	60	0.659262	1.66808	0.00215761	0.0381223	0.0327333	1505	tags=43%, list=18%, signal=36%	3304/3303/3310/3337/1965/5743/1026/3326/26973/3301/3066/27000/56892/3320/4277/8893/27429/10273/81570/9093/207/8891/7266/4067/3552/7415	HSPA1B, HSPA1A, HSPA6, DNAJB1, EIF2S1, PTGS2, CDKN1A, HSP90AB1, CHORDC1, DNAJA1, HDAC2, DNAJC2, TCIM, HSP90AA1, MICB, EIF2B5, HTRA2, STUB1, CLPB, DNAJA3, AKT1, EIF2B3, DNAJC7, LYN, IL1A, VCP
GO:0022618	BP	GO:0022618	protein-RNA complex assembly	154	0.611626	1.66387	3.32e-05	0.00172221	0.00147875	2118	tags=53%, list=25%, signal=41%	4839/6426/55299/5822/10946/6628/27341/8662/22889/23212/50628/25929/3326/22907/55164/6632/1660/6732/5433/27161/84154/10856/11338/10728/96764/84844/3320/10421/6637/22827/29777/56342/7520/23195/79084/6634/54475/6936/27339/55052/4809/11171/6433/10480/6431/9416/6627/10907/51081/29960/10978/9879/79760/10078/6636/11052/57461/9733/83640/55702/10772/4686/10992/10419/7536/6631/11218/25804/9129/8683/8607/13…	NOP2, SRSF1, BRIX1, PWP2, SF3A3, SNRPB, RRP7A, EIF3B, KHDC4, RRS1, GEMIN4, GEMIN5, HSP90AB1, DHX30, SHQ1, SNRPD1, DHX9, SRPK1, POLR2D, AGO2, RPF2, RUVBL2, U2AF2, PTGES3, TGS1, PHF5A, HSP90AA1, CD2BP2, SNRPG, PUF60, ABT1, PPAN, XRCC5, MDN1, WDR77, SNRPD3, NLE1, GCFC2, PRPF19, MRPL20, SNU13, STRAP, SFSWAP, EIF3M, SRSF6, DDX23, SNRPA1, TXNL4A, MRPS7, MRM2, CLP1, DDX46, GEMIN7, TSSC4, SNRPF, CPSF6, I…
GO:0071897	BP	GO:0071897	DNA biosynthetic process	130	0.616929	1.66303	0.00023335	0.00781312	0.00670864	1270	tags=38%, list=15%, signal=33%	51514/8877/7398/9314/1736/5982/5983/10714/10576/5427/7027/908/4609/5422/5426/1026/22948/6950/5984/5424/5985/7298/3326/2643/6240/3192/27000/54107/54984/10575/9100/5111/10728/3320/7203/5425/9894/10694/55226/65057/10574/3183/7520/5981/1111/55651/5245/84289/23381/55505	DTL, SPHK1, USP1, KLF4, DKC1, RFC2, RFC3, POLD3, CCT2, POLE2, TFDP1, CCT6A, MYC, POLA1, POLE, CDKN1A, CCT5, TCP1, RFC4, POLD1, RFC5, TYMS, HSP90AB1, GCH1, RRM1, HNRNPU, DNAJC2, POLE3, PINX1, CCT4, USP10, PCNA, PTGES3, HSP90AA1, CCT3, POLD2, TELO2, CCT8, NAT10, ACD, CCT7, HNRNPC, XRCC5, RFC1, CHEK1, NHP2, PHB1, ING5, SMG5, NOP10
GO:0000377	BP	GO:0000377	RNA splicing, via transesterification reactions with bulged adenosine as nucleophile	203	0.605893	1.66194	2.92e-06	0.000254222	0.000218284	2027	tags=51%, list=24%, signal=39%	6432/6426/3185/6427/10212/23210/3312/6428/6434/9128/5725/10946/6628/64783/708/10236/84950/22889/51163/50628/25929/10921/4928/8220/1665/5411/6626/6632/1660/5976/6732/3192/9775/11338/3187/4691/6421/26528/96764/84844/10421/6637/9343/22827/55660/10432/10656/9410/3183/79084/51645/6634/4670/94104/9904/6936/27339/4809/11171/6433/6431/9416/6627/10907/8896/4869/10492/9879/79760/10078/65109/6636/57461/9733…	SRSF7, SRSF1, HNRNPF, SRSF2, DDX39A, JMJD6, HSPA8, SRSF3, TRA2B, PRPF4, PTBP1, SF3A3, SNRPB, RBM15, C1QBP, HNRNPR, PRPF38A, KHDC4, DBR1, GEMIN4, GEMIN5, RNPS1, NUP98, ESS2, DHX15, PNN, SNRPA, SNRPD1, DHX9, UPF1, SRPK1, HNRNPU, EIF4A3, U2AF2, HNRNPH1, NCL, SFPQ, DAZAP1, TGS1, PHF5A, CD2BP2, SNRPG, EFTUD2, PUF60, PRPF40A, RBM14, KHDRBS3, SNRNP40, HNRNPC, WDR77, PPIL1, SNRPD3, HNRNPM, PAXBP1, RBM19,…
GO:0000398	BP	GO:0000398	mRNA splicing, via spliceosome	203	0.605893	1.66194	2.92e-06	0.000254222	0.000218284	2027	tags=51%, list=24%, signal=39%	6432/6426/3185/6427/10212/23210/3312/6428/6434/9128/5725/10946/6628/64783/708/10236/84950/22889/51163/50628/25929/10921/4928/8220/1665/5411/6626/6632/1660/5976/6732/3192/9775/11338/3187/4691/6421/26528/96764/84844/10421/6637/9343/22827/55660/10432/10656/9410/3183/79084/51645/6634/4670/94104/9904/6936/27339/4809/11171/6433/6431/9416/6627/10907/8896/4869/10492/9879/79760/10078/65109/6636/57461/9733…	SRSF7, SRSF1, HNRNPF, SRSF2, DDX39A, JMJD6, HSPA8, SRSF3, TRA2B, PRPF4, PTBP1, SF3A3, SNRPB, RBM15, C1QBP, HNRNPR, PRPF38A, KHDC4, DBR1, GEMIN4, GEMIN5, RNPS1, NUP98, ESS2, DHX15, PNN, SNRPA, SNRPD1, DHX9, UPF1, SRPK1, HNRNPU, EIF4A3, U2AF2, HNRNPH1, NCL, SFPQ, DAZAP1, TGS1, PHF5A, CD2BP2, SNRPG, EFTUD2, PUF60, PRPF40A, RBM14, KHDRBS3, SNRNP40, HNRNPC, WDR77, PPIL1, SNRPD3, HNRNPM, PAXBP1, RBM19,…
GO:0071826	BP	GO:0071826	protein-RNA complex organization	159	0.609677	1.66003	5.28e-05	0.00252891	0.00217142	2118	tags=53%, list=25%, signal=40%	4839/6426/55299/5822/10946/6628/27341/8662/22889/23212/50628/25929/3326/22907/55164/6632/1660/6732/5433/27161/84154/10856/11338/10728/96764/84844/3320/10421/6637/22827/29777/56342/7520/23195/79084/6634/54475/6936/27339/55052/4809/11171/6433/10480/6431/9416/6627/10907/51081/29960/10978/9879/79760/10078/6636/11052/57461/9733/7415/83640/55702/10772/4686/10992/10419/7536/6631/11218/25804/9129/8683/86…	NOP2, SRSF1, BRIX1, PWP2, SF3A3, SNRPB, RRP7A, EIF3B, KHDC4, RRS1, GEMIN4, GEMIN5, HSP90AB1, DHX30, SHQ1, SNRPD1, DHX9, SRPK1, POLR2D, AGO2, RPF2, RUVBL2, U2AF2, PTGES3, TGS1, PHF5A, HSP90AA1, CD2BP2, SNRPG, PUF60, ABT1, PPAN, XRCC5, MDN1, WDR77, SNRPD3, NLE1, GCFC2, PRPF19, MRPL20, SNU13, STRAP, SFSWAP, EIF3M, SRSF6, DDX23, SNRPA1, TXNL4A, MRPS7, MRM2, CLP1, DDX46, GEMIN7, TSSC4, SNRPF, CPSF6, I…
GO:0045814	BP	GO:0045814	negative regulation of gene expression, epigenetic	82	0.633897	1.65984	0.00214902	0.0381223	0.0327333	1003	tags=30%, list=12%, signal=27%	57673/4001/11177/2146/201161/1017/3070/1786/90378/84444/64783/4609/54906/79723/8520/3066/3192/54107/10155/84823/56154/53615/55183/6839/144108	BEND3, LMNB1, BAZ1A, EZH2, CENPV, CDK2, HELLS, DNMT1, SAMD1, DOT1L, RBM15, MYC, TASOR2, SUV39H2, HAT1, HDAC2, HNRNPU, POLE3, TRIM28, LMNB2, TEX15, MBD3, RIF1, SUV39H1, SPTY2D1
GO:0008033	BP	GO:0008033	tRNA processing	97	0.62504	1.65911	0.000541307	0.0147142	0.0126342	1409	tags=37%, list=17%, signal=31%	54913/79693/54931/54517/10248/115708/126789/56931/80324/54888/9836/64118/27037/10785/87178/283989/55798/51605/55687/79691/55226/339175/55621/84520/8270/10940/11102/6741/127253/10556/8518/112970/24140/207/27304/10978	RPP25, YRDC, TRMT10C, PUS7, POP7, TRMT61A, PUSL1, DUS3L, PUS1, NSUN2, LCMT2, DUS1L, TRMT2A, WDR4, PNPT1, TSEN54, METTL2B, TRMT6, TRMU, QTRT2, NAT10, METTL2A, TRMT1, GON7, LAGE3, POP1, RPP14, SSB, TYW3, RPP30, ELP1, KTI12, FTSJ1, AKT1, MOCS3, CLP1
GO:0098687	CC	GO:0098687	chromosomal region	231	0.601836	1.65893	9.46e-07	0.000105504	9.06e-05	1134	tags=27%, list=13%, signal=24%	4176/4998/4173/81620/4172/4175/4171/11177/2146/2237/201161/4436/1017/3070/55920/3014/4174/1786/10189/1059/23279/25909/5424/79723/9219/222229/8520/4928/79980/142/9031/81929/7517/3066/5976/3192/54107/54984/23063/25983/5111/84250/10728/157570/55166/113130/79902/9894/55226/65057/55183/6118/79003/79682/6839/7520/9401/493861/23310/1111/6741/55651	MCM7, ORC1, MCM4, CDT1, MCM3, MCM6, MCM2, BAZ1A, EZH2, FEN1, CENPV, MSH2, CDK2, HELLS, RCC2, H2AX, MCM5, DNMT1, ALYREF, CENPB, NUP160, AHCTF1, POLD1, SUV39H2, MTA2, LRWD1, HAT1, NUP98, DSN1, PARP1, BAZ1B, SEH1L, XRCC3, HDAC2, UPF1, HNRNPU, POLE3, PINX1, WAPL, NGDN, PCNA, SLF1, PTGES3, ESCO2, CENPQ, CDCA5, NUP85, TELO2, NAT10, ACD, RIF1, RPA2, MIS12, CENPU, SUV39H1, XRCC5, RECQL4, EID3, NCAPD3, CH…
GO:0007004	BP	GO:0007004	telomere maintenance via telomerase	53	0.664086	1.65861	0.00215518	0.0381223	0.0327333	1270	tags=45%, list=15%, signal=39%	1736/10576/908/22948/6950/3326/2643/3192/54984/10575/10728/3320/7203/9894/10694/55226/65057/10574/3183/7520/5981/55651/23381/55505	DKC1, CCT2, CCT6A, CCT5, TCP1, HSP90AB1, GCH1, HNRNPU, PINX1, CCT4, PTGES3, HSP90AA1, CCT3, TELO2, CCT8, NAT10, ACD, CCT7, HNRNPC, XRCC5, RFC1, NHP2, SMG5, NOP10
GO:2000278	BP	GO:2000278	regulation of DNA biosynthetic process	79	0.634652	1.65752	0.00101367	0.0236831	0.0203352	1237	tags=42%, list=15%, signal=36%	7398/9314/1736/5982/5983/10576/7027/908/4609/1026/22948/6950/5984/5985/3326/2643/3192/27000/54984/10575/5111/10728/3320/7203/10694/55226/65057/10574/3183/7520/1111/84289/23381	USP1, KLF4, DKC1, RFC2, RFC3, CCT2, TFDP1, CCT6A, MYC, CDKN1A, CCT5, TCP1, RFC4, RFC5, HSP90AB1, GCH1, HNRNPU, DNAJC2, PINX1, CCT4, PCNA, PTGES3, HSP90AA1, CCT3, CCT8, NAT10, ACD, CCT7, HNRNPC, XRCC5, CHEK1, ING5, SMG5
GO:0000375	BP	GO:0000375	RNA splicing, via transesterification reactions	207	0.603825	1.65726	4.55e-06	0.000377909	0.000324487	2221	tags=55%, list=26%, signal=41%	6432/6426/3185/6427/10212/23210/3312/6428/6434/9128/5725/10946/6628/64783/708/10236/84950/22889/51163/50628/25929/10921/4928/8220/1665/5411/6626/6632/1660/5976/6732/3192/9775/11338/3187/4691/6421/26528/96764/84844/10421/6637/9343/22827/55660/10432/10656/9410/3183/79084/51645/6634/4670/94104/9904/6936/27339/4809/11171/6433/6431/9416/6627/10907/8896/4869/10492/9879/79760/10078/65109/6636/57461/9733…	SRSF7, SRSF1, HNRNPF, SRSF2, DDX39A, JMJD6, HSPA8, SRSF3, TRA2B, PRPF4, PTBP1, SF3A3, SNRPB, RBM15, C1QBP, HNRNPR, PRPF38A, KHDC4, DBR1, GEMIN4, GEMIN5, RNPS1, NUP98, ESS2, DHX15, PNN, SNRPA, SNRPD1, DHX9, UPF1, SRPK1, HNRNPU, EIF4A3, U2AF2, HNRNPH1, NCL, SFPQ, DAZAP1, TGS1, PHF5A, CD2BP2, SNRPG, EFTUD2, PUF60, PRPF40A, RBM14, KHDRBS3, SNRNP40, HNRNPC, WDR77, PPIL1, SNRPD3, HNRNPM, PAXBP1, RBM19,…
GO:0051092	BP	GO:0051092	positive regulation of NF-kappaB transcription factor activity	60	0.65461	1.65631	0.00270224	0.0449366	0.0385843	648	tags=12%, list=8%, signal=11%	3304/3303/8877/3553/1660/7186/1147	HSPA1B, HSPA1A, SPHK1, IL1B, DHX9, TRAF2, CHUK
GO:0007093	BP	GO:0007093	mitotic cell cycle checkpoint signaling	99	0.622595	1.65274	0.000438697	0.0125908	0.010811	619	tags=20%, list=7%, signal=19%	51514/4998/55159/54962/1843/29980/5932/4436/1017/11073/144455/580/1026/63967/7517/595/990/90381/51499/4193	DTL, ORC1, RFWD3, TIPIN, DUSP1, DONSON, RBBP8, MSH2, CDK2, TOPBP1, E2F7, BARD1, CDKN1A, CLSPN, XRCC3, CCND1, CDC6, TICRR, TRIAP1, MDM2
GO:0016817	MF	GO:0016817	hydrolase activity, acting on acid anhydrides	402	0.59349	1.65118	4.79e-10	1.43e-07	1.22e-07	1094	tags=25%, list=13%, signal=23%	3304/3303/4176/9188/4998/4173/55636/4172/4175/4171/91607/3310/1105/3329/55720/29028/57647/4436/158158/5999/5982/79915/5983/10212/4174/3312/51182/79077/56652/23560/54606/10576/6059/10383/908/10061/3313/10376/1663/55210/29889/22948/6950/5984/388/5985/83858/203068/26575/9704/8886/51655/5901/3326/22907/1665/2643/5881/990/1660/5976/9775/2781/55341/10856/23/10575/6596/64794/283871/54555/3320/7203/11698…	HSPA1B, HSPA1A, MCM7, DDX21, ORC1, MCM4, CHD7, MCM3, MCM6, MCM2, SLFN11, HSPA6, CHD1, HSPD1, TSR1, ATAD2, DHX37, MSH2, RASEF, RGS4, RFC2, ATAD5, RFC3, DDX39A, MCM5, HSPA8, HSPA14, DCTPP1, TWNK, GTPBP4, DDX56, CCT2, ABCE1, TUBB4B, CCT6A, ABCF2, HSPA9, TUBA1B, DDX11, ATAD3A, GNL2, CCT5, TCP1, RFC4, RHOB, RFC5, ATAD3B, TUBB, RGS17, DHX34, DDX18, RASD1, RAN, HSP90AB1, DHX30, DHX15, GCH1, RAC3, CDC6, …
GO:0016818	MF	GO:0016818	hydrolase activity, acting on acid anhydrides, in phosphorus-containing anhydrides	402	0.59349	1.65118	4.79e-10	1.43e-07	1.22e-07	1094	tags=25%, list=13%, signal=23%	3304/3303/4176/9188/4998/4173/55636/4172/4175/4171/91607/3310/1105/3329/55720/29028/57647/4436/158158/5999/5982/79915/5983/10212/4174/3312/51182/79077/56652/23560/54606/10576/6059/10383/908/10061/3313/10376/1663/55210/29889/22948/6950/5984/388/5985/83858/203068/26575/9704/8886/51655/5901/3326/22907/1665/2643/5881/990/1660/5976/9775/2781/55341/10856/23/10575/6596/64794/283871/54555/3320/7203/11698…	HSPA1B, HSPA1A, MCM7, DDX21, ORC1, MCM4, CHD7, MCM3, MCM6, MCM2, SLFN11, HSPA6, CHD1, HSPD1, TSR1, ATAD2, DHX37, MSH2, RASEF, RGS4, RFC2, ATAD5, RFC3, DDX39A, MCM5, HSPA8, HSPA14, DCTPP1, TWNK, GTPBP4, DDX56, CCT2, ABCE1, TUBB4B, CCT6A, ABCF2, HSPA9, TUBA1B, DDX11, ATAD3A, GNL2, CCT5, TCP1, RFC4, RHOB, RFC5, ATAD3B, TUBB, RGS17, DHX34, DDX18, RASD1, RAN, HSP90AB1, DHX30, DHX15, GCH1, RAC3, CDC6, …
GO:0006397	BP	GO:0006397	mRNA processing	313	0.593893	1.6484	8.56e-08	1.42e-05	1.22e-05	2204	tags=50%, list=26%, signal=38%	7884/23076/6432/54517/51593/6426/55544/3185/6427/10212/23210/3312/6428/580/10189/6434/9128/5725/10946/6628/64783/56931/708/10236/84950/1479/22889/10915/51163/50628/80324/25929/10921/4928/8220/1665/5411/6626/27037/87178/283989/6632/25888/1660/5976/6732/5433/3192/23283/9775/11338/3187/8882/4691/6421/26528/96764/84844/58490/201626/10421/6637/9343/22827/55660/10432/55339/64062/10656/9410/3183/9238/54…	SLBP, RRP1B, SRSF7, PUS7, SRRT, SRSF1, RBM38, HNRNPF, SRSF2, DDX39A, JMJD6, HSPA8, SRSF3, BARD1, ALYREF, TRA2B, PRPF4, PTBP1, SF3A3, SNRPB, RBM15, DUS3L, C1QBP, HNRNPR, PRPF38A, CSTF3, KHDC4, TCERG1, DBR1, GEMIN4, PUS1, GEMIN5, RNPS1, NUP98, ESS2, DHX15, PNN, SNRPA, TRMT2A, PNPT1, TSEN54, SNRPD1, ZNF473, DHX9, UPF1, SRPK1, POLR2D, HNRNPU, CSTF2T, EIF4A3, U2AF2, HNRNPH1, ZPR1, NCL, SFPQ, DAZAP1, T…
GO:0042826	MF	GO:0042826	histone deacetylase binding	75	0.636876	1.64819	0.000780794	0.0198856	0.0170745	1237	tags=33%, list=15%, signal=29%	3304/3303/3090/51053/9314/3280/9219/3326/142/595/3066/10270/6421/54880/138151/3320/5883/54531/112939/4824/6722/25855/5245/80764/23381	HSPA1B, HSPA1A, HIC1, GMNN, KLF4, HES1, MTA2, HSP90AB1, PARP1, CCND1, HDAC2, AKAP8, SFPQ, BCOR, NACC2, HSP90AA1, RAD9A, MIER2, NACC1, NKX3-1, SRF, BRMS1, PHB1, THAP7, SMG5
GO:0016462	MF	GO:0016462	pyrophosphatase activity	401	0.592449	1.64799	1.74e-09	4.28e-07	3.68e-07	1094	tags=25%, list=13%, signal=23%	3304/3303/4176/9188/4998/4173/55636/4172/4175/4171/91607/3310/1105/3329/55720/29028/57647/4436/158158/5999/5982/79915/5983/10212/4174/3312/51182/79077/56652/23560/54606/10576/6059/10383/908/10061/3313/10376/1663/55210/29889/22948/6950/5984/388/5985/83858/203068/26575/9704/8886/51655/5901/3326/22907/1665/2643/5881/990/1660/5976/9775/2781/55341/10856/23/10575/64794/283871/54555/3320/7203/116988/901…	HSPA1B, HSPA1A, MCM7, DDX21, ORC1, MCM4, CHD7, MCM3, MCM6, MCM2, SLFN11, HSPA6, CHD1, HSPD1, TSR1, ATAD2, DHX37, MSH2, RASEF, RGS4, RFC2, ATAD5, RFC3, DDX39A, MCM5, HSPA8, HSPA14, DCTPP1, TWNK, GTPBP4, DDX56, CCT2, ABCE1, TUBB4B, CCT6A, ABCF2, HSPA9, TUBA1B, DDX11, ATAD3A, GNL2, CCT5, TCP1, RFC4, RHOB, RFC5, ATAD3B, TUBB, RGS17, DHX34, DDX18, RASD1, RAN, HSP90AB1, DHX30, DHX15, GCH1, RAC3, CDC6, …
GO:0005635	CC	GO:0005635	nuclear envelope	262	0.597035	1.64687	1.42e-07	2.17e-05	1.86e-05	1259	tags=31%, list=15%, signal=27%	3164/51514/4001/7112/23636/199953/201161/57647/23223/55326/55379/9631/5902/1017/23560/9818/64782/6434/10885/1844/23279/5743/64783/25909/5422/29107/203068/3710/2023/1984/5901/4928/30832/142/81929/2643/85450/23224/595/23511/10527/6240/51096/27000/55787/11097/2781/27101/129401/23/27346/84823/1019/3837/55627/169714/114880/54491/811/54863/79902/55151/8480/79050/55183/9972/9123/53371/55852/1434/23299/1…	NR4A1, DTL, LMNB1, TMPO, NUP62, TMEM201, CENPV, DHX37, RRP12, AGPAT5, LRRC59, NUP155, RANBP1, CDK2, GTPBP4, NUP58, AEN, TRA2B, WDR3, DUSP2, NUP160, PTGS2, RBM15, AHCTF1, POLA1, NXT1, TUBB, ITPR3, ENO1, EIF5A, RAN, NUP98, ZNF354C, PARP1, SEH1L, GCH1, ITPRIP, SYNE2, CCND1, NUP188, IPO7, RRM1, UTP18, DNAJC2, TXLNG, NUP42, GNAZ, CACYBP, NUP35, ABCF1, TMEM97, LMNB2, CDK4, KPNB1, SMPD4, QSOX2, OSBPL6, …
GO:0044843	BP	GO:0044843	cell cycle G1/S phase transition	148	0.604901	1.64632	0.000106407	0.00432823	0.00371638	851	tags=26%, list=10%, signal=23%	993/9134/898/91607/55159/2146/8317/7465/5932/1869/9314/5933/1017/57695/144455/7027/4609/5426/1026/10926/6502/637/605/595/990/51499/6240/56892/4193/8462/8193/896/1019/1977/1981/1104/1871/2935	CDC25A, CCNE2, CCNE1, SLFN11, RFWD3, EZH2, CDC7, WEE1, RBBP8, E2F1, KLF4, RBL1, CDK2, USP37, E2F7, TFDP1, MYC, POLE, CDKN1A, DBF4, SKP2, BID, BCL7A, CCND1, CDC6, TRIAP1, RRM1, TCIM, MDM2, KLF11, DPF1, CCND3, CDK4, EIF4E, EIF4G1, RCC1, E2F3, GSPT1
GO:0007051	BP	GO:0007051	spindle organization	108	0.612557	1.64096	0.000680365	0.0176458	0.0151514	962	tags=19%, list=11%, signal=17%	3304/3303/23636/26271/6047/56647/79000/203068/55142/4605/5901/3192/7283/29901/55521/54801/3837/1104/4733/8480/7430	HSPA1B, HSPA1A, NUP62, FBXO5, RNF4, BCCIP, AUNIP, TUBB, HAUS2, MYBL2, RAN, HNRNPU, TUBG1, SAC3D1, TRIM36, HAUS6, KPNB1, RCC1, DRG1, RAE1, EZR
GO:0032204	BP	GO:0032204	regulation of telomere maintenance	69	0.64032	1.63967	0.00262765	0.0442164	0.0379659	1112	tags=33%, list=13%, signal=29%	26354/1736/10576/908/4609/22948/6950/142/2643/5976/3192/54984/10856/10575/84250/7203/10694/55226/65057/10574/3183/7520/493861	GNL3, DKC1, CCT2, CCT6A, MYC, CCT5, TCP1, PARP1, GCH1, UPF1, HNRNPU, PINX1, RUVBL2, CCT4, SLF1, CCT3, CCT8, NAT10, ACD, CCT7, HNRNPC, XRCC5, EID3
GO:0140098	MF	GO:0140098	catalytic activity, acting on RNA	254	0.593536	1.63674	1.67e-06	0.000163223	0.000140149	1538	tags=36%, list=18%, signal=30%	9188/4839/54913/54931/2237/57647/10212/84172/23210/114034/10248/54606/115708/81875/92935/55178/5393/2193/56931/23404/51163/80324/9704/54888/9836/64118/9533/8886/22907/1665/27037/10171/54512/87178/10056/1660/5976/6897/2107/9775/171568/27161/64794/54555/55798/96764/85463/3035/201626/1973/55687/79691/51728/57696/51651/5437/339175/2091/55621/51251/22894/283459/6832/5917/27292/54890/57062/10622/64216/…	DDX21, NOP2, RPP25, TRMT10C, FEN1, DHX37, DDX39A, POLR1B, JMJD6, TOE1, POP7, DDX56, TRMT61A, ISG20L2, MARS2, MRM3, EXOSC9, FARSA, DUS3L, EXOSC2, DBR1, PUS1, DHX34, NSUN2, LCMT2, DUS1L, POLR1C, DDX18, DHX30, DHX15, TRMT2A, RCL1, EXOSC4, PNPT1, FARSB, DHX9, UPF1, TARS1, ETF1, EIF4A3, POLR3H, AGO2, DDX31, DDX49, METTL2B, TGS1, ZC3H12C, HARS1, PDE12, EIF4A1, TRMU, QTRT2, POLR3K, DDX55, PTRH2, POLR2H,…
GO:0000086	BP	GO:0000086	G2/M transition of mitotic cell cycle	84	0.623994	1.63664	0.00186459	0.0350921	0.0301314	562	tags=24%, list=7%, signal=22%	993/51514/4998/8317/7465/29980/5932/1017/55920/11073/580/9024/26271/1026/6502/63967/595/990/90381/6240	CDC25A, DTL, ORC1, CDC7, WEE1, DONSON, RBBP8, CDK2, RCC2, TOPBP1, BARD1, BRSK2, FBXO5, CDKN1A, SKP2, CLSPN, CCND1, CDC6, TICRR, RRM1
GO:0043021	MF	GO:0043021	ribonucleoprotein complex binding	109	0.610933	1.63594	0.000555495	0.0150276	0.0129033	830	tags=29%, list=10%, signal=27%	2146/7374/7866/1965/23560/57003/3954/6059/23481/6628/708/80155/4830/50628/25929/1984/26135/6626/57510/56926/92609/1660/3192/2107/27000/9775/90850/4193/79612/10421/29789/54915	EZH2, UNG, IFRD2, EIF2S1, GTPBP4, CCDC47, LETM1, ABCE1, PES1, SNRPB, C1QBP, NAA15, NME1, GEMIN4, GEMIN5, EIF5A, SERBP1, SNRPA, XPO5, NCLN, TIMM50, DHX9, HNRNPU, ETF1, DNAJC2, EIF4A3, ZNF598, MDM2, NAA16, CD2BP2, OLA1, YTHDF1
GO:0007059	BP	GO:0007059	chromosome segregation	235	0.592884	1.63345	4.73e-06	0.00038778	0.000332962	862	tags=19%, list=10%, signal=17%	3304/9134/898/3303/81620/23636/1843/55920/29893/26271/7156/6047/56647/56852/203068/23212/55142/4605/5901/79980/9031/81929/7517/605/990/387893/6732/3192/7283/29901/10270/8193/54984/23063/54801/56154/3837/157570/150465/29781/55166/1104/113130/4733	HSPA1B, CCNE2, CCNE1, HSPA1A, CDT1, NUP62, DUSP1, RCC2, PSMC3IP, FBXO5, TOP3A, RNF4, BCCIP, RAD18, TUBB, RRS1, HAUS2, MYBL2, RAN, DSN1, BAZ1B, SEH1L, XRCC3, BCL7A, CDC6, KMT5A, SRPK1, HNRNPU, TUBG1, SAC3D1, AKAP8, DPF1, PINX1, WAPL, HAUS6, TEX15, KPNB1, ESCO2, TTL, NCAPH2, CENPQ, RCC1, CDCA5, DRG1
GO:0062207	BP	GO:0062207	regulation of pattern recognition receptor signaling pathway	75	0.629893	1.63012	0.00116432	0.0260201	0.0223419	475	tags=11%, list=6%, signal=10%	3304/3303/115004/3312/708/409/142/84243	HSPA1B, HSPA1A, CGAS, HSPA8, C1QBP, ARRB2, PARP1, ZDHHC18
GO:0031965	CC	GO:0031965	nuclear membrane	182	0.595835	1.62884	2.9e-05	0.00156055	0.00133995	1393	tags=32%, list=17%, signal=27%	3164/51514/4001/23636/199953/201161/57647/23223/9631/23560/9818/64782/6434/10885/1844/5743/64783/25909/3710/2023/4928/30832/2643/85450/23224/595/51096/27000/55787/11097/129401/27346/84823/1019/3837/55627/169714/114880/79902/55151/79050/55183/9972/9123/53371/55852/10128/8089/26049/27348/10280/80764/54498/3843/10762/144404/6836/2627	NR4A1, DTL, LMNB1, NUP62, TMEM201, CENPV, DHX37, RRP12, NUP155, GTPBP4, NUP58, AEN, TRA2B, WDR3, DUSP2, PTGS2, RBM15, AHCTF1, ITPR3, ENO1, NUP98, ZNF354C, GCH1, ITPRIP, SYNE2, CCND1, UTP18, DNAJC2, TXLNG, NUP42, NUP35, TMEM97, LMNB2, CDK4, KPNB1, SMPD4, QSOX2, OSBPL6, NUP85, TMEM38B, NOC4L, RIF1, NUP153, SLC16A3, NUP54, TEX2, LRPPRC, YEATS4, FAM169A, TOR1B, SIGMAR1, THAP7, SMOX, IPO5, NUP50, TMEM…
GO:0016071	BP	GO:0016071	mRNA metabolic process	453	0.581969	1.62536	6.61e-10	1.87e-07	1.6e-07	1665	tags=36%, list=20%, signal=30%	3304/3303/7884/23076/51154/6432/54931/54517/51593/1869/1736/6426/55544/3185/6427/55603/10212/23210/3312/3182/9125/6428/580/10189/6434/9128/115708/5725/10946/6628/5393/64783/56931/708/10236/23404/84950/25904/1479/22889/10915/51163/50628/80324/25929/9704/54888/79899/10921/4928/8220/26135/1665/5411/6626/27037/54512/87178/283989/6632/25888/1660/5976/6732/5433/3192/2107/23283/9775/51441/7186/27161/113…	HSPA1B, HSPA1A, SLBP, RRP1B, MRTO4, SRSF7, TRMT10C, PUS7, SRRT, E2F1, DKC1, SRSF1, RBM38, HNRNPF, SRSF2, TENT5A, DDX39A, JMJD6, HSPA8, HNRNPAB, CNOT9, SRSF3, BARD1, ALYREF, TRA2B, PRPF4, TRMT61A, PTBP1, SF3A3, SNRPB, EXOSC9, RBM15, DUS3L, C1QBP, HNRNPR, EXOSC2, PRPF38A, CNOT10, CSTF3, KHDC4, TCERG1, DBR1, GEMIN4, PUS1, GEMIN5, DHX34, NSUN2, PRR5L, RNPS1, NUP98, ESS2, SERBP1, DHX15, PNN, SNRPA, TR…
GO:0001510	BP	GO:0001510	RNA methylation	65	0.635994	1.62464	0.001458	0.0298679	0.0256457	1519	tags=42%, list=18%, signal=34%	4839/54931/115708/6628/55178/64783/54888/9836/10785/6632/55798/96764/51605/6637/339175/2091/55621/27292/64216/127253/6634/24140/207/29960/3028/6636/83640	NOP2, TRMT10C, TRMT61A, SNRPB, MRM3, RBM15, NSUN2, LCMT2, WDR4, SNRPD1, METTL2B, TGS1, TRMT6, SNRPG, METTL2A, FBL, TRMT1, DIMT1, TFB2M, TYW3, SNRPD3, FTSJ1, AKT1, MRM2, HSD17B10, SNRPF, RAMAC
GO:0005684	CC	GO:0005684	U2-type spliceosomal complex	65	0.635635	1.62372	0.00149936	0.0303849	0.0260896	2118	tags=60%, list=25%, signal=45%	9128/10946/6628/84950/1665/6632/9775/11338/84844/6637/9343/55660/9410/51645/6634/6936/27339/4809/6627/10907/8896/9879/6636/57461/55702/10992/6631/25804/988/9129/55234/10286/6635/10262/55696/26121/57819/51690/6629	PRPF4, SF3A3, SNRPB, PRPF38A, DHX15, SNRPD1, EIF4A3, U2AF2, PHF5A, SNRPG, EFTUD2, PRPF40A, SNRNP40, PPIL1, SNRPD3, GCFC2, PRPF19, SNU13, SNRPA1, TXNL4A, BUD31, DDX46, SNRPF, ISY1, YJU2, SF3B2, SNRPC, LSM4, CDC5L, PRPF3, SMU1, BCAS2, SNRPE, SF3B4, RBM22, PRPF31, LSM2, LSM7, SNRPB2
GO:0070828	BP	GO:0070828	heterochromatin organization	78	0.62187	1.62175	0.00105039	0.0242403	0.0208136	1003	tags=31%, list=12%, signal=27%	57673/4001/11177/2146/201161/1017/3070/3014/1786/90378/84444/64783/4609/8520/3066/3192/54107/10155/84823/56154/53615/55183/6839/144108	BEND3, LMNB1, BAZ1A, EZH2, CENPV, CDK2, HELLS, H2AX, DNMT1, SAMD1, DOT1L, RBM15, MYC, HAT1, HDAC2, HNRNPU, POLE3, TRIM28, LMNB2, TEX15, MBD3, RIF1, SUV39H1, SPTY2D1
GO:0010564	BP	GO:0010564	regulation of cell cycle process	430	0.581362	1.62128	2.25e-09	5.1e-07	4.38e-07	920	tags=21%, list=11%, signal=20%	3304/993/9134/898/3303/51514/8877/79968/4998/81620/91607/55159/23636/2146/2237/54962/1843/201161/8317/7465/29980/5932/1869/4436/9314/5933/5902/1017/10514/79915/55920/3014/11073/144455/2827/580/25896/9738/26271/7027/84444/25909/4609/1026/1663/6047/56852/10926/54888/8318/637/9031/26973/63967/7517/605/595/79733/990/3553/90381/51499/6240/3192/10807/56892/55787/51441/54584/4193/8462/8193/23063/896/842…	HSPA1B, CDC25A, CCNE2, CCNE1, HSPA1A, DTL, SPHK1, WDR76, ORC1, CDT1, SLFN11, RFWD3, NUP62, EZH2, FEN1, TIPIN, DUSP1, CENPV, CDC7, WEE1, DONSON, RBBP8, E2F1, MSH2, KLF4, RBL1, RANBP1, CDK2, MYBBP1A, ATAD5, RCC2, H2AX, TOPBP1, E2F7, GPR3, BARD1, INTS7, CCP110, FBXO5, TFDP1, DOT1L, AHCTF1, MYC, CDKN1A, DDX11, RNF4, RAD18, DBF4, NSUN2, CDC45, BID, BAZ1B, CHORDC1, CLSPN, XRCC3, BCL7A, CCND1, E2F8, CDC…
GO:0006399	BP	GO:0006399	tRNA metabolic process	151	0.596089	1.61949	0.000141554	0.00537146	0.00461214	1658	tags=38%, list=20%, signal=31%	54913/79693/54931/54517/10248/115708/92935/5393/2193/126789/56931/23404/80324/54888/9836/64118/27037/10785/87178/10056/283989/6897/55798/3035/51605/55687/79691/55226/339175/55621/84520/283459/5917/8270/10940/11102/6741/127253/55718/5435/10556/8518/9329/112970/24140/207/146857/27304/3376/10978/124454/3028/2972/112495/348180/57470/11340	RPP25, YRDC, TRMT10C, PUS7, POP7, TRMT61A, MARS2, EXOSC9, FARSA, PUSL1, DUS3L, EXOSC2, PUS1, NSUN2, LCMT2, DUS1L, TRMT2A, WDR4, PNPT1, FARSB, TSEN54, TARS1, METTL2B, HARS1, TRMT6, TRMU, QTRT2, NAT10, METTL2A, TRMT1, GON7, GATC, RARS1, LAGE3, POP1, RPP14, SSB, TYW3, POLR3E, POLR2F, RPP30, ELP1, GTF3C4, KTI12, FTSJ1, AKT1, SLFN13, MOCS3, IARS1, CLP1, EARS2, HSD17B10, BRF1, GTF3C6, CTU2, LRRC47, EXO…
GO:2000045	BP	GO:2000045	regulation of G1/S transition of mitotic cell cycle	103	0.606264	1.61792	0.000885822	0.0218709	0.0187792	661	tags=22%, list=8%, signal=21%	9134/898/91607/55159/2146/7465/1869/9314/5933/1017/144455/7027/1026/637/605/595/990/51499/6240/4193/8462/8193/896	CCNE2, CCNE1, SLFN11, RFWD3, EZH2, WEE1, E2F1, KLF4, RBL1, CDK2, E2F7, TFDP1, CDKN1A, BID, BCL7A, CCND1, CDC6, TRIAP1, RRM1, MDM2, KLF11, DPF1, CCND3
GO:1901991	BP	GO:1901991	negative regulation of mitotic cell cycle phase transition	118	0.600291	1.61271	0.000955201	0.0227996	0.0195766	619	tags=20%, list=7%, signal=19%	51514/4998/91607/55159/2146/1843/7465/29980/5932/9314/5933/1017/11073/144455/580/26271/1026/63967/7517/595/990/90381/51499/4193	DTL, ORC1, SLFN11, RFWD3, EZH2, DUSP1, WEE1, DONSON, RBBP8, KLF4, RBL1, CDK2, TOPBP1, E2F7, BARD1, FBXO5, CDKN1A, CLSPN, XRCC3, CCND1, CDC6, TICRR, TRIAP1, MDM2
GO:0044839	BP	GO:0044839	cell cycle G2/M phase transition	94	0.608131	1.61271	0.00169925	0.0327904	0.028155	586	tags=23%, list=7%, signal=22%	993/51514/4998/8317/7465/29980/5932/1017/79915/55920/11073/580/9024/26271/1026/6502/63967/595/990/90381/6240/10270	CDC25A, DTL, ORC1, CDC7, WEE1, DONSON, RBBP8, CDK2, ATAD5, RCC2, TOPBP1, BARD1, BRSK2, FBXO5, CDKN1A, SKP2, CLSPN, CCND1, CDC6, TICRR, RRM1, AKAP8
GO:1903047	BP	GO:1903047	mitotic cell cycle process	445	0.576796	1.60987	2e-09	4.71e-07	4.04e-07	862	tags=20%, list=10%, signal=19%	3304/993/9134/898/3303/51514/8877/4998/4173/81620/4172/4175/4171/91607/55159/23636/64785/2146/54619/54962/1843/8317/7465/29980/5932/1869/4436/9314/5933/5902/1017/79915/55920/57695/11073/144455/580/9024/26271/7027/4609/5422/5426/1026/56647/388/10926/23212/4605/8318/5901/6502/637/9031/81929/2697/63967/7517/605/595/990/387893/3553/90381/51499/6240/3192/7283/10270/27338/4193/8462/8193/54984/55521/230…	HSPA1B, CDC25A, CCNE2, CCNE1, HSPA1A, DTL, SPHK1, ORC1, MCM4, CDT1, MCM3, MCM6, MCM2, SLFN11, RFWD3, NUP62, GINS3, EZH2, CCNJ, TIPIN, DUSP1, CDC7, WEE1, DONSON, RBBP8, E2F1, MSH2, KLF4, RBL1, RANBP1, CDK2, ATAD5, RCC2, USP37, TOPBP1, E2F7, BARD1, BRSK2, FBXO5, TFDP1, MYC, POLA1, POLE, CDKN1A, BCCIP, RHOB, DBF4, RRS1, MYBL2, CDC45, RAN, SKP2, BID, BAZ1B, SEH1L, GJA1, CLSPN, XRCC3, BCL7A, CCND1, CD…
GO:0101002	CC	GO:0101002	ficolin-1-rich granule	84	0.61342	1.60891	0.00266542	0.0445866	0.0382837	1628	tags=35%, list=19%, signal=28%	3304/3303/3310/3312/4860/83858/3614/3326/7130/3837/3320/10694/5223/3608/10213/5702/10312/47/4282/2547/5718/226/5709/7415/5701/8655/965/79169/4831	HSPA1B, HSPA1A, HSPA6, HSPA8, PNP, ATAD3B, IMPDH1, HSP90AB1, TNFAIP6, KPNB1, HSP90AA1, CCT8, PGAM1, ILF2, PSMD14, PSMC3, TCIRG1, ACLY, MIF, XRCC6, PSMD12, ALDOA, PSMD3, VCP, PSMC2, DYNLL1, CD58, C1orf35, NME2
GO:0007052	BP	GO:0007052	mitotic spindle organization	75	0.621496	1.60839	0.0016098	0.0317561	0.027267	903	tags=16%, list=11%, signal=14%	3304/3303/23636/56647/4605/5901/3192/7283/3837/1104/4733/8480	HSPA1B, HSPA1A, NUP62, BCCIP, MYBL2, RAN, HNRNPU, TUBG1, KPNB1, RCC1, DRG1, RAE1
GO:1901987	BP	GO:1901987	regulation of cell cycle phase transition	269	0.581751	1.60589	1.72e-06	0.000163223	0.000140149	661	tags=19%, list=8%, signal=18%	993/9134/898/51514/79968/4998/81620/91607/55159/2146/54962/1843/8317/7465/29980/5932/1869/4436/9314/5933/1017/79915/55920/3014/11073/144455/580/25896/26271/7027/84444/1026/10926/54888/8318/637/63967/7517/605/595/990/90381/51499/6240/56892/54584/4193/8462/8193/896	CDC25A, CCNE2, CCNE1, DTL, WDR76, ORC1, CDT1, SLFN11, RFWD3, EZH2, TIPIN, DUSP1, CDC7, WEE1, DONSON, RBBP8, E2F1, MSH2, KLF4, RBL1, CDK2, ATAD5, RCC2, H2AX, TOPBP1, E2F7, BARD1, INTS7, FBXO5, TFDP1, DOT1L, CDKN1A, DBF4, NSUN2, CDC45, BID, CLSPN, XRCC3, BCL7A, CCND1, CDC6, TICRR, TRIAP1, RRM1, TCIM, GNB1L, MDM2, KLF11, DPF1, CCND3
GO:0032259	BP	GO:0032259	methylation	155	0.589022	1.60539	0.000208118	0.00730869	0.00627552	1596	tags=36%, list=19%, signal=30%	2353/4839/57673/54931/2146/3070/1786/115708/56980/6628/55178/64783/79723/9219/54888/7468/9836/7298/142/27037/10785/387893/6632/9718/2107/54815/55798/96764/51605/6637/55170/53615/6018/2935/3276/339175/2091/55621/6839/27292/11108/64216/127253/6634/648/24140/207/29960/3028/6636/83640/23347/4507/79918/10419/7172	FOS, NOP2, BEND3, TRMT10C, EZH2, HELLS, DNMT1, TRMT61A, PRDM10, SNRPB, MRM3, RBM15, SUV39H2, MTA2, NSUN2, NSD2, LCMT2, TYMS, PARP1, TRMT2A, WDR4, KMT5A, SNRPD1, ECE2, ETF1, GATAD2A, METTL2B, TGS1, TRMT6, SNRPG, PRMT6, MBD3, RLF, GSPT1, PRMT1, METTL2A, FBL, TRMT1, SUV39H1, DIMT1, PRDM4, TFB2M, TYW3, SNRPD3, BMI1, FTSJ1, AKT1, MRM2, HSD17B10, SNRPF, RAMAC, SMCHD1, MTAP, SETD6, PRMT5, TPMT
GO:0003714	MF	GO:0003714	transcription corepressor activity	109	0.598799	1.60345	0.00107764	0.0244699	0.0210107	720	tags=20%, list=9%, signal=19%	3303/51460/51053/2146/3337/5932/5036/10514/6427/9994/708/26155/10915/9219/2023/7090/595/387893/3192/10155/10856/54880	HSPA1A, SFMBT1, GMNN, EZH2, DNAJB1, RBBP8, PA2G4, MYBBP1A, SRSF2, CASP8AP2, C1QBP, NOC2L, TCERG1, MTA2, ENO1, TLE3, CCND1, KMT5A, HNRNPU, TRIM28, RUVBL2, BCOR
GO:0051053	BP	GO:0051053	negative regulation of DNA metabolic process	85	0.611354	1.60271	0.00162882	0.0317563	0.0272671	1024	tags=32%, list=12%, signal=28%	115004/81620/91607/51053/54962/2956/4436/23560/26271/1026/80311/79000/142/990/387893/3192/27000/54984/23063/10155/26168/126549/55226/65057/55183/3183/7520	CGAS, CDT1, SLFN11, GMNN, TIPIN, MSH6, MSH2, GTPBP4, FBXO5, CDKN1A, KLHL15, AUNIP, PARP1, CDC6, KMT5A, HNRNPU, DNAJC2, PINX1, WAPL, TRIM28, SENP3, ANKLE1, NAT10, ACD, RIF1, HNRNPC, XRCC5
GO:0010948	BP	GO:0010948	negative regulation of cell cycle process	194	0.583991	1.60196	5.46e-05	0.00256523	0.0022026	646	tags=20%, list=8%, signal=19%	51514/79968/4998/81620/91607/55159/2146/54962/1843/7465/29980/5932/1869/4436/9314/5933/1017/3014/11073/144455/580/25896/9738/26271/84444/1026/54888/8318/9031/63967/7517/595/79733/990/90381/51499/54584/4193/23063	DTL, WDR76, ORC1, CDT1, SLFN11, RFWD3, EZH2, TIPIN, DUSP1, WEE1, DONSON, RBBP8, E2F1, MSH2, KLF4, RBL1, CDK2, H2AX, TOPBP1, E2F7, BARD1, INTS7, CCP110, FBXO5, DOT1L, CDKN1A, NSUN2, CDC45, BAZ1B, CLSPN, XRCC3, CCND1, E2F8, CDC6, TICRR, TRIAP1, GNB1L, MDM2, WAPL
GO:0042770	BP	GO:0042770	signal transduction in response to DNA damage	136	0.59277	1.60188	0.000325143	0.0100553	0.00863389	1255	tags=29%, list=15%, signal=25%	51514/79968/3090/55159/54962/29980/1869/4436/1017/5366/79915/3014/11073/144455/580/25896/84444/1026/637/63967/595/387893/90381/51499/9521/54584/4193/9100/8533/9894/6118/8870/5883/22976/9675/1111/4282/91603/84126/27339	DTL, WDR76, HIC1, RFWD3, TIPIN, DONSON, E2F1, MSH2, CDK2, PMAIP1, ATAD5, H2AX, TOPBP1, E2F7, BARD1, INTS7, DOT1L, CDKN1A, BID, CLSPN, CCND1, KMT5A, TICRR, TRIAP1, EEF1E1, GNB1L, MDM2, USP10, COPS3, TELO2, RPA2, IER3, RAD9A, PAXIP1, TTI1, CHEK1, MIF, ZNF830, ATRIP, PRPF19
GO:0051321	BP	GO:0051321	meiotic cell cycle	136	0.592121	1.60013	0.00032989	0.0101369	0.00870396	893	tags=16%, list=11%, signal=15%	993/9134/898/1843/2956/5932/1017/3014/2827/29893/26271/7156/54888/7516/2175/7283/51441/56154/29781/811/63979/126549	CDC25A, CCNE2, CCNE1, DUSP1, MSH6, RBBP8, CDK2, H2AX, GPR3, PSMC3IP, FBXO5, TOP3A, NSUN2, XRCC2, FANCA, TUBG1, YTHDF2, TEX15, NCAPH2, CALR, FIGNL1, ANKLE1
GO:0000819	BP	GO:0000819	sister chromatid segregation	139	0.590922	1.59954	0.000343058	0.0103173	0.00885882	862	tags=19%, list=10%, signal=17%	3304/3303/81620/23636/1843/26271/56647/23212/4605/5901/9031/81929/7517/605/990/387893/3192/7283/10270/8193/54984/23063/3837/29781/113130/4733	HSPA1B, HSPA1A, CDT1, NUP62, DUSP1, FBXO5, BCCIP, RRS1, MYBL2, RAN, BAZ1B, SEH1L, XRCC3, BCL7A, CDC6, KMT5A, HNRNPU, TUBG1, AKAP8, DPF1, PINX1, WAPL, KPNB1, NCAPH2, CDCA5, DRG1
GO:1903046	BP	GO:1903046	meiotic cell cycle process	100	0.602277	1.59913	0.000893369	0.0219029	0.0188066	893	tags=16%, list=11%, signal=14%	993/9134/898/2956/2827/29893/26271/54888/2175/7283/51441/56154/29781/811/63979/126549	CDC25A, CCNE2, CCNE1, MSH6, GPR3, PSMC3IP, FBXO5, NSUN2, FANCA, TUBG1, YTHDF2, TEX15, NCAPH2, CALR, FIGNL1, ANKLE1
GO:1902806	BP	GO:1902806	regulation of cell cycle G1/S phase transition	116	0.595337	1.59887	0.000812052	0.0203157	0.0174438	661	tags=21%, list=8%, signal=19%	9134/898/91607/55159/2146/7465/1869/9314/5933/1017/144455/7027/1026/637/605/595/990/51499/6240/56892/4193/8462/8193/896	CCNE2, CCNE1, SLFN11, RFWD3, EZH2, WEE1, E2F1, KLF4, RBL1, CDK2, E2F7, TFDP1, CDKN1A, BID, BCL7A, CCND1, CDC6, TRIAP1, RRM1, TCIM, MDM2, KLF11, DPF1, CCND3
GO:0006839	BP	GO:0006839	mitochondrial transport	105	0.595102	1.58755	0.00137614	0.0289246	0.0248357	1070	tags=28%, list=13%, signal=24%	3303/10105/3329/10452/5366/94081/3954/79751/80273/637/92609/87178/55013/10469/10165/7416/3320/64116/401505/578/54977/23456/9141/8870/84275/8326/291/89941/10440	HSPA1A, PPIF, HSPD1, TOMM40, PMAIP1, SFXN1, LETM1, SLC25A22, GRPEL1, BID, TIMM50, PNPT1, MCUB, TIMM44, SLC25A13, VDAC1, HSP90AA1, SLC39A8, TOMM5, BAK1, SLC25A38, ABCB10, PDCD5, IER3, SLC25A33, FZD9, SLC25A4, RHOT2, TIMM17A
GO:0003729	MF	GO:0003729	mRNA binding	210	0.577732	1.58532	6.95e-05	0.00304606	0.00261546	1731	tags=38%, list=21%, signal=31%	9188/7884/6432/26354/6426/55544/23277/10212/3182/10189/26156/6434/5725/8880/5393/64783/708/10236/22948/1479/25929/10921/7298/4928/26135/57510/54512/3609/1660/3192/2107/23283/9775/51441/9810/27161/112267871/4691/26528/85463/3320/1977/1981/9933/399664/1973/811/54915/340719/10432/100132147/10656/3183/10128/6741/5814/4670/1994/11171/9416/51081/55308/10492/10642/65109/11052/6182/25819/1478/4686/6429/7…	DDX21, SLBP, SRSF7, GNL3, SRSF1, RBM38, CLUH, DDX39A, HNRNPAB, ALYREF, RSL1D1, TRA2B, PTBP1, FUBP1, EXOSC9, RBM15, C1QBP, HNRNPR, CCT5, CSTF3, GEMIN5, RNPS1, TYMS, NUP98, SERBP1, XPO5, EXOSC4, ILF3, DHX9, HNRNPU, ETF1, CSTF2T, EIF4A3, YTHDF2, RNF40, AGO2, LINC03126, NCL, DAZAP1, ZC3H12C, HSP90AA1, EIF4E, EIF4G1, PUM3, MEX3D, EIF4A1, CALR, YTHDF1, NANOS1, RBM14, LINC01783, KHDRBS3, HNRNPC, LRPPRC,…
GO:0009266	BP	GO:0009266	response to temperature stimulus	85	0.604153	1.58383	0.00230969	0.0400583	0.0343955	1505	tags=35%, list=18%, signal=29%	3304/3303/3310/3329/3337/1965/5743/1026/3326/26973/3301/3066/2063/27000/56892/5832/3320/4277/8893/27429/10273/81570/9093/4792/207/8891/7266/4067/3552/7415	HSPA1B, HSPA1A, HSPA6, HSPD1, DNAJB1, EIF2S1, PTGS2, CDKN1A, HSP90AB1, CHORDC1, DNAJA1, HDAC2, NR2F6, DNAJC2, TCIM, ALDH18A1, HSP90AA1, MICB, EIF2B5, HTRA2, STUB1, CLPB, DNAJA3, NFKBIA, AKT1, EIF2B3, DNAJC7, LYN, IL1A, VCP
GO:1901990	BP	GO:1901990	regulation of mitotic cell cycle phase transition	211	0.575296	1.57955	5.9e-05	0.0027139	0.00233025	661	tags=18%, list=8%, signal=17%	993/9134/898/51514/4998/91607/55159/2146/1843/8317/7465/29980/5932/1869/9314/5933/1017/79915/55920/11073/144455/580/26271/7027/1026/637/63967/7517/605/595/990/90381/51499/6240/4193/8462/8193/896	CDC25A, CCNE2, CCNE1, DTL, ORC1, SLFN11, RFWD3, EZH2, DUSP1, CDC7, WEE1, DONSON, RBBP8, E2F1, KLF4, RBL1, CDK2, ATAD5, RCC2, TOPBP1, E2F7, BARD1, FBXO5, TFDP1, CDKN1A, BID, CLSPN, XRCC3, BCL7A, CCND1, CDC6, TICRR, TRIAP1, RRM1, MDM2, KLF11, DPF1, CCND3
GO:0044770	BP	GO:0044770	cell cycle phase transition	326	0.567283	1.57713	9.52e-07	0.000105504	9.06e-05	977	tags=22%, list=12%, signal=21%	993/9134/898/51514/79968/4998/81620/91607/55159/2146/54619/54962/1843/8317/7465/29980/5932/1869/4436/9314/5933/1017/79915/55920/3014/57695/11073/144455/580/25896/9024/26271/7027/84444/4609/5426/1026/10926/54888/8318/6502/637/63967/7517/605/595/990/90381/51499/5976/6240/10270/27338/56892/54584/4193/8462/8193/896/899/1019/1977/1981/1104/1871/2935/113130/9894/8883/4863/6118/8870/5883	CDC25A, CCNE2, CCNE1, DTL, WDR76, ORC1, CDT1, SLFN11, RFWD3, EZH2, CCNJ, TIPIN, DUSP1, CDC7, WEE1, DONSON, RBBP8, E2F1, MSH2, KLF4, RBL1, CDK2, ATAD5, RCC2, H2AX, USP37, TOPBP1, E2F7, BARD1, INTS7, BRSK2, FBXO5, TFDP1, DOT1L, MYC, POLE, CDKN1A, DBF4, NSUN2, CDC45, SKP2, BID, CLSPN, XRCC3, BCL7A, CCND1, CDC6, TICRR, TRIAP1, UPF1, RRM1, AKAP8, UBE2S, TCIM, GNB1L, MDM2, KLF11, DPF1, CCND3, CCNF, CDK…
GO:2001242	BP	GO:2001242	regulation of intrinsic apoptotic signaling pathway	103	0.590129	1.57486	0.00162473	0.0317563	0.0272671	1043	tags=28%, list=12%, signal=25%	3303/10105/5366/3070/79915/5743/4609/26155/2023/1984/637/142/3301/5329/9529/51499/4193/54700/6421/138151/10525/10131/5831/63979/8321/220042/5883/27429/4824	HSPA1A, PPIF, PMAIP1, HELLS, ATAD5, PTGS2, MYC, NOC2L, ENO1, EIF5A, BID, PARP1, DNAJA1, PLAUR, BAG5, TRIAP1, MDM2, RRN3, SFPQ, NACC2, HYOU1, TRAP1, PYCR1, FIGNL1, FZD1, DDIAS, RAD9A, HTRA2, NKX3-1
GO:0061695	CC	GO:0061695	transferase complex, transferring phosphorus-containing groups	174	0.575765	1.56997	9.79e-05	0.00403882	0.00346789	1330	tags=30%, list=16%, signal=26%	9134/898/4172/8851/54619/10849/1017/64425/84172/5634/10714/8503/5631/27097/5427/7187/9021/5422/5426/1026/56647/10926/5424/9533/595/5433/54107/171568/1147/896/122809/5111/899/1019/221830/5425/904/51728/5214/5437/892/7520/10622/23649/5575/55718/5435/2967/1763/5576/2547/25885/10621	CCNE2, CCNE1, MCM3, CDK5R1, CCNJ, POLR1G, CDK2, POLR1E, POLR1B, PRPS2, POLD3, PIK3R3, PRPS1, TAF5L, POLE2, TRAF3, SOCS3, POLA1, POLE, CDKN1A, BCCIP, DBF4, POLD1, POLR1C, CCND1, POLR2D, POLE3, POLR3H, CHUK, CCND3, SOCS4, PCNA, CCNF, CDK4, POLR1F, POLD2, CCNT1, POLR3K, PFKP, POLR2H, CCNC, XRCC5, POLR3G, POLA2, PRKAR1B, POLR3E, POLR2F, GTF2H3, DNA2, PRKAR2A, XRCC6, POLR1A, POLR3F
GO:0042393	MF	GO:0042393	histone binding	148	0.576657	1.56945	0.000580676	0.0154865	0.0132973	1291	tags=30%, list=15%, signal=26%	55636/4171/51460/1105/8208/29028/2956/83743/84733/23234/4796/3014/165918/6322/5757/26155/7913/4678/23170/222229/8520/9031/6749/3066/10527/6046/27000/11091/6418/55170/1104/144108/10389/139886/8089/23310/22823/80764/84289/4676/83746/148479/23512/57713	CHD7, MCM2, SFMBT1, CHD1, CHAF1B, ATAD2, MSH6, GRWD1, CBX2, DNAJC9, TONSL, H2AX, RNF168, SCML1, PTMA, NOC2L, DEK, NASP, TTLL12, LRWD1, HAT1, BAZ1B, SSRP1, HDAC2, IPO7, BRD2, DNAJC2, WDR5, SET, PRMT6, RCC1, SPTY2D1, SCML2, SPIN4, YEATS4, NCAPD3, MTF2, THAP7, ING5, NAP1L4, L3MBTL2, PHF13, SUZ12, SFMBT2
GO:0097193	BP	GO:0097193	intrinsic apoptotic signaling pathway	176	0.575158	1.56944	0.000408944	0.0121693	0.010449	1043	tags=26%, list=12%, signal=23%	3303/3090/10105/2956/1869/4436/10514/5366/3070/79915/9024/64782/54205/5743/4609/1026/26155/2023/1984/637/142/10962/1870/3301/5329/9529/51499/4193/7186/54700/1969/6421/138151/10525/10131/578/5831/63979/8321/220042/10210/8870/5883/3265/27429/4824	HSPA1A, HIC1, PPIF, MSH6, E2F1, MSH2, MYBBP1A, PMAIP1, HELLS, ATAD5, BRSK2, AEN, CYCS, PTGS2, MYC, CDKN1A, NOC2L, ENO1, EIF5A, BID, PARP1, MLLT11, E2F2, DNAJA1, PLAUR, BAG5, TRIAP1, MDM2, TRAF2, RRN3, EPHA2, SFPQ, NACC2, HYOU1, TRAP1, BAK1, PYCR1, FIGNL1, FZD1, DDIAS, TOPORS, IER3, RAD9A, HRAS, HTRA2, NKX3-1
GO:0040029	BP	GO:0040029	epigenetic regulation of gene expression	120	0.584895	1.56826	0.000937965	0.022567	0.0193769	1177	tags=29%, list=14%, signal=25%	57673/4001/11177/2146/201161/1017/3070/1786/165918/90378/84444/64783/4609/54906/6996/26155/8312/79723/8520/3066/3192/11091/54107/10155/84823/56154/53615/10432/55183/6839/144108/1111/5245/648/22823	BEND3, LMNB1, BAZ1A, EZH2, CENPV, CDK2, HELLS, DNMT1, RNF168, SAMD1, DOT1L, RBM15, MYC, TASOR2, TDG, NOC2L, AXIN1, SUV39H2, HAT1, HDAC2, HNRNPU, WDR5, POLE3, TRIM28, LMNB2, TEX15, MBD3, RBM14, RIF1, SUV39H1, SPTY2D1, CHEK1, PHB1, BMI1, MTF2
GO:0008380	BP	GO:0008380	RNA splicing	289	0.564815	1.56323	8.6e-06	0.000586176	0.000503313	2242	tags=48%, list=27%, signal=36%	3303/23076/6432/54517/6426/55544/3185/6427/10212/23210/3312/6428/10189/6434/9128/5725/27097/10946/6628/64783/708/10236/84950/22889/10915/51163/50628/80324/25929/10921/4928/8220/1665/5411/6626/283989/6632/1660/5976/6732/3192/9775/11338/3187/8882/4691/6421/26528/96764/84844/10421/6637/9343/22827/3276/55660/10432/10656/9410/3183/79084/51645/6634/4670/91603/94104/9904/6936/27339/4809/11171/6433/6431/…	HSPA1A, RRP1B, SRSF7, PUS7, SRSF1, RBM38, HNRNPF, SRSF2, DDX39A, JMJD6, HSPA8, SRSF3, ALYREF, TRA2B, PRPF4, PTBP1, TAF5L, SF3A3, SNRPB, RBM15, C1QBP, HNRNPR, PRPF38A, KHDC4, TCERG1, DBR1, GEMIN4, PUS1, GEMIN5, RNPS1, NUP98, ESS2, DHX15, PNN, SNRPA, TSEN54, SNRPD1, DHX9, UPF1, SRPK1, HNRNPU, EIF4A3, U2AF2, HNRNPH1, ZPR1, NCL, SFPQ, DAZAP1, TGS1, PHF5A, CD2BP2, SNRPG, EFTUD2, PUF60, PRMT1, PRPF40A,…
GO:0034599	BP	GO:0034599	cellular response to oxidative stress	140	0.575042	1.55896	0.00144316	0.0297402	0.0255361	837	tags=16%, list=10%, signal=14%	3304/3303/8877/2353/10105/2146/9314/1965/4929/388/79899/142/4602/2643/87178/3066/4193/1147/5111/116988/10131/5831	HSPA1B, HSPA1A, SPHK1, FOS, PPIF, EZH2, KLF4, EIF2S1, NR4A2, RHOB, PRR5L, PARP1, MYB, GCH1, PNPT1, HDAC2, MDM2, CHUK, PCNA, AGAP3, TRAP1, PYCR1
GO:0044772	BP	GO:0044772	mitotic cell cycle phase transition	263	0.565373	1.55837	7.24e-06	0.000538787	0.000462623	854	tags=21%, list=10%, signal=19%	993/9134/898/51514/4998/91607/55159/2146/54619/1843/8317/7465/29980/5932/1869/9314/5933/1017/79915/55920/57695/11073/144455/580/9024/26271/7027/4609/5426/1026/10926/6502/637/63967/7517/605/595/990/90381/51499/6240/27338/4193/8462/8193/896/899/1019/1977/1981/1104/1871/2935/113130	CDC25A, CCNE2, CCNE1, DTL, ORC1, SLFN11, RFWD3, EZH2, CCNJ, DUSP1, CDC7, WEE1, DONSON, RBBP8, E2F1, KLF4, RBL1, CDK2, ATAD5, RCC2, USP37, TOPBP1, E2F7, BARD1, BRSK2, FBXO5, TFDP1, MYC, POLE, CDKN1A, DBF4, SKP2, BID, CLSPN, XRCC3, BCL7A, CCND1, CDC6, TICRR, TRIAP1, RRM1, UBE2S, MDM2, KLF11, DPF1, CCND3, CCNF, CDK4, EIF4E, EIF4G1, RCC1, E2F3, GSPT1, CDCA5
GO:0043484	BP	GO:0043484	regulation of RNA splicing	114	0.579972	1.55747	0.00289824	0.0474975	0.0407832	702	tags=21%, list=8%, signal=20%	3303/23076/6432/6426/55544/3185/6427/23210/6428/6434/5725/27097/64783/708/10921/4928/5976/6732/3192/11338/3187/8882/4691/26528	HSPA1A, RRP1B, SRSF7, SRSF1, RBM38, HNRNPF, SRSF2, JMJD6, SRSF3, TRA2B, PTBP1, TAF5L, RBM15, C1QBP, RNPS1, NUP98, UPF1, SRPK1, HNRNPU, U2AF2, HNRNPH1, ZPR1, NCL, DAZAP1
GO:0045786	BP	GO:0045786	negative regulation of cell cycle	243	0.563574	1.55142	7.96e-05	0.00335836	0.00288362	646	tags=19%, list=8%, signal=18%	3164/51514/79968/4998/81620/91607/55159/51053/2146/54962/1843/7465/29980/10950/5932/1869/4436/9314/5933/1017/650/3014/11073/144455/580/25896/9738/26271/5743/84444/1026/388/54888/8318/9031/23513/63967/7517/595/79733/990/90381/51499/10527/54584/4193/23063	NR4A1, DTL, WDR76, ORC1, CDT1, SLFN11, RFWD3, GMNN, EZH2, TIPIN, DUSP1, WEE1, DONSON, BTG3, RBBP8, E2F1, MSH2, KLF4, RBL1, CDK2, BMP2, H2AX, TOPBP1, E2F7, BARD1, INTS7, CCP110, FBXO5, PTGS2, DOT1L, CDKN1A, RHOB, NSUN2, CDC45, BAZ1B, SCRIB, CLSPN, XRCC3, CCND1, E2F8, CDC6, TICRR, TRIAP1, IPO7, GNB1L, MDM2, WAPL
GO:0044403	BP	GO:0044403	biological process involved in symbiotic interaction	128	0.572234	1.5438	0.00108336	0.0245013	0.0210377	1319	tags=23%, list=16%, signal=19%	3304/3303/23076/1105/3329/1948/54606/90861/3326/2194/3609/11334/1969/10572/904/9076/9972/79581/51193/5702/5818/5245/7726/6520/8829/29115/57617/207/7023	HSPA1B, HSPA1A, RRP1B, CHD1, HSPD1, EFNB2, DDX56, JPT2, HSP90AB1, FASN, ILF3, TUSC2, EPHA2, SIVA1, CCNT1, CLDN1, NUP153, SLC52A2, ZNF639, PSMC3, NECTIN1, PHB1, TRIM26, SLC3A2, NRP1, SAP30BP, VPS18, AKT1, TFAP4
GO:0045930	BP	GO:0045930	negative regulation of mitotic cell cycle	151	0.56643	1.53891	0.000808109	0.0203069	0.0174362	537	tags=18%, list=6%, signal=17%	51514/4998/91607/55159/2146/54962/1843/7465/29980/10950/5932/4436/9314/5933/1017/11073/144455/580/26271/1026/23513/63967/7517/595/990/90381/51499	DTL, ORC1, SLFN11, RFWD3, EZH2, TIPIN, DUSP1, WEE1, DONSON, BTG3, RBBP8, MSH2, KLF4, RBL1, CDK2, TOPBP1, E2F7, BARD1, FBXO5, CDKN1A, SCRIB, CLSPN, XRCC3, CCND1, CDC6, TICRR, TRIAP1
GO:0006401	BP	GO:0006401	RNA catabolic process	186	0.560742	1.53503	0.00100493	0.0235761	0.0202433	1774	tags=38%, list=21%, signal=31%	3304/3303/51154/2237/1869/1736/55603/3182/9125/5393/23404/25904/9704/54888/79899/10921/26135/54512/87178/1660/5976/3192/2107/9775/51441/7186/27161/8882/79002/54555/201626/399664/54915/2935/340719/22894/84153/3183/6832/9238/54890/118460/10940/10128/6741/60493/1763/1994/23381/124245/56915/207/146857/55149/4869/51808/10492/10642/2668/65109/25819/4686/55181/23517/11340/23019/5511/25804/51010/4116/6921	HSPA1B, HSPA1A, MRTO4, FEN1, E2F1, DKC1, TENT5A, HNRNPAB, CNOT9, EXOSC9, EXOSC2, CNOT10, DHX34, NSUN2, PRR5L, RNPS1, SERBP1, EXOSC4, PNPT1, DHX9, UPF1, HNRNPU, ETF1, EIF4A3, YTHDF2, TRAF2, AGO2, ZPR1, TRIR, DDX49, PDE12, MEX3D, YTHDF1, GSPT1, NANOS1, DIS3, RNASEH2C, HNRNPC, SUPV3L1, TBRG4, ALKBH5, EXOSC6, POP1, LRPPRC, SSB, FASTKD5, DNA2, ELAVL1, SMG5, ZC3H18, EXOSC5, AKT1, SLFN13, MTPAP, NPM1, P…
GO:0006402	BP	GO:0006402	mRNA catabolic process	149	0.561975	1.52847	0.00152764	0.0308475	0.0264868	1583	tags=34%, list=19%, signal=28%	3304/3303/51154/1869/55603/3182/9125/5393/23404/25904/9704/79899/10921/26135/54512/87178/1660/5976/3192/2107/9775/51441/7186/27161/201626/399664/54915/2935/340719/22894/3183/6832/9238/54890/118460/6741/60493/1994/23381/56915/207/55149/4869/10492/10642/2668/65109/25819/4686/55181	HSPA1B, HSPA1A, MRTO4, E2F1, TENT5A, HNRNPAB, CNOT9, EXOSC9, EXOSC2, CNOT10, DHX34, PRR5L, RNPS1, SERBP1, EXOSC4, PNPT1, DHX9, UPF1, HNRNPU, ETF1, EIF4A3, YTHDF2, TRAF2, AGO2, PDE12, MEX3D, YTHDF1, GSPT1, NANOS1, DIS3, HNRNPC, SUPV3L1, TBRG4, ALKBH5, EXOSC6, SSB, FASTKD5, ELAVL1, SMG5, EXOSC5, AKT1, MTPAP, NPM1, SYNCRIP, IGF2BP1, GDNF, UPF3B, NOCT, NCBP1, SMG8
GO:0007346	BP	GO:0007346	regulation of mitotic cell cycle	308	0.54698	1.51785	4.92e-05	0.00241935	0.00207734	661	tags=16%, list=8%, signal=16%	993/9134/898/51514/8877/4998/91607/55159/51053/23636/2146/54962/1843/8317/7465/29980/10950/5932/1869/4436/9314/5933/1017/3280/79915/55920/11073/144455/580/26271/7027/1026/23170/637/23513/63967/7517/605/595/990/415116/3553/90381/51499/6240/3192/4193/8462/8193/896	CDC25A, CCNE2, CCNE1, DTL, SPHK1, ORC1, SLFN11, RFWD3, GMNN, NUP62, EZH2, TIPIN, DUSP1, CDC7, WEE1, DONSON, BTG3, RBBP8, E2F1, MSH2, KLF4, RBL1, CDK2, HES1, ATAD5, RCC2, TOPBP1, E2F7, BARD1, FBXO5, TFDP1, CDKN1A, TTLL12, BID, SCRIB, CLSPN, XRCC3, BCL7A, CCND1, CDC6, PIM3, IL1B, TICRR, TRIAP1, RRM1, HNRNPU, MDM2, KLF11, DPF1, CCND3
GO:0051604	BP	GO:0051604	protein maturation	273	0.548195	1.51575	0.000159166	0.00592054	0.0050836	1575	tags=29%, list=19%, signal=25%	3304/3303/10105/3310/3329/3337/22824/2288/3312/51182/3336/57003/10576/80273/908/3313/80155/22948/80018/10808/6950/2023/3326/142/26973/3301/5329/9529/9718/27000/4193/10856/10575/8882/2289/10728/9526/3320/79612/7203/169714/10525/10131/811/10598/578/573/10694/9141/10988/871/10574/10539/23753/27429/11140/10273/51645/27348/23203/7056/81502/134266/51726/81572/9093/10726/4706/7266/9508/10939/388962/5478…	HSPA1B, HSPA1A, PPIF, HSPA6, HSPD1, DNAJB1, HSPA4L, FKBP4, HSPA8, HSPA14, HSPE1, CCDC47, CCT2, GRPEL1, CCT6A, HSPA9, NAA15, CCT5, NAA25, HSPH1, TCP1, ENO1, HSP90AB1, PARP1, CHORDC1, DNAJA1, PLAUR, BAG5, ECE2, DNAJC2, MDM2, RUVBL2, CCT4, ZPR1, FKBP5, PTGES3, MPDU1, HSP90AA1, NAA16, CCT3, QSOX2, HYOU1, TRAP1, CALR, AHSA1, BAK1, BAG1, CCT8, PDCD5, METAP2, SERPINH1, CCT7, GLRX3, SDF2L1, HTRA2, CDC37,…
GO:0000280	BP	GO:0000280	nuclear division	233	0.548975	1.512	0.000219818	0.00767191	0.00658739	893	tags=16%, list=11%, signal=15%	3304/9134/898/3303/8877/81620/23636/1843/5902/2827/29893/26271/56647/23212/4605/5901/9031/81929/7517/387893/3553/2175/3192/7283/10270/27338/54984/23063/56154/3837/29781/1104/811/113130/63979/4733/126549	HSPA1B, CCNE2, CCNE1, HSPA1A, SPHK1, CDT1, NUP62, DUSP1, RANBP1, GPR3, PSMC3IP, FBXO5, BCCIP, RRS1, MYBL2, RAN, BAZ1B, SEH1L, XRCC3, KMT5A, IL1B, FANCA, HNRNPU, TUBG1, AKAP8, UBE2S, PINX1, WAPL, TEX15, KPNB1, NCAPH2, RCC1, CALR, CDCA5, FIGNL1, DRG1, ANKLE1
GO:0031625	MF	GO:0031625	ubiquitin protein ligase binding	170	0.554555	1.50916	0.00128095	0.0277704	0.0238447	1280	tags=31%, list=15%, signal=27%	3304/3303/1152/8325/3329/5036/1734/3312/9618/10576/7187/3313/10376/1026/56852/8312/6950/203068/79899/3326/409/637/142/3301/9529/4193/9810/29089/7186/27101/10155/7167/6596/84250/55432/3320/811/10613/550/573/8883/6118/6613/7520/7334/10273/10128/10221/81502/55120/23381/5576/4792	HSPA1B, HSPA1A, CKB, FZD8, HSPD1, PA2G4, DIO2, HSPA8, TRAF4, CCT2, TRAF3, HSPA9, TUBA1B, CDKN1A, RAD18, AXIN1, TCP1, TUBB, PRR5L, HSP90AB1, ARRB2, BID, PARP1, DNAJA1, BAG5, MDM2, RNF40, UBE2T, TRAF2, CACYBP, TRIM28, TPI1, HLTF, SLF1, YOD1, HSP90AA1, CALR, ERLIN1, AUP1, BAG1, NAE1, RPA2, SUMO2, XRCC5, UBE2N, STUB1, LRPPRC, TRIB1, HM13, FANCL, SMG5, PRKAR2A, NFKBIA
GO:0140014	BP	GO:0140014	mitotic nuclear division	164	0.553818	1.50583	0.00234329	0.0402374	0.0345493	862	tags=17%, list=10%, signal=16%	3304/3303/8877/81620/23636/1843/5902/26271/56647/23212/4605/5901/9031/81929/7517/387893/3553/3192/7283/10270/27338/54984/23063/3837/29781/1104/113130/4733	HSPA1B, HSPA1A, SPHK1, CDT1, NUP62, DUSP1, RANBP1, FBXO5, BCCIP, RRS1, MYBL2, RAN, BAZ1B, SEH1L, XRCC3, KMT5A, IL1B, HNRNPU, TUBG1, AKAP8, UBE2S, PINX1, WAPL, KPNB1, NCAPH2, RCC1, CDCA5, DRG1
GO:0000287	MF	GO:0000287	magnesium ion binding	128	0.551953	1.48908	0.00294817	0.0480374	0.0412467	1028	tags=21%, list=12%, signal=19%	8877/2237/2956/7465/4436/1017/5634/79077/9024/5631/2193/6996/4830/2023/2026/5901/10056/6732/283871/58478/63979/3419/10054/3607/51251/6195/390916	SPHK1, FEN1, MSH6, WEE1, MSH2, CDK2, PRPS2, DCTPP1, BRSK2, PRPS1, FARSA, TDG, NME1, ENO1, ENO2, RAN, FARSB, SRPK1, PGP, ENOPH1, FIGNL1, IDH3A, UBA2, FOXK2, NT5C3A, RPS6KA1, NUDT19
GO:0140694	BP	GO:0140694	non-membrane-bounded organelle assembly	213	0.537638	1.47582	0.0012453	0.0273403	0.0234754	1088	tags=22%, list=13%, signal=20%	3304/3303/4839/23636/57647/1017/55299/23210/1965/9738/51388/26271/5822/27341/708/6047/56647/1964/51116/203068/23212/55142/4605/22907/3192/29901/51441/6713/84154/54801/9100/55239/3837/1104/54915/550/4733/29777/10432/7430/79003/56342/7520/54890/23195/6722/6624	HSPA1B, HSPA1A, NOP2, NUP62, DHX37, CDK2, BRIX1, JMJD6, EIF2S1, CCP110, NIP7, FBXO5, PWP2, RRP7A, C1QBP, RNF4, BCCIP, EIF1AX, MRPS2, TUBB, RRS1, HAUS2, MYBL2, DHX30, HNRNPU, SAC3D1, YTHDF2, SQLE, RPF2, HAUS6, USP10, OGFOD1, KPNB1, RCC1, YTHDF1, AUP1, DRG1, ABT1, RBM14, EZR, MIS12, PPAN, XRCC5, ALKBH5, MDN1, SRF, FSCN1
GO:0003682	MF	GO:0003682	chromatin binding	343	0.523531	1.45671	0.00010445	0.00427943	0.00367448	1426	tags=30%, list=17%, signal=26%	2353/115004/4998/55636/81620/51460/51053/1105/23636/8208/2146/29028/2956/83743/84733/4436/9314/5933/79892/3070/3280/3014/1786/165918/10782/2624/6322/90378/11198/1059/64318/5422/5426/1663/6047/26155/5424/7019/9219/7468/222229/8318/5901/4928/22907/142/4851/11169/6749/3159/90381/3066/1660/5976/6046/3192/10038/27000/54107/8726/29089/10155/10856/6421/5111/6418/10036/55170/29781/1104/53615/904/113130/7…	FOS, CGAS, ORC1, CHD7, CDT1, SFMBT1, GMNN, CHD1, NUP62, CHAF1B, EZH2, ATAD2, MSH6, GRWD1, CBX2, MSH2, KLF4, RBL1, MCMBP, HELLS, HES1, H2AX, DNMT1, RNF168, ZNF274, GATA2, SCML1, SAMD1, SUPT16H, CENPB, NOC3L, POLA1, POLE, DDX11, RNF4, NOC2L, POLD1, TFAM, MTA2, NSD2, LRWD1, CDC45, RAN, NUP98, DHX30, PARP1, NOTCH1, WDHD1, SSRP1, HMGA1, TICRR, HDAC2, DHX9, UPF1, BRD2, HNRNPU, PARP2, DNAJC2, POLE3, EED…
GO:0006338	BP	GO:0006338	chromatin remodeling	338	0.517264	1.43838	0.000234919	0.00781312	0.00670864	1015	tags=22%, list=12%, signal=20%	9188/55636/4171/57673/4001/91607/11177/1105/8208/2146/201161/83743/23234/7862/1017/10514/3070/3014/1786/23210/165918/10782/90378/11198/84444/64783/4609/54906/6996/26155/8312/79723/9219/84108/7468/7913/4678/8520/9031/6749/605/387893/3159/3066/6046/3192/10038/11091/54107/54815/8726/8193/10155/10856/84823/170394/6596/56154/6421/6418/54880/266812/10036/55170/84678/53615/3276/10432/55183/2091/54531/68…	DDX21, CHD7, MCM2, BEND3, LMNB1, SLFN11, BAZ1A, CHD1, CHAF1B, EZH2, CENPV, GRWD1, DNAJC9, BRPF1, CDK2, MYBBP1A, HELLS, H2AX, DNMT1, JMJD6, RNF168, ZNF274, SAMD1, SUPT16H, DOT1L, RBM15, MYC, TASOR2, TDG, NOC2L, AXIN1, SUV39H2, MTA2, PCGF6, NSD2, DEK, NASP, HAT1, BAZ1B, SSRP1, BCL7A, KMT5A, HMGA1, HDAC2, BRD2, HNRNPU, PARP2, WDR5, POLE3, GATAD2A, EED, DPF1, TRIM28, RUVBL2, LMNB2, PWWP2B, HLTF, TEX1…
GO:0048285	BP	GO:0048285	organelle fission	253	0.519243	1.43156	0.000959533	0.0227996	0.0195766	893	tags=15%, list=11%, signal=14%	3304/9134/898/3303/8877/81620/23636/1843/5902/192111/2827/29893/26271/56647/23212/4605/5901/9031/81929/7517/387893/3553/2175/3192/7283/10270/27338/54984/23063/56154/3837/29781/1104/811/113130/63979/4733/126549	HSPA1B, CCNE2, CCNE1, HSPA1A, SPHK1, CDT1, NUP62, DUSP1, RANBP1, PGAM5, GPR3, PSMC3IP, FBXO5, BCCIP, RRS1, MYBL2, RAN, BAZ1B, SEH1L, XRCC3, KMT5A, IL1B, FANCA, HNRNPU, TUBG1, AKAP8, UBE2S, PINX1, WAPL, TEX15, KPNB1, NCAPH2, RCC1, CALR, CDCA5, FIGNL1, DRG1, ANKLE1
GO:0016032	BP	GO:0016032	viral process	200	0.513392	1.40802	0.00265075	0.0444728	0.038186	1319	tags=20%, list=16%, signal=18%	3304/3303/23076/1105/1948/54606/5725/8662/90861/7913/5901/3326/4851/3609/1660/6732/10155/1969/10572/201626/90120/1104/904/3276/9076/9972/79581/51193/4940/5702/5818/6741/55054/5245/7726/6520/8829/57617/6483/207/7023	HSPA1B, HSPA1A, RRP1B, CHD1, EFNB2, DDX56, PTBP1, EIF3B, JPT2, DEK, RAN, HSP90AB1, NOTCH1, ILF3, DHX9, SRPK1, TRIM28, EPHA2, SIVA1, PDE12, TMEM250, RCC1, CCNT1, PRMT1, CLDN1, NUP153, SLC52A2, ZNF639, OAS3, PSMC3, NECTIN1, SSB, ATG16L1, PHB1, TRIM26, SLC3A2, NRP1, VPS18, ST3GAL2, AKT1, TFAP4
GO:0006325	BP	GO:0006325	chromatin organization	421	0.504565	1.40585	0.000252911	0.00821817	0.00705643	1234	tags=24%, list=15%, signal=22%	9188/55636/4171/57673/4001/91607/51460/11177/1105/8208/2146/201161/83743/84733/23234/5933/7862/1017/10514/3070/4796/3014/11073/1786/23210/165918/10782/90378/11198/84444/64783/4609/54906/1663/6996/26155/8312/79723/9219/84108/7468/7913/4678/222229/8520/9031/6749/605/387893/3159/3066/6046/6732/3192/10038/27000/11091/54107/54815/8726/9810/8193/10155/10856/84823/170394/6596/56154/6421/84250/85460/6418…	DDX21, CHD7, MCM2, BEND3, LMNB1, SLFN11, SFMBT1, BAZ1A, CHD1, CHAF1B, EZH2, CENPV, GRWD1, CBX2, DNAJC9, RBL1, BRPF1, CDK2, MYBBP1A, HELLS, TONSL, H2AX, TOPBP1, DNMT1, JMJD6, RNF168, ZNF274, SAMD1, SUPT16H, DOT1L, RBM15, MYC, TASOR2, DDX11, TDG, NOC2L, AXIN1, SUV39H2, MTA2, PCGF6, NSD2, DEK, NASP, LRWD1, HAT1, BAZ1B, SSRP1, BCL7A, KMT5A, HMGA1, HDAC2, BRD2, SRPK1, HNRNPU, PARP2, DNAJC2, WDR5, POLE…
GO:0071824	BP	GO:0071824	protein-DNA complex organization	476	0.502706	1.4047	0.000166645	0.00611823	0.00525335	1234	tags=24%, list=15%, signal=21%	9188/55636/81620/4171/57673/4001/91607/51460/51053/11177/1105/8208/2146/201161/83743/84733/23234/5933/7862/1017/10514/3070/64425/4796/3014/11073/1786/23210/165918/10782/90378/11198/84444/64783/4609/54906/1663/6047/6996/26155/8312/79723/9219/84108/7468/7913/4678/222229/8318/8520/9031/6749/605/387893/3159/3066/51003/6046/6732/3192/10038/27000/11091/54107/54815/8726/9810/8193/10155/10856/54700/84823…	DDX21, CHD7, CDT1, MCM2, BEND3, LMNB1, SLFN11, SFMBT1, GMNN, BAZ1A, CHD1, CHAF1B, EZH2, CENPV, GRWD1, CBX2, DNAJC9, RBL1, BRPF1, CDK2, MYBBP1A, HELLS, POLR1E, TONSL, H2AX, TOPBP1, DNMT1, JMJD6, RNF168, ZNF274, SAMD1, SUPT16H, DOT1L, RBM15, MYC, TASOR2, DDX11, RNF4, TDG, NOC2L, AXIN1, SUV39H2, MTA2, PCGF6, NSD2, DEK, NASP, LRWD1, CDC45, HAT1, BAZ1B, SSRP1, BCL7A, KMT5A, HMGA1, HDAC2, MED31, BRD2, …
GO:0080135	BP	GO:0080135	regulation of cellular response to stress	315	0.49953	1.38551	0.00235646	0.040252	0.0345619	1123	tags=21%, list=13%, signal=19%	3303/79968/115004/3090/7398/55159/3337/9314/5366/79915/3014/165918/580/7873/3954/27097/5743/4609/6449/1663/80311/79000/2023/7468/7913/637/142/26973/2643/3638/605/3301/387893/51499/1660/9521/27000/4193/8193/10155/10856/56154/7416/5111/84250/138151/1981/8533/10525/26168/578/9643/63979/9894/55183/220042/6118/8870/5883/258010/7334/9675/10273/8089/1111	HSPA1A, WDR76, CGAS, HIC1, USP1, RFWD3, DNAJB1, KLF4, PMAIP1, ATAD5, H2AX, RNF168, BARD1, MANF, LETM1, TAF5L, PTGS2, MYC, SGTA, DDX11, KLHL15, AUNIP, ENO1, NSD2, DEK, BID, PARP1, CHORDC1, GCH1, INSIG1, BCL7A, DNAJA1, KMT5A, TRIAP1, DHX9, EEF1E1, DNAJC2, MDM2, DPF1, TRIM28, RUVBL2, TEX15, VDAC1, PCNA, SLF1, NACC2, EIF4G1, COPS3, HYOU1, SENP3, BAK1, MORF4L2, FIGNL1, TELO2, RIF1, DDIAS, RPA2, IER3, …
GO:0051301	BP	GO:0051301	cell division	355	0.487607	1.35702	0.00227767	0.0397263	0.0341105	859	tags=16%, list=10%, signal=15%	993/9134/898/81620/26354/23636/54962/201161/8317/7465/5932/79892/1017/3070/55920/57695/144455/9738/9024/26271/25909/4609/10376/388/203068/55142/54888/7422/5901/79980/4851/81929/85444/595/79733/990/387893/3553/3192/29901/27338/11091/10807/51441/55521/23063/54801/896/899/1019/90120/1104/904/113130/10534/84790	CDC25A, CCNE2, CCNE1, CDT1, GNL3, NUP62, TIPIN, CENPV, CDC7, WEE1, RBBP8, MCMBP, CDK2, HELLS, RCC2, USP37, E2F7, CCP110, BRSK2, FBXO5, AHCTF1, MYC, TUBA1B, RHOB, TUBB, HAUS2, NSUN2, VEGFA, RAN, DSN1, NOTCH1, SEH1L, LRRCC1, CCND1, E2F8, CDC6, KMT5A, IL1B, HNRNPU, SAC3D1, UBE2S, WDR5, ENTR1, YTHDF2, TRIM36, WAPL, HAUS6, CCND3, CCNF, CDK4, TMEM250, RCC1, CCNT1, CDCA5, ZNRD2, TUBA1C
GO:1990234	CC	GO:1990234	transferase complex	500	0.482072	1.34939	0.000517479	0.0143109	0.0122879	1377	tags=25%, list=16%, signal=22%	9134/898/51514/4172/8851/54931/2146/54619/84733/10849/7862/1017/64425/84172/5634/165918/84541/55527/10714/8503/580/5631/115708/27097/5427/6628/7187/64783/9021/5422/5426/1026/56647/80155/80311/200933/56852/80018/10926/5424/84108/9533/6502/10785/1876/595/3066/6632/51003/5433/5876/27338/11091/54107/171568/8726/9810/7186/27101/1147/10856/23590/896/84259/122809/5111/84250/899/54880/1019/221830/79612/5…	CCNE2, CCNE1, DTL, MCM3, CDK5R1, TRMT10C, EZH2, CCNJ, CBX2, POLR1G, BRPF1, CDK2, POLR1E, POLR1B, PRPS2, RNF168, KBTBD8, FEM1A, POLD3, PIK3R3, BARD1, PRPS1, TRMT61A, TAF5L, POLE2, SNRPB, TRAF3, RBM15, SOCS3, POLA1, POLE, CDKN1A, BCCIP, NAA15, KLHL15, FBXO45, RAD18, NAA25, DBF4, POLD1, PCGF6, POLR1C, SKP2, WDR4, E2F6, CCND1, HDAC2, SNRPD1, MED31, POLR2D, RABGGTB, UBE2S, WDR5, POLE3, POLR3H, EED, RN…
GO:0030031	BP	GO:0030031	cell projection assembly	267	-0.318512	-1.30474	0.00106838	0.0243897	0.0209419	803	tags=16%, list=10%, signal=15%	9693/27241/54558/9742/57560/317662/57728/4983/26751/27185/55742/9459/26160/11020/139818/2012/116985/857/23613/9842/3983/1902/23189/57545/125488/57562/22885/54443/146057/221178/80210/80216/11037/4638/583/5376/4651/3815/1767/5337/121512/7046/10602	RAPGEF2, BBS9, SPATA6, IFT140, IFT80, FAM149B1, WDR19, OPHN1, SH3YL1, DISC1, PARVA, ARHGEF6, IFT172, IFT27, DOCK11, EMP1, ARAP1, CAV1, ZMYND8, PLEKHM1, ABLIM1, LPAR1, KANK1, CC2D2A, TTC39C, CEP126, ABLIM3, ANLN, TTBK2, SPATA13, ARMC9, ALPK1, STON1, MYLK, BBS2, PMP22, MYO10, KIT, DNAH5, PLD1, FGD4, TGFBR1, CDC42EP3
GO:0050678	BP	GO:0050678	regulation of epithelial cell proliferation	174	-0.336978	-1.3464	0.00273934	0.0454201	0.0389994	647	tags=20%, list=8%, signal=19%	5797/6489/26160/2252/2683/57599/57504/6774/9572/8660/857/8837/10000/128239/7049/405/2152/7057/6935/84913/3357/7042/6772/11221/28984/1601/57608/5578/6591/652/3516/4088/7010/7046/1021	PTPRM, ST8SIA1, IFT172, FGF7, B4GALT1, WDR48, MTA3, STAT3, NR1D1, IRS2, CAV1, CFLAR, AKT3, IQGAP3, TGFBR3, ARNT, F3, THBS1, ZEB1, ATOH8, HTR2B, TGFB2, STAT1, DUSP10, RGCC, DAB2, JCAD, PRKCA, SNAI2, BMP4, RBPJ, SMAD3, TEK, TGFBR1, CDK6
GO:0001667	BP	GO:0001667	ameboidal-type cell migration	231	-0.320227	-1.36601	0.00161196	0.0317561	0.027267	728	tags=21%, list=9%, signal=20%	7145/154796/5607/4089/55198/5797/5829/90627/2252/23499/23328/2113/27086/54453/8660/4921/5793/10000/7049/7057/23189/54828/9124/4780/84913/9839/3357/54443/8879/7042/10014/147372/26585/11221/6672/28984/57608/5578/6591/3815/652/7010/84159/64750/284/7046/51421/8613	TNS1, AMOT, MAP2K5, SMAD4, APPL2, PTPRM, PXN, STARD13, FGF7, MACF1, SASH1, ETS1, FOXP1, RIN2, IRS2, DDR2, PTPRG, AKT3, TGFBR3, THBS1, KANK1, BCAS3, PDLIM1, NFE2L2, ATOH8, ZEB2, HTR2B, ANLN, SGPL1, TGFB2, HDAC5, CCBE1, GREM1, DUSP10, SP100, RGCC, JCAD, PRKCA, SNAI2, KIT, BMP4, TEK, ARID5B, SMURF2, ANGPT1, TGFBR1, AMOTL2, PLPP3
GO:0098791	CC	GO:0098791	Golgi apparatus subcompartment	170	-0.339239	-1.37318	0.00311438	0.0497421	0.0427105	1659	tags=28%, list=20%, signal=23%	113451/55062/57574/8729/10133/23208/5205/351/83696/55454/9827/2896/57198/9382/10565/23033/55858/54103/399687/259230/2800/84272/5587/51429/5007/26960/440270/6482/7045/120892/2804/2683/5125/55790/116985/55204/6272/10079/55088/8674/53349/79895/4430/10142/9648/27314/22836/8613	AZIN2, WIPI1, MARCHF4, GBF1, OPTN, SYT11, ATP8B1, APP, TRAPPC9, CSGALNACT2, RGP1, GRN, ATP8B2, COG1, ARFGEF1, DOP1A, TMEM165, GSAP, MYO18A, SGMS1, GOLGA1, YIPF4, PRKD1, SNX9, OSBP, NBEA, GOLGA8B, ST3GAL1, TGFBI, LRRK2, GOLGB1, B4GALT1, PCSK5, CSGALNACT1, ARAP1, GOLPH3L, SORT1, ATP9A, CCDC186, VAMP4, ZFYVE1, ATP8B4, MYO1B, AKAP9, GCC2, RAB30, RHOBTB3, PLPP3
GO:0050673	BP	GO:0050673	epithelial cell proliferation	211	-0.338534	-1.3914	0.000929034	0.0224477	0.0192744	1024	tags=27%, list=12%, signal=24%	6347/8828/130497/5587/659/3339/55366/253260/3487/3142/7474/3911/57560/51092/5607/5797/6489/26160/2252/2683/57599/57504/6774/9572/8660/857/8837/10000/128239/7049/405/2152/7057/6935/3488/10468/84913/9839/3357/7042/1295/6772/11221/28984/1601/57608/5578/6591/3398/3815/652/3516/4088/7010/7046/1021	CCL2, NRP2, OSR1, PRKD1, BMPR2, HSPG2, LGR4, RICTOR, IGFBP4, HLX, WNT5A, LAMA5, IFT80, SIDT2, MAP2K5, PTPRM, ST8SIA1, IFT172, FGF7, B4GALT1, WDR48, MTA3, STAT3, NR1D1, IRS2, CAV1, CFLAR, AKT3, IQGAP3, TGFBR3, ARNT, F3, THBS1, ZEB1, IGFBP5, FST, ATOH8, ZEB2, HTR2B, TGFB2, COL8A1, STAT1, DUSP10, RGCC, DAB2, JCAD, PRKCA, SNAI2, ID2, KIT, BMP4, RBPJ, SMAD3, TEK, TGFBR1, CDK6
GO:0120031	BP	GO:0120031	plasma membrane bounded cell projection assembly	262	-0.329949	-1.4028	0.000123477	0.00484819	0.00416284	803	tags=16%, list=10%, signal=15%	9693/27241/54558/9742/57560/317662/57728/4983/26751/27185/55742/9459/26160/11020/139818/2012/116985/857/23613/9842/3983/1902/23189/57545/125488/57562/22885/54443/146057/221178/80210/80216/11037/4638/583/5376/4651/3815/1767/5337/121512/7046/10602	RAPGEF2, BBS9, SPATA6, IFT140, IFT80, FAM149B1, WDR19, OPHN1, SH3YL1, DISC1, PARVA, ARHGEF6, IFT172, IFT27, DOCK11, EMP1, ARAP1, CAV1, ZMYND8, PLEKHM1, ABLIM1, LPAR1, KANK1, CC2D2A, TTC39C, CEP126, ABLIM3, ANLN, TTBK2, SPATA13, ARMC9, ALPK1, STON1, MYLK, BBS2, PMP22, MYO10, KIT, DNAH5, PLD1, FGD4, TGFBR1, CDC42EP3
GO:0007264	BP	GO:0007264	small GTPase-mediated signal transduction	256	-0.340923	-1.4257	0.00024223	0.00800918	0.00687699	823	tags=19%, list=10%, signal=17%	9815/1894/57568/9693/4649/9732/1123/154796/9710/23362/4983/90627/120892/22800/57493/84144/139818/7204/54453/116985/64283/1278/19/128239/9265/10260/1902/9824/23189/8844/26037/10160/286205/390/9886/23075/7042/221178/79822/10395/604/27314/5337/22898/7010/121512/55103/10602	GIT2, ECT2, SIPA1L2, RAPGEF2, MYO9A, DOCK4, CHN1, AMOT, GARRE1, PSD3, OPHN1, STARD13, LRRK2, RRAS2, HEG1, SYDE2, DOCK11, TRIO, RIN2, ARAP1, ARHGEF28, COL1A2, ABCA1, IQGAP3, CYTH3, DENND4A, LPAR1, ARHGAP11A, KANK1, KSR1, SIPA1L1, FARP1, SCAI, RND3, RHOBTB1, SWAP70, TGFB2, SPATA13, ARHGAP28, DLC1, BCL6, RAB30, PLD1, DENND3, TEK, FGD4, RALGPS2, CDC42EP3
GO:0003013	BP	GO:0003013	circulatory system process	241	-0.334101	-1.42645	0.00095973	0.0227996	0.0195766	532	tags=14%, list=6%, signal=13%	6533/5125/4883/1278/857/5592/6546/4363/6444/9839/3357/7042/3269/6772/4012/5142/583/624/79987/10142/54407/133/6446/3398/1129/817/4088/7010/7082/284/8671/8654/3759	SLC6A6, PCSK5, NPR3, COL1A2, CAV1, PRKG1, SLC8A1, ABCC1, SGCD, ZEB2, HTR2B, TGFB2, HRH1, STAT1, LNPEP, PDE4B, BBS2, BDKRB2, SVEP1, AKAP9, SLC38A2, ADM, SGK1, ID2, CHRM2, CAMK2D, SMAD3, TEK, TJP1, ANGPT1, SLC4A4, PDE5A, KCNJ2
GO:0030111	BP	GO:0030111	regulation of Wnt signaling pathway	164	-0.356776	-1.44811	0.00122665	0.0270917	0.0232619	873	tags=25%, list=10%, signal=23%	3487/7474/8658/51185/1456/57560/8323/4089/152573/27185/8840/120892/79960/23499/51366/857/4300/23072/57674/23189/27303/259266/51701/4776/1500/26524/9839/57326/115701/8434/79718/26585/1601/2309/6591/85458/80114/3516/4088/64750/8613	IGFBP4, WNT5A, TNKS, CRBN, CSNK1G3, IFT80, FZD6, SMAD4, SHISA3, DISC1, CCN4, LRRK2, JADE1, MACF1, UBR5, CAV1, MLLT3, HECW1, RNF213, KANK1, RBMS3, ASPM, NLK, NFATC4, CTNND1, LATS2, ZEB2, PBXIP1, ALPK2, RECK, TBL1XR1, GREM1, DAB2, FOXO3, SNAI2, DIXDC1, BICC1, RBPJ, SMAD3, SMURF2, PLPP3
GO:0106310	MF	GO:0106310	protein serine kinase activity	188	-0.362935	-1.44932	0.000511114	0.0143028	0.0122809	1166	tags=26%, list=14%, signal=23%	8814/57551/472/27148/5602/26750/5587/5290/6792/51347/22858/4752/5584/1456/200576/6196/5607/120892/28996/11113/10114/7204/51776/57396/91754/10000/5592/51701/8491/8844/10290/1195/26524/9706/65018/115701/146057/23097/4214/25778/80216/375449/9261/127933/5578/6446/817/1021	CDKL1, TAOK1, ATM, STK36, MAPK10, RPS6KC1, PRKD1, PIK3CA, CDKL5, TAOK3, CILK1, NEK3, PRKCI, CSNK1G3, PIKFYVE, RPS6KA2, MAP2K5, LRRK2, HIPK2, CIT, HIPK3, TRIO, MAP3K20, CLK4, NEK9, AKT3, PRKG1, NLK, MAP4K3, KSR1, SPEG, CLK1, LATS2, ULK2, PINK1, ALPK2, TTBK2, CDK19, MAP3K1, DSTYK, ALPK1, MAST4, MAPKAPK2, UHMK1, PRKCA, SGK1, CAMK2D, CDK6
GO:0051056	BP	GO:0051056	regulation of small GTPase mediated signal transduction	150	-0.363784	-1.44995	0.00173077	0.0332849	0.0285797	1503	tags=33%, list=18%, signal=27%	867/6654/1435/8567/55114/9901/2064/115557/9828/10565/26269/5863/10617/94134/10211/5922/7126/84078/9815/1894/57568/4649/1123/154796/23362/4983/90627/57493/84144/7204/116985/64283/19/9265/10260/1902/9824/23189/26037/286205/23075/7042/221178/79822/10395/604/22898/7010/121512	CBL, SOS1, CSF1, MADD, ARHGAP17, SRGAP3, ERBB2, ARHGEF25, ARHGEF17, ARFGEF1, FBXO8, RGL2, STAMBP, ARHGAP12, FLOT1, RASA2, TNFAIP1, KBTBD7, GIT2, ECT2, SIPA1L2, MYO9A, CHN1, AMOT, PSD3, OPHN1, STARD13, HEG1, SYDE2, TRIO, ARAP1, ARHGEF28, ABCA1, CYTH3, DENND4A, LPAR1, ARHGAP11A, KANK1, SIPA1L1, SCAI, SWAP70, TGFB2, SPATA13, ARHGAP28, DLC1, BCL6, DENND3, TEK, FGD4
GO:0060828	BP	GO:0060828	regulation of canonical Wnt signaling pathway	124	-0.372241	-1.46465	0.0030497	0.0493805	0.0424	959	tags=25%, list=11%, signal=22%	219771/55366/3487/7474/8658/1456/8323/4089/152573/120892/79960/51366/857/4300/23072/23189/27303/259266/1500/26524/9839/8434/79718/26585/1601/2309/6591/80114/3516/4088/64750	CCNY, LGR4, IGFBP4, WNT5A, TNKS, CSNK1G3, FZD6, SMAD4, SHISA3, LRRK2, JADE1, UBR5, CAV1, MLLT3, HECW1, KANK1, RBMS3, ASPM, CTNND1, LATS2, ZEB2, RECK, TBL1XR1, GREM1, DAB2, FOXO3, SNAI2, BICC1, RBPJ, SMAD3, SMURF2
GO:0004674	MF	GO:0004674	protein serine/threonine kinase activity	223	-0.35465	-1.46669	0.000231381	0.00781312	0.00670864	1348	tags=29%, list=16%, signal=25%	7786/65061/9578/90/6790/5292/9475/8895/5256/8814/57551/472/7048/8425/27148/5602/26750/5587/5290/659/6792/51347/22858/4752/5584/1456/200576/6196/5607/120892/28996/11113/10114/7204/51776/57396/91754/10000/7049/5592/51701/8491/8844/10290/1195/5565/26524/9706/65018/115701/146057/23097/4214/25778/80216/375449/4638/9261/127933/5578/6446/817/7046/1021	MAP3K12, CDK15, CDC42BPB, ACVR1, AURKA, PIM1, ROCK2, CPNE3, PHKA2, CDKL1, TAOK1, ATM, TGFBR2, LTBP4, STK36, MAPK10, RPS6KC1, PRKD1, PIK3CA, BMPR2, CDKL5, TAOK3, CILK1, NEK3, PRKCI, CSNK1G3, PIKFYVE, RPS6KA2, MAP2K5, LRRK2, HIPK2, CIT, HIPK3, TRIO, MAP3K20, CLK4, NEK9, AKT3, TGFBR3, PRKG1, NLK, MAP4K3, KSR1, SPEG, CLK1, PRKAB2, LATS2, ULK2, PINK1, ALPK2, TTBK2, CDK19, MAP3K1, DSTYK, ALPK1, MAST4, …
GO:0031252	CC	GO:0031252	cell leading edge	225	-0.356223	-1.47812	0.000140753	0.00537146	0.00461214	788	tags=20%, list=9%, signal=19%	4289/5584/5783/90102/154796/9026/323/23362/26751/55198/5797/5921/143903/55742/9459/5829/57147/23499/84168/57403/55917/55616/10347/10006/4646/9265/3983/9847/23189/8844/54828/1500/23527/22885/22902/23075/221178/133746/10395/11037/4638/57608/4651/121512/1021	MKLN1, PRKCI, PTPN13, PHLDB2, AMOT, HIP1R, APBB2, PSD3, SH3YL1, APPL2, PTPRM, RASA1, LAYN, PARVA, ARHGEF6, PXN, SCYL3, MACF1, ANTXR1, RAB22A, CTTNBP2NL, ASAP3, ABCA7, ABI1, MYO6, CYTH3, ABLIM1, C2CD5, KANK1, KSR1, BCAS3, CTNND1, ACAP2, ABLIM3, RUFY3, SWAP70, SPATA13, JMY, DLC1, STON1, MYLK, JCAD, MYO10, FGD4, CDK6
GO:0008015	BP	GO:0008015	blood circulation	198	-0.371534	-1.50709	7.61e-05	0.00325861	0.00279796	528	tags=15%, list=6%, signal=14%	5125/4883/1278/857/5592/6546/6444/9839/3357/7042/3269/6772/4012/5142/583/624/79987/10142/133/6446/3398/1129/817/4088/7010/7082/284/8654/3759	PCSK5, NPR3, COL1A2, CAV1, PRKG1, SLC8A1, SGCD, ZEB2, HTR2B, TGFB2, HRH1, STAT1, LNPEP, PDE4B, BBS2, BDKRB2, SVEP1, AKAP9, ADM, SGK1, ID2, CHRM2, CAMK2D, SMAD3, TEK, TJP1, ANGPT1, PDE5A, KCNJ2
GO:2000147	BP	GO:2000147	positive regulation of cell motility	270	-0.363593	-1.50738	1.4e-05	0.000868449	0.000745683	623	tags=18%, list=7%, signal=17%	3491/8840/22800/2252/158747/4920/8650/23328/2113/27086/54453/6774/8660/4921/857/10000/7049/2152/7057/1902/54828/57091/3488/4780/5159/84913/22902/23075/7042/147372/4638/604/1601/8322/57608/5578/6591/3570/3815/652/4088/7010/7082/64750/284/7046/9510/8613	CCN1, CCN4, RRAS2, FGF7, MOSPD2, ROR2, NUMB, SASH1, ETS1, FOXP1, RIN2, STAT3, IRS2, DDR2, CAV1, AKT3, TGFBR3, F3, THBS1, LPAR1, BCAS3, CASS4, IGFBP5, NFE2L2, PDGFRB, ATOH8, RUFY3, SWAP70, TGFB2, CCBE1, MYLK, BCL6, DAB2, FZD4, JCAD, PRKCA, SNAI2, IL6R, KIT, BMP4, SMAD3, TEK, TJP1, SMURF2, ANGPT1, TGFBR1, ADAMTS1, PLPP3
GO:0010632	BP	GO:0010632	regulation of epithelial cell migration	119	-0.389587	-1.54923	0.00215027	0.0381223	0.0327333	695	tags=24%, list=8%, signal=22%	5607/5797/90627/2252/23499/23328/2113/27086/54453/8660/5793/10000/7049/7057/54828/4780/84913/7042/10014/147372/11221/6672/28984/57608/5578/7010/284/8613	MAP2K5, PTPRM, STARD13, FGF7, MACF1, SASH1, ETS1, FOXP1, RIN2, IRS2, PTPRG, AKT3, TGFBR3, THBS1, BCAS3, NFE2L2, ATOH8, TGFB2, HDAC5, CCBE1, DUSP10, SP100, RGCC, JCAD, PRKCA, TEK, ANGPT1, PLPP3
GO:1901681	MF	GO:1901681	sulfur compound binding	115	-0.393551	-1.55616	0.00310927	0.0497421	0.0427105	754	tags=18%, list=9%, signal=17%	151887/2200/3024/4089/3491/8840/2252/7058/1629/83716/7049/7059/7057/10468/6372/7148/652/170689/10314/1490/9510	CCDC80, FBN1, H1-1, SMAD4, CCN1, CCN4, FGF7, THBS2, DBT, CRISPLD2, TGFBR3, THBS3, THBS1, FST, CXCL6, TNXB, BMP4, ADAMTS15, LANCL1, CCN2, ADAMTS1
GO:0030335	BP	GO:0030335	positive regulation of cell migration	263	-0.362842	-1.55872	1.36e-05	0.000851334	0.000730988	623	tags=18%, list=7%, signal=17%	3491/8840/22800/2252/158747/4920/8650/23328/2113/27086/54453/6774/8660/4921/857/10000/7049/2152/7057/1902/54828/57091/3488/4780/5159/84913/22902/23075/7042/147372/4638/1601/8322/57608/5578/6591/3570/3815/652/4088/7010/7082/64750/284/7046/9510/8613	CCN1, CCN4, RRAS2, FGF7, MOSPD2, ROR2, NUMB, SASH1, ETS1, FOXP1, RIN2, STAT3, IRS2, DDR2, CAV1, AKT3, TGFBR3, F3, THBS1, LPAR1, BCAS3, CASS4, IGFBP5, NFE2L2, PDGFRB, ATOH8, RUFY3, SWAP70, TGFB2, CCBE1, MYLK, DAB2, FZD4, JCAD, PRKCA, SNAI2, IL6R, KIT, BMP4, SMAD3, TEK, TJP1, SMURF2, ANGPT1, TGFBR1, ADAMTS1, PLPP3
GO:0007015	BP	GO:0007015	actin filament organization	228	-0.371842	-1.55889	5.33e-05	0.00253088	0.00217311	1413	tags=29%, list=17%, signal=25%	23500/348110/55114/81624/6422/22998/54434/23325/23433/9475/6709/10565/130271/50853/89848/123016/342184/94134/2241/120/8522/81553/7126/5290/1073/51429/54961/253260/5584/90102/6840/29767/9026/5921/84940/5829/64780/357/116985/85464/55616/171024/128239/1955/10006/4646/1902/23189/800/9124/390/11346/9839/9886/22902/23075/133746/79822/4430/10395/28984/25802/4088/7082/7046/1490/10602	DAAM2, ARPIN, ARHGAP17, DIAPH3, SFRP1, LIMCH1, SSH1, WASHC4, RHOQ, ROCK2, SPTAN1, ARFGEF1, PLEKHH2, VILL, FCHSD1, TTC8, FMN1, ARHGAP12, FER, ADD3, GAS7, CYRIA, TNFAIP1, PIK3CA, CFL2, SNX9, SSH3, RICTOR, PRKCI, PHLDB2, SVIL, TMOD2, HIP1R, RASA1, CORO6, PXN, MICAL1, SHROOM2, ARAP1, SSH2, ASAP3, SYNPO2, IQGAP3, MEGF9, ABI1, MYO6, LPAR1, KANK1, CALD1, PDLIM1, RND3, SYNPO, ZEB2, RHOBTB1, RUFY3, SWAP70…
GO:0032956	BP	GO:0032956	regulation of actin cytoskeleton organization	169	-0.38971	-1.57881	8.55e-05	0.00357908	0.00307313	1413	tags=34%, list=17%, signal=29%	23500/348110/55114/5156/6422/22998/54434/23325/23433/9475/6709/10565/130271/50853/89848/123016/57551/342184/2241/120/81553/5587/5290/1073/51429/54961/253260/1894/90102/6840/29767/9026/4089/5921/5829/116985/85464/55616/171024/1955/1902/23189/54828/390/5159/11346/23075/79822/10395/28984/85458/25802/4088/7082/7046/1490/10602	DAAM2, ARPIN, ARHGAP17, PDGFRA, SFRP1, LIMCH1, SSH1, WASHC4, RHOQ, ROCK2, SPTAN1, ARFGEF1, PLEKHH2, VILL, FCHSD1, TTC8, TAOK1, FMN1, FER, ADD3, CYRIA, PRKD1, PIK3CA, CFL2, SNX9, SSH3, RICTOR, ECT2, PHLDB2, SVIL, TMOD2, HIP1R, SMAD4, RASA1, PXN, ARAP1, SSH2, ASAP3, SYNPO2, MEGF9, LPAR1, KANK1, BCAS3, RND3, PDGFRB, SYNPO, SWAP70, ARHGAP28, DLC1, RGCC, DIXDC1, LMOD1, SMAD3, TJP1, TGFBR1, CCN2, CDC42…
GO:0061448	BP	GO:0061448	connective tissue development	148	-0.39821	-1.58084	0.000423964	0.0123562	0.0106095	1473	tags=36%, list=17%, signal=30%	399979/1435/54206/94/129642/9517/2202/8200/10499/7482/4054/157680/10891/9321/91252/7048/80310/57045/130497/5290/659/9658/7474/7045/57560/7067/8609/3491/8840/4209/2734/55790/3696/10424/8837/7059/6935/4148/5159/57326/55553/79718/2355/26585/583/91461/6591/3570/652/4088/84159/7046/1490	SNX19, CSF1, ERRFI1, ACVRL1, MBOAT2, SPTLC2, EFEMP1, GDF5, NCOA2, WNT2B, LTBP3, VPS13B, PPARGC1A, TRIP11, SLC39A13, TGFBR2, PDGFD, TWSG1, OSR1, PIK3CA, BMPR2, ZNF516, WNT5A, TGFBI, IFT80, THRA, KLF7, CCN1, CCN4, MEF2D, GLG1, CSGALNACT1, ITGB8, PGRMC2, CFLAR, THBS3, ZEB1, MATN3, PDGFRB, PBXIP1, SOX6, TBL1XR1, FOSL2, GREM1, BBS2, PKDCC, SNAI2, IL6R, BMP4, SMAD3, ARID5B, TGFBR1, CCN2
GO:0015629	CC	GO:0015629	actin cytoskeleton	246	-0.370583	-1.59175	3.1e-05	0.00162115	0.00139198	1236	tags=26%, list=15%, signal=23%	6709/23164/130271/50853/2534/5239/89848/558/342184/2241/399687/10211/10307/8522/1073/51429/56940/667/494513/64236/4649/90427/6840/92521/154796/3005/29767/4983/10098/55742/2037/5829/64780/357/23499/57403/4921/55917/23002/171024/4646/3983/27147/800/4026/26037/9124/11346/22885/54443/23075/64759/4430/10395/4638/79026/85458/25802/4651/91624/7412/7010/7082/10602	SPTAN1, MPRIP, PLEKHH2, VILL, FYN, PGM5, FCHSD1, AXL, FMN1, FER, MYO18A, FLOT1, APBB3, GAS7, CFL2, SNX9, DUSP22, DST, PJVK, PDLIM2, MYO9A, BMF, SVIL, SPECC1, AMOT, H1-0, TMOD2, OPHN1, TSPAN5, PARVA, EPB41L2, PXN, MICAL1, SHROOM2, MACF1, RAB22A, DDR2, CTTNBP2NL, DAAM1, SYNPO2, MYO6, ABLIM1, DENND2A, CALD1, LPP, SIPA1L1, PDLIM1, SYNPO, ABLIM3, ANLN, SWAP70, TNS3, MYO1B, DLC1, MYLK, AHNAK, DIXDC1, L…
GO:0030177	BP	GO:0030177	positive regulation of Wnt signaling pathway	78	-0.440757	-1.61384	0.00194732	0.0360989	0.0309959	1138	tags=33%, list=14%, signal=29%	5754/5495/25805/54764/55366/7474/8658/51185/1456/27185/8840/120892/23499/51366/4300/23189/259266/9839/57326/8434/79718/1601/85458/3516/4088/64750	PTK7, PPM1B, BAMBI, ZRANB1, LGR4, WNT5A, TNKS, CRBN, CSNK1G3, DISC1, CCN4, LRRK2, MACF1, UBR5, MLLT3, KANK1, ASPM, ZEB2, PBXIP1, RECK, TBL1XR1, DAB2, DIXDC1, RBPJ, SMAD3, SMURF2
GO:0098858	CC	GO:0098858	actin-based cell projection	97	-0.424894	-1.61856	0.00124758	0.0273403	0.0234754	637	tags=19%, list=8%, signal=17%	7402/120892/6533/2683/84168/10006/4646/55089/10160/22902/221178/4430/583/4651/7412/7010/121512/284	UTRN, LRRK2, SLC6A6, B4GALT1, ANTXR1, ABI1, MYO6, SLC38A4, FARP1, RUFY3, SPATA13, MYO1B, BBS2, MYO10, VCAM1, TEK, FGD4, ANGPT1
GO:0051216	BP	GO:0051216	cartilage development	105	-0.413402	-1.62333	0.00133362	0.0282407	0.0242486	841	tags=23%, list=10%, signal=21%	7474/7045/57560/7067/3491/8840/4209/2734/55790/3696/7059/6935/4148/57326/55553/2355/26585/583/91461/6591/652/4088/7046/1490	WNT5A, TGFBI, IFT80, THRA, CCN1, CCN4, MEF2D, GLG1, CSGALNACT1, ITGB8, THBS3, ZEB1, MATN3, PBXIP1, SOX6, FOSL2, GREM1, BBS2, PKDCC, SNAI2, BMP4, SMAD3, TGFBR1, CCN2
GO:0005802	CC	GO:0005802	trans-Golgi network	114	-0.416053	-1.62751	0.00102813	0.0239221	0.0205404	1695	tags=35%, list=20%, signal=28%	23315/113451/55062/57574/8729/10133/23208/5205/351/83696/9827/2896/57198/9382/10565/23033/55858/54103/399687/2800/84272/5587/51429/5007/26960/6482/7045/120892/5125/116985/55204/10079/55088/8674/79895/4430/9648/27314/22836/8613	SLC9A8, AZIN2, WIPI1, MARCHF4, GBF1, OPTN, SYT11, ATP8B1, APP, TRAPPC9, RGP1, GRN, ATP8B2, COG1, ARFGEF1, DOP1A, TMEM165, GSAP, MYO18A, GOLGA1, YIPF4, PRKD1, SNX9, OSBP, NBEA, ST3GAL1, TGFBI, LRRK2, PCSK5, ARAP1, GOLPH3L, ATP9A, CCDC186, VAMP4, ATP8B4, MYO1B, GCC2, RAB30, RHOBTB3, PLPP3
GO:0010810	BP	GO:0010810	regulation of cell-substrate adhesion	102	-0.427393	-1.6375	0.000852947	0.0211516	0.0181616	754	tags=24%, list=9%, signal=22%	151887/90102/27185/5921/7402/3491/59339/23499/10085/54453/2192/7057/23189/57091/4287/1295/10395/26585/604/1601/8322/4088/7010/1021	CCDC80, PHLDB2, DISC1, RASA1, UTRN, CCN1, PLEKHA2, MACF1, EDIL3, RIN2, FBLN1, THBS1, KANK1, CASS4, ATXN3, COL8A1, DLC1, GREM1, BCL6, DAB2, FZD4, SMAD3, TEK, CDK6
GO:0043296	CC	GO:0043296	apical junction complex	69	-0.460005	-1.66306	0.00292021	0.0477193	0.0409736	811	tags=23%, list=10%, signal=21%	1894/9693/5584/54532/154796/357/9223/117583/9265/1500/11346/5010/5376/7082/7046/51421	ECT2, RAPGEF2, PRKCI, USP53, AMOT, SHROOM2, MAGI1, PARD3B, CYTH3, CTNND1, SYNPO, CLDN11, PMP22, TJP1, TGFBR1, AMOTL2
GO:0008201	MF	GO:0008201	heparin binding	74	-0.454767	-1.66665	0.00252601	0.042633	0.0366063	824	tags=24%, list=10%, signal=22%	5197/151887/2200/3024/3491/8840/2252/7058/83716/7049/7059/7057/6372/7148/652/170689/1490/9510	PF4V1, CCDC80, FBN1, H1-1, CCN1, CCN4, FGF7, THBS2, CRISPLD2, TGFBR3, THBS3, THBS1, CXCL6, TNXB, BMP4, ADAMTS15, CCN2, ADAMTS1
GO:0048705	BP	GO:0048705	skeletal system morphogenesis	104	-0.431687	-1.67358	0.000917975	0.0223019	0.0191493	1370	tags=35%, list=16%, signal=29%	4087/5156/6422/4313/4054/9321/2201/342184/7048/51804/130497/659/79925/3911/9742/57560/57728/7067/4209/2734/57599/55790/7059/6935/10370/8879/55553/2355/26585/1112/652/4088/7010/84159/7046/1490	SMAD2, PDGFRA, SFRP1, MMP2, LTBP3, TRIP11, FBN2, FMN1, TGFBR2, SIX4, OSR1, BMPR2, SPEF2, LAMA5, IFT140, IFT80, WDR19, THRA, MEF2D, GLG1, WDR48, CSGALNACT1, THBS3, ZEB1, CITED2, SGPL1, SOX6, FOSL2, GREM1, FOXN3, BMP4, SMAD3, TEK, ARID5B, TGFBR1, CCN2
GO:0035270	BP	GO:0035270	endocrine system development	62	-0.481482	-1.72145	0.00175738	0.0335684	0.0288231	255	tags=21%, list=3%, signal=20%	51092/7067/4089/28996/10370/5087/3570/652/3516/4088/84159/7046/1021	SIDT2, THRA, SMAD4, HIPK2, CITED2, PBX1, IL6R, BMP4, RBPJ, SMAD3, ARID5B, TGFBR1, CDK6
GO:0001726	CC	GO:0001726	ruffle	98	-0.447203	-1.72567	0.000183538	0.00652656	0.00560395	709	tags=24%, list=8%, signal=23%	4289/154796/9026/23362/26751/55198/5921/143903/23499/57403/55616/10347/4646/9265/9847/23189/8844/23527/221178/10395/57608/4651/121512/1021	MKLN1, AMOT, HIP1R, PSD3, SH3YL1, APPL2, RASA1, LAYN, MACF1, RAB22A, ASAP3, ABCA7, MYO6, CYTH3, C2CD5, KANK1, KSR1, ACAP2, SPATA13, DLC1, JCAD, MYO10, FGD4, CDK6
GO:0010595	BP	GO:0010595	positive regulation of endothelial cell migration	57	-0.502676	-1.73517	0.00202561	0.0369445	0.031722	526	tags=28%, list=6%, signal=26%	23328/2113/27086/54453/10000/7049/7057/54828/4780/84913/147372/57608/5578/7010/284/8613	SASH1, ETS1, FOXP1, RIN2, AKT3, TGFBR3, THBS1, BCAS3, NFE2L2, ATOH8, CCBE1, JCAD, PRKCA, TEK, ANGPT1, PLPP3
[truncated: 52 more rows]

[truncated: 8 more sheets: 243R.Mock.gsea, dl2-11 YC.Mock.gsea, 289R.HAdV-C5.gsea, 243R.HAdV-C5.gsea, dl2-11 YC.HAdV-C5.gsea, dl2-11 YC.289R.gsea, dl2-11 YC.243R.gsea, 289R.243R.gsea]
