# Supplementary material for: Cellular transcriptomics of arrested normal lung fibroblasts IMR-90 infected with Human Adenovirus 5 E1A mutants
Source: PLoS One. 2025 May 27;20(5):e0323494. doi: 10.1371/journal.pone.0323494 (PMC12112082; doi:10.1371/journal.pone.0323494)
Supplement: Supplemental Excel Spreadsheets — (ZIP) [file pone.0323494.s007.zip › Differential_Expression_Tables.xlsx]

## Sheet: HAdV-C5_Mock
	baseMean	log2FoldChange	lfcSE	pvalue	padj	entrezid	gene_symbol
ENSG00000000003	2105.97	-0.261118	0.115409	0.0189233	0.0424834	7105	TSPAN6
ENSG00000000419	1543.82	0.735125	0.103487	3.58177e-13	2.88278e-12	8813	DPM1
ENSG00000000457	613.147	-0.952234	0.121598	7.05608e-16	6.93087e-15	57147	SCYL3
ENSG00000000460	343.317	0.606339	0.14632	1.44206e-05	5.53692e-05	55732	C1orf112
ENSG00000000971	4515.39	-0.487548	0.0817088	1.40467e-09	8.27311e-09	3075	CFH
ENSG00000001036	5039.61	0.230342	0.0820767	0.004233	0.0109942	2519	FUCA2
ENSG00000001084	2673.76	-0.676395	0.0856762	1.03086e-15	9.97816e-15	2729	GCLC
ENSG00000001167	1967.3	0.101915	0.126258	0.394461	0.533375	4800	NFYA
ENSG00000001460	152.391	-0.32923	0.197341	0.0682874	0.129727	90529	STPG1
ENSG00000001461	2280.67	-0.926756	0.0985328	8.17912e-22	1.14756e-20	57185	NIPAL3
ENSG00000001497	927.904	0.455927	0.125999	0.000180437	0.000592883	81887	LAS1L
ENSG00000001561	19.1768	0.646483	0.518871	0.0596649	0.115705	22875	ENPP4
ENSG00000001617	1971.87	0.289006	0.0927835	0.00147851	0.00419141	6405	SEMA3F
ENSG00000001626	1588.83	-1.03565	0.153971	1.98625e-12	1.50731e-11	1080	CFTR
ENSG00000001629	4438.64	-0.260317	0.0718271	0.000245633	0.000789414	54467	ANKIB1
ENSG00000001630	476.81	0.529079	0.144668	0.000130895	0.000440446	1595	CYP51A1
ENSG00000001631	1804.46	-0.295234	0.0918104	0.00104114	0.00303115	889	KRIT1
ENSG00000002016	430.158	-0.102932	0.138161	0.429891	0.568057	5893	RAD52
ENSG00000002330	1086.87	0.171988	0.118646	0.128003	0.220685	572	BAD
ENSG00000002549	2405.08	0.357988	0.0969047	0.000162672	0.000538928	51056	LAP3
ENSG00000002586	4098.35	-0.250546	0.0859101	0.00295003	0.00789944	4267	CD99
ENSG00000002587	16.0088	-0.518206	0.50902	0.120486	0.21006	9957	HS3ST1
ENSG00000002745	220.101	-1.02373	0.23627	1.73824e-06	7.41482e-06	51384	WNT16
ENSG00000002746	278.527	-1.54307	0.17455	4.66296e-20	5.88924e-19	23072	HECW1
ENSG00000002822	1219.39	0.667373	0.113326	1.40211e-09	8.26031e-09	8379	MAD1L1
ENSG00000002834	8979.44	-0.503693	0.0809688	2.77105e-10	1.73392e-09	3927	LASP1
ENSG00000002919	497.934	0.453699	0.127793	0.00023504	0.000757201	29916	SNX11
ENSG00000002933	567.918	-0.61146	0.129495	9.8117e-07	4.31528e-06	55365	TMEM176A
ENSG00000003056	4929.3	0.567763	0.0806892	9.4646e-13	7.35305e-12	4074	M6PR
ENSG00000003096	523.457	-0.0457464	0.152079	0.748834	0.840277	90293	KLHL13
ENSG00000003137	66.9188	0.799537	0.411858	0.010881	0.0258363	56603	CYP26B1
ENSG00000003249	392.29	0.666364	0.145053	1.55436e-06	6.66925e-06	79007	DBNDD1
ENSG00000003393	2404.51	-0.0683311	0.0799574	0.371169	0.509628	57679	ALS2
ENSG00000003400	22.3713	-0.221925	0.424631	0.463945	0.600731	843	CASP10
ENSG00000003402	2532.3	-0.785544	0.084461	3.51262e-21	4.73158e-20	8837	CFLAR
ENSG00000003436	15998	-0.835308	0.0760339	9.54373e-29	1.87835e-27	7035	TFPI
ENSG00000003509	767.904	0.0283378	0.106434	0.780661	0.863377	55471	NDUFAF7
ENSG00000003756	3725.62	-0.299654	0.0797459	0.000138638	0.000464957	10181	RBM5
ENSG00000003987	9.96447	0.732369	0.708678	0.0482959	0.0964701	9108	MTMR7
ENSG00000003989	2391.58	-0.0762846	0.089721	0.373505	0.511778	6542	SLC7A2
ENSG00000004059	1505.71	-0.171127	0.0949677	0.0613337	0.118454	381	ARF5
ENSG00000004139	1154.15	0.466685	0.121447	7.27326e-05	0.000254528	23098	SARM1
ENSG00000004142	3210.2	0.50388	0.0771214	3.60029e-11	2.44186e-10	26073	POLDIP2
ENSG00000004399	4771.48	0.0741934	0.0808709	0.336947	0.47422	23129	PLXND1
ENSG00000004455	3093.09	0.795004	0.0770033	1.33715e-25	2.26835e-24	204	AK2
ENSG00000004468	3.04469	-0.00229588	0.754829	0.992038	0.996735	952	CD38
ENSG00000004478	3992.9	1.88487	0.0905519	8.53258e-98	1.43943e-95	2288	FKBP4
ENSG00000004487	5019.84	0.347946	0.0826641	1.93766e-05	7.30652e-05	23028	KDM1A
ENSG00000004534	2852.4	0.00707651	0.0790156	0.925723	0.958973	10180	RBM6
ENSG00000004660	193.842	1.20571	0.199176	1.07575e-10	6.97352e-10	84254	CAMKK1
ENSG00000004700	3689.83	0.226707	0.104395	0.0246676	0.0538255	5965	RECQL
ENSG00000004766	1233.86	-0.25226	0.103509	0.0120309	0.0282605	55610	CCDC132
ENSG00000004776	82.0756	-0.785051	0.355043	0.00609588	0.0153542	126393	HSPB6
ENSG00000004777	38.0946	-0.173582	0.335219	0.51824	0.650009	115703	ARHGAP33
ENSG00000004779	1396.52	0.989393	0.115605	1.48942e-18	1.73475e-17	4706	NDUFAB1
ENSG00000004799	348.31	0.177809	0.219366	0.366793	0.505219	5166	PDK4
ENSG00000004838	21.5115	0.48058	0.472878	0.137892	0.234671	51364	ZMYND10
ENSG00000004864	1893.47	0.938285	0.0990581	4.17886e-22	5.94949e-21	10165	SLC25A13
ENSG00000004866	912.635	0.311629	0.111426	0.00396251	0.01036	7982	ST7
ENSG00000004897	6085.04	0.409619	0.0793387	1.65683e-07	7.93545e-07	996	CDC27
ENSG00000004961	944.086	0.628605	0.107829	2.2436e-09	1.29734e-08	3052	HCCS
ENSG00000004975	3428.09	0.467724	0.0768496	7.02031e-10	4.25503e-09	1856	DVL2
ENSG00000005007	5596.67	0.971434	0.0759988	2.8274e-38	8.4055e-37	5976	UPF1
ENSG00000005020	1929.3	-0.554179	0.0937235	1.66223e-09	9.71471e-09	8935	SKAP2
ENSG00000005022	3725.53	0.495905	0.105324	1.41215e-06	6.08364e-06	292	SLC25A5
ENSG00000005059	538.684	2.28473	0.144484	8.38973e-59	4.98134e-57	55013	CCDC109B
ENSG00000005073	8.3992	1.93765	1.4463	0.00134764	0.00385124	3207	HOXA11
ENSG00000005075	757.388	0.450985	0.118628	8.88259e-05	0.000306891	5439	POLR2J
ENSG00000005100	1280.63	1.02157	0.134215	3.21317e-15	3.00935e-14	56919	DHX33
ENSG00000005108	46.3159	0.355912	0.369578	0.21299	0.332989	221981	THSD7A
ENSG00000005156	1248.68	0.42303	0.100901	1.81809e-05	6.89109e-05	3980	LIG3
ENSG00000005175	1318.63	0.567547	0.0949888	1.1004e-09	6.55182e-09	79657	RPAP3
ENSG00000005187	7.5632	-0.344742	0.567452	0.290353	0.423814	6296	ACSM3
ENSG00000005189	114.715	0.0469754	0.225578	0.816007	0.887124	81691	AC004381.6
ENSG00000005194	1705.4	0.948555	0.10272	3.83119e-21	5.14765e-20	57019	CIAPIN1
ENSG00000005206	1137.64	0.0311431	0.105548	0.757649	0.846541	56928	SPPL2B
ENSG00000005238	1157.88	-0.712516	0.104959	3.57822e-12	2.66218e-11	80256	FAM214B
ENSG00000005243	1234.3	0.127264	0.109218	0.221327	0.343346	51226	COPZ2
ENSG00000005249	2305.41	-0.435808	0.1216	0.00021492	0.000697351	5577	PRKAR2B
ENSG00000005302	775.776	-0.250108	0.116593	0.0257661	0.055909	10943	MSL3
ENSG00000005339	3541.9	-0.273649	0.216311	0.160058	0.264845	1387	CREBBP
ENSG00000005379	28.3424	-1.22277	0.480251	0.000675844	0.00203394	9256	BZRAP1
ENSG00000005381	1.76069	0.0898256	0.711545	0.727264	NA	4353	MPO
ENSG00000005436	973.113	1.2031	0.113734	2.91293e-27	5.30113e-26	6936	GCFC2
ENSG00000005448	294.127	-0.198064	0.169675	0.208937	0.327761	84058	WDR54
ENSG00000005469	2617.41	-0.300486	0.086766	0.000427738	0.0013242	54677	CROT
ENSG00000005471	7.47471	-0.03709	0.546148	0.904493	0.945226	5244	ABCB4
ENSG00000005483	2799.64	-0.88524	0.223714	1.35205e-05	5.21393e-05	55904	KMT2E
ENSG00000005486	1463.42	-0.12923	0.0896754	0.132589	0.2272	57414	RHBDD2
ENSG00000005513	36.9616	2.06743	0.527857	5.78096e-07	2.61058e-06	30812	SOX8
ENSG00000005700	5732.08	0.039095	0.0798129	0.609204	0.730646	25998	IBTK
ENSG00000005801	1200.67	0.732872	0.101682	1.69185e-13	1.39801e-12	7748	ZNF195
ENSG00000005810	8372.03	-0.344674	0.0865021	5.12382e-05	0.000183076	23077	MYCBP2
ENSG00000005812	2017.5	-0.302353	0.0987776	0.00173693	0.00485985	26224	FBXL3
ENSG00000005882	755.753	-1.2849	0.111198	4.77218e-32	1.09425e-30	5164	PDK2
ENSG00000005884	1086.97	-0.256897	0.106522	0.0128258	0.0299456	3675	ITGA3
ENSG00000005889	4389.87	0.250501	0.0752149	0.000735949	0.00219864	7543	ZFX
ENSG00000005893	9078.09	-0.194634	0.0772098	0.0100162	0.0239487	3920	LAMP2
ENSG00000005955	2987.8	0.131418	0.0916477	0.134401	0.229703	NA	GGNBP2
ENSG00000005961	10.9708	0.157282	0.504993	0.616434	0.736988	3674	ITGA2B
ENSG00000006007	6037.75	-0.0664681	0.088373	0.431401	0.569464	51573	GDE1
ENSG00000006015	385.397	-0.12041	0.157525	0.413751	0.552743	55049	C19orf60
ENSG00000006016	172.49	0.525561	0.21672	0.00747876	0.0184761	9244	CRLF1
ENSG00000006025	230.579	-0.886442	0.175972	8.4383e-08	4.16933e-07	114881	OSBPL7
ENSG00000006042	3124.91	-0.292614	0.0847172	0.000447198	0.00138123	26022	TMEM98
ENSG00000006062	133.593	-0.385642	0.214436	0.0467608	0.0937863	9020	MAP3K14
ENSG00000006114	2023.6	-0.444379	0.114082	6.15981e-05	0.00021775	NA	SYNRG
ENSG00000006118	6747.46	0.551477	0.0912216	7.42358e-10	4.48793e-09	54972	TMEM132A
ENSG00000006125	7813.58	-0.367103	0.116408	0.00115182	0.00332967	163	AP2B1
ENSG00000006128	4.58045	0.858191	1.00886	0.0272126	0.0586465	6863	TAC1
ENSG00000006194	1874.65	0.842608	0.0944717	9.78455e-20	1.21983e-18	10127	ZNF263
ENSG00000006210	18.0798	-0.159463	0.442474	0.602388	0.724497	6376	CX3CL1
ENSG00000006282	1328.27	-0.652137	0.0942668	1.73887e-12	1.32431e-11	64847	SPATA20
ENSG00000006283	51.4951	-0.639138	0.354886	0.0240807	0.0527255	8913	CACNA1G
ENSG00000006327	2965.41	0.400905	0.11168	0.00022539	0.000728986	51330	TNFRSF12A
ENSG00000006432	40.7129	0.378699	0.355495	0.175844	0.285462	4293	MAP3K9
ENSG00000006451	1894.87	-0.242755	0.0869346	0.00436587	0.0113006	5898	RALA
ENSG00000006453	203.016	1.27597	0.198414	8.46726e-12	6.12542e-11	55971	BAIAP2L1
ENSG00000006459	699.65	-0.854682	0.114618	1.7699e-14	1.57607e-13	80853	KDM7A
ENSG00000006468	1468.8	-0.818976	0.131667	1.11124e-10	7.19702e-10	2115	ETV1
ENSG00000006530	1227.62	0.594237	0.0968293	3.74712e-10	2.31604e-09	55750	AGK
ENSG00000006534	919.911	-1.10833	0.10959	4.54301e-25	7.51488e-24	221	ALDH3B1
ENSG00000006576	3343.75	0.252644	0.0846373	0.00236493	0.0064497	57157	PHTF2
ENSG00000006606	6.96609	0.15096	0.591303	0.622205	0.74201	10344	CCL26
ENSG00000006607	1859.54	0.710661	0.0866208	7.40897e-17	7.7732e-16	9855	FARP2
ENSG00000006625	1001.77	1.31402	0.115053	2.16932e-31	4.8436e-30	79017	GGCT
ENSG00000006634	1017.01	1.93858	0.122058	1.79564e-58	1.0457e-56	10926	DBF4
ENSG00000006638	46.0878	1.07842	0.4163	0.00091802	0.00269262	6915	TBXA2R
ENSG00000006652	2964.99	0.329093	0.0879399	0.000141104	0.00047263	3475	IFRD1
ENSG00000006695	602.776	0.57275	0.121325	1.09666e-06	4.79345e-06	1352	COX10
ENSG00000006704	1110.15	0.018944	0.0972202	0.838882	0.90404	9569	GTF2IRD1
ENSG00000006712	2146.59	0.499592	0.104629	1.00889e-06	4.43219e-06	54623	PAF1
ENSG00000006715	4454.92	-0.340283	0.0766504	6.91778e-06	2.76399e-05	27072	VPS41
ENSG00000006740	137.378	1.00128	0.227202	1.31993e-06	5.71067e-06	9912	ARHGAP44
ENSG00000006744	2350.84	0.366295	0.0907359	3.96109e-05	0.000143412	60528	ELAC2
ENSG00000006747	5.8447	0.515636	0.724464	0.124233	0.215216	85477	SCIN
ENSG00000006756	776.687	-0.914404	0.110641	2.3036e-17	2.50718e-16	414	ARSD
ENSG00000006757	192.774	-0.429307	0.183417	0.0117304	0.027637	8228	PNPLA4
ENSG00000006831	3361.7	0.577008	0.0862951	1.06949e-11	7.68011e-11	79602	ADIPOR2
ENSG00000006837	83.8531	-0.0333882	0.249832	0.878823	0.930433	51265	CDKL3
ENSG00000007047	914.797	-0.214496	0.126262	0.0745406	0.139832	57787	MARK4
ENSG00000007080	637.413	0.415643	0.151052	0.00379746	0.00996161	115098	CCDC124
ENSG00000007168	7401.31	-0.203071	0.070587	0.00348312	0.00920975	5048	PAFAH1B1
ENSG00000007171	18.0296	6.7716	1.51568	6.83664e-08	3.40966e-07	4843	NOS2
ENSG00000007202	12946.6	0.174988	0.071228	0.0120795	0.0283589	9703	KIAA0100
ENSG00000007237	943.317	-0.794612	0.114429	9.24793e-13	7.18997e-12	8522	GAS7
ENSG00000007255	76.1726	-0.891083	0.293651	0.000413346	0.00128283	79090	TRAPPC6A
ENSG00000007341	844.165	-0.0626827	0.103951	0.527658	0.657893	54879	ST7L
ENSG00000007372	19.143	6.39305	1.55675	2.66486e-07	1.24657e-06	5080	PAX6
ENSG00000007376	1150.09	1.33345	0.108142	4.02291e-36	1.10622e-34	113000	RPUSD1
ENSG00000007384	2652.83	-0.324168	0.0857272	0.000121671	0.000411233	64285	RHBDF1
ENSG00000007392	1763.31	0.283084	0.0909004	0.00149295	0.00422839	55692	LUC7L
ENSG00000007402	3.18515	0.0500842	0.646976	0.859544	0.918206	9254	CACNA2D2
ENSG00000007516	11.4827	0.474552	0.559407	0.159414	0.264006	8938	BAIAP3
ENSG00000007520	1183.42	0.720093	0.105417	2.60332e-12	1.95603e-11	115939	TSR3
ENSG00000007541	1089.06	-0.00583155	0.102624	0.952682	0.978177	9091	PIGQ
ENSG00000007545	1049.72	0.93007	0.113981	5.24356e-17	5.55065e-16	57585	CRAMP1L
ENSG00000007866	1282.72	-0.559687	0.0964402	3.16542e-09	1.80629e-08	7005	TEAD3
ENSG00000007923	2526.8	0.89402	0.0872785	2.23028e-25	3.74165e-24	55735	DNAJC11
ENSG00000007933	12.4234	-1.90345	0.934352	0.000325717	0.00102813	2328	FMO3
ENSG00000007944	1001.5	0.203546	0.111041	0.0560904	0.109784	29116	MYLIP
ENSG00000007952	8.59981	-0.816602	0.698289	0.0322124	0.0679339	27035	NOX1
ENSG00000007968	464.242	4.11995	0.187294	2.72119e-108	5.72688e-106	1870	E2F2
ENSG00000008018	3943.45	0.226586	0.104577	0.0249773	0.0544363	5689	PSMB1
ENSG00000008056	13.3009	0.167571	0.479349	0.591604	0.714943	6853	SYN1
ENSG00000008083	1110.24	-0.035947	0.0983658	0.702652	0.805682	3720	JARID2
ENSG00000008086	336.41	-0.764065	0.156261	2.67348e-07	1.25005e-06	6792	CDKL5
ENSG00000008118	15.8599	-1.50611	0.712885	0.000779441	0.00231394	57172	CAMK1G
ENSG00000008128	146.076	0.426199	0.207821	0.0243206	0.0531868	728642	CDK11A
ENSG00000008130	2299.86	0.670764	0.087119	4.92507e-15	4.57118e-14	65220	NADK
ENSG00000008226	6.95426	-0.332756	0.588928	0.304014	0.439391	9940	DLEC1
ENSG00000008256	1308.15	-0.927492	0.103508	5.09093e-20	6.40691e-19	9265	CYTH3
ENSG00000008277	68.8904	1.04344	0.313194	9.53872e-05	0.000327606	53616	ADAM22
ENSG00000008282	2639.78	-0.0715752	0.0878372	0.393844	0.53271	6856	SYPL1
ENSG00000008283	408.177	0.816001	0.147939	7.8105e-09	4.3055e-08	1534	CYB561
ENSG00000008294	4787.29	-0.400573	0.0762212	1.02434e-07	5.025e-07	9043	SPAG9
ENSG00000008300	818.63	-0.384946	0.117567	0.00073621	0.00219911	1951	CELSR3
ENSG00000008311	907.868	-0.537277	0.106974	2.61727e-07	1.22512e-06	10157	AASS
ENSG00000008323	4.46277	0.506434	0.739594	0.126969	0.219206	55200	PLEKHG6
ENSG00000008324	514.246	1.51513	0.144062	3.8017e-27	6.89496e-26	51188	SS18L2
ENSG00000008382	184.597	-0.127607	0.183949	0.451446	0.589249	84954	MPND
ENSG00000008394	6156.12	0.135877	0.0944491	0.133025	0.227755	4257	MGST1
ENSG00000008405	525.393	0.503747	0.133562	8.8838e-05	0.000306891	1407	CRY1
ENSG00000008441	3271.52	-0.215603	0.212375	0.2608	0.390557	4784	NFIX
ENSG00000008513	16086.4	-0.917669	0.0769603	1.44597e-33	3.56975e-32	6482	ST3GAL1
ENSG00000008516	3.80112	0.369905	0.695036	0.236665	0.362145	64386	MMP25
ENSG00000008517	81.5972	1.49104	0.408757	9.35935e-06	3.67702e-05	9235	IL32
ENSG00000008710	5765.27	-0.0521235	0.0856754	0.524982	0.655333	5310	PKD1
ENSG00000008735	24.8072	-0.126892	0.387609	0.661996	0.773196	23542	MAPK8IP2
ENSG00000008838	1907.35	0.485628	0.0904518	4.60834e-08	2.34122e-07	9862	MED24
ENSG00000008853	952.304	-0.12472	0.118148	0.266581	0.397255	23221	RHOBTB2
ENSG00000008869	1527.19	-0.314554	0.0889359	0.000318658	0.0010075	54497	HEATR5B
ENSG00000008952	8345.72	0.0594684	0.0802825	0.438543	0.576837	7095	SEC62
ENSG00000008988	16687.3	0.0448353	0.0978731	0.632092	0.75039	6224	RPS20
ENSG00000009307	32801.9	0.0513426	0.0802678	0.503864	0.637357	7812	CSDE1
ENSG00000009335	8270.28	0.928658	0.0738298	4.36259e-37	1.24138e-35	9690	UBE3C
ENSG00000009413	9720.79	-0.488791	0.111153	6.27859e-06	2.5195e-05	5980	REV3L
ENSG00000009694	22.1366	-0.256326	0.425324	0.399054	0.538046	10178	TENM1
ENSG00000009765	1.15405	0.382667	1.03263	0.11429	NA	389434	IYD
ENSG00000009780	577.448	-0.0837656	0.124703	0.479021	0.614859	199870	FAM76A
ENSG00000009830	1156	0.125743	0.0972631	0.176157	0.285853	29954	POMT2
ENSG00000009844	3055.13	0.448653	0.0969464	2.3197e-06	9.77741e-06	51534	VTA1
ENSG00000009954	10572.8	0.880087	0.0703397	1.18371e-36	3.31065e-35	9031	BAZ1B
ENSG00000010017	2548.67	-0.249018	0.0943669	0.006845	0.0170685	10048	RANBP9
ENSG00000010030	18.9779	0.341721	0.438618	0.270111	0.401418	51513	ETV7
ENSG00000010072	923.514	0.224155	0.106494	0.0291697	0.0623398	83932	SPRTN
ENSG00000010165	1684.23	-0.0675768	0.0899928	0.432096	0.570155	51603	METTL13
ENSG00000010219	620.554	-0.0557542	0.125569	0.640136	0.756839	8798	DYRK4
ENSG00000010244	8061.41	0.379198	0.0721967	1.08315e-07	5.29153e-07	7756	ZNF207
ENSG00000010256	5571.38	0.218716	0.0954809	0.0183245	0.0412742	7384	UQCRC1
ENSG00000010270	1564.75	-0.515447	0.0983139	8.57256e-08	4.2337e-07	83930	STARD3NL
ENSG00000010278	5071.87	-0.183655	0.110144	0.0815959	0.15108	928	CD9
ENSG00000010292	1490.47	-0.870534	0.107273	9.20632e-17	9.61147e-16	9918	NCAPD2
ENSG00000010295	1051.45	0.120843	0.108981	0.244412	0.371352	25900	IFFO1
ENSG00000010310	12.2675	-0.330422	0.505601	0.305387	0.440895	2696	GIPR
ENSG00000010318	130.197	-0.241236	0.21053	0.205047	0.323066	51533	PHF7
ENSG00000010319	5.90493	0.396797	0.635618	0.224629	0.347428	56920	SEMA3G
ENSG00000010322	3997.07	-0.219244	0.0766665	0.0036281	0.00956217	11188	NISCH
ENSG00000010361	244.177	-0.298813	0.17292	0.0633004	0.1217	80199	FUZ
ENSG00000010379	11.7688	0.853287	0.904811	0.0285204	0.0611611	6540	SLC6A13
ENSG00000010404	1446.06	-0.225191	0.129597	0.0679163	0.129161	3423	IDS
ENSG00000010438	31.6632	0.40963	0.422928	0.182189	0.293869	5646	PRSS3
ENSG00000010539	820.94	1.31389	0.114538	1.21678e-31	2.76028e-30	7752	ZNF200
ENSG00000010610	1154.25	-0.307123	0.109492	0.00388877	0.0101835	920	CD4
ENSG00000010626	215.892	-0.437107	0.17658	0.00803475	0.0196827	10233	LRRC23
ENSG00000010704	393.088	-0.645197	0.155711	1.29197e-05	4.99585e-05	3077	HFE
ENSG00000010803	1506.95	0.13834	0.096611	0.134684	0.230067	22955	SCMH1
ENSG00000010810	1236.54	-0.63004	0.10488	7.60002e-10	4.58677e-09	2534	FYN
ENSG00000010818	2576.36	0.411635	0.0987611	2.07097e-05	7.77886e-05	3097	HIVEP2
ENSG00000011007	3949.57	0.692923	0.0798891	1.41491e-18	1.64977e-17	6924	TCEB3
ENSG00000011009	1230.77	0.604476	0.101692	1.20208e-09	7.13528e-09	11313	LYPLA2
ENSG00000011021	741.571	-0.747078	0.140426	2.9099e-08	1.5075e-07	1185	CLCN6
ENSG00000011028	19845.1	-0.448267	0.0692244	5.98582e-11	3.97981e-10	9902	MRC2
ENSG00000011105	1700.65	-0.67292	0.090181	3.05046e-14	2.66505e-13	10867	TSPAN9
ENSG00000011114	2736.11	-0.212442	0.0851266	0.0106167	0.0252765	55727	BTBD7
ENSG00000011132	395.759	-0.000536806	0.139791	0.99676	0.997954	9546	APBA3
ENSG00000011143	213.239	-0.656922	0.181465	0.000106138	0.000361666	54903	MKS1
ENSG00000011198	1898.12	-0.106413	0.0951546	0.241562	0.368048	51099	ABHD5
ENSG00000011201	5.41532	0.557586	0.757878	0.100812	0.180953	3730	KAL1
ENSG00000011243	1379.72	-0.677626	0.0968386	9.17236e-13	7.13644e-12	26993	AKAP8L
ENSG00000011258	932.147	-0.726385	0.117407	1.84922e-10	1.1744e-09	54799	MBTD1
ENSG00000011260	1727.02	1.3344	0.113815	6.18286e-33	1.47666e-31	51096	UTP18
ENSG00000011275	3513.97	0.0423615	0.0731886	0.545388	0.673959	54476	RNF216
ENSG00000011295	1880.64	0.447309	0.0940427	1.24169e-06	5.38419e-06	54902	TTC19
ENSG00000011304	8296.8	1.09767	0.0701125	2.92301e-56	1.60962e-54	5725	PTBP1
ENSG00000011332	208.844	3.1375	0.24281	3.28799e-41	1.1041e-39	8193	DPF1
ENSG00000011347	77.3679	1.56722	0.418959	5.38386e-06	2.18104e-05	9066	SYT7
ENSG00000011376	1550.39	0.362654	0.0894791	3.72354e-05	0.000135179	23395	LARS2
ENSG00000011405	6183.84	0.400712	0.0776318	1.69596e-07	8.10827e-07	5286	PIK3C2A
ENSG00000011422	1516	0.871294	0.108907	2.34617e-16	2.38271e-15	5329	PLAUR
ENSG00000011426	633.949	-0.839778	0.144377	1.25267e-09	7.42103e-09	54443	ANLN
ENSG00000011451	1872.03	-0.245914	0.121682	0.0349909	0.0729826	58525	WIZ
ENSG00000011454	2974.78	-0.75047	0.0893457	1.26142e-17	1.39359e-16	23637	RABGAP1
ENSG00000011465	139226	-0.637537	0.0849213	2.39447e-14	2.10753e-13	1634	DCN
ENSG00000011478	433.224	0.0621335	0.135591	0.628106	0.747328	54814	QPCTL
ENSG00000011485	1840.5	0.601926	0.092778	3.80558e-11	2.5778e-10	5536	PPP5C
ENSG00000011523	981.996	-0.340495	0.112769	0.00188045	0.00522632	23177	CEP68
ENSG00000011566	3772.13	-0.733603	0.0791608	5.6888e-21	7.58602e-20	8491	MAP4K3
ENSG00000011638	1174.68	-0.963649	0.102066	5.17115e-22	7.34254e-21	57146	TMEM159
ENSG00000012048	743.844	1.00796	0.126632	2.12498e-16	2.16844e-15	672	BRCA1
ENSG00000012061	1768.66	-0.114035	0.0934936	0.201841	0.318912	2067	ERCC1
ENSG00000012124	4.41904	-0.3434	0.701631	0.261891	0.391811	933	CD22
ENSG00000012171	913.901	-0.948162	0.113614	1.04722e-17	1.16239e-16	7869	SEMA3B
ENSG00000012174	945.332	-0.50284	0.290184	0.0407911	0.083419	51360	MBTPS2
ENSG00000012211	204.458	0.361179	0.187143	0.036632	0.0759213	4007	PRICKLE3
ENSG00000012232	3716.66	0.22564	0.0746812	0.00215945	0.00592428	2137	EXTL3
ENSG00000012660	5560.72	0.508283	0.0750155	6.87565e-12	5.0051e-11	60481	ELOVL5
ENSG00000012822	1512.32	-1.60515	0.0918447	1.10763e-69	9.34278e-68	57658	CALCOCO1
ENSG00000012963	1366.32	0.88474	0.104951	6.25518e-18	7.00527e-17	55148	UBR7
ENSG00000012983	4790.23	-0.406786	0.0738319	2.46713e-08	1.29039e-07	11183	MAP4K5
ENSG00000013016	2483.43	-0.361478	0.0805436	5.32644e-06	2.15943e-05	30845	EHD3
ENSG00000013275	3201.75	0.73827	0.090631	1.10191e-16	1.14703e-15	5704	PSMC4
ENSG00000013288	3856.79	-0.347527	0.080741	1.26884e-05	4.91264e-05	23324	MAN2B2
ENSG00000013293	477.677	-2.49058	0.152104	2.8494e-63	1.94749e-61	57709	SLC7A14
ENSG00000013297	4880.85	-1.25093	0.0995103	2.20061e-37	6.32111e-36	5010	CLDN11
ENSG00000013306	1812.04	0.528014	0.0962598	2.17427e-08	1.14453e-07	51629	SLC25A39
ENSG00000013364	7202.28	-0.426295	0.0850872	3.58522e-07	1.65524e-06	9961	MVP
ENSG00000013374	1682.43	-0.213864	0.0969319	0.0228418	0.0503172	51667	NUB1
ENSG00000013375	5288.61	0.256427	0.0918465	0.00431046	0.0111736	5238	PGM3
ENSG00000013392	318.276	-0.838594	0.159783	3.20348e-08	1.65034e-07	112611	RWDD2A
ENSG00000013441	2404.89	-0.824041	0.0898317	1.0177e-20	1.33697e-19	1195	CLK1
ENSG00000013503	1016.54	0.316319	0.104798	0.00195769	0.0054176	55703	POLR3B
ENSG00000013523	431.15	-0.560915	0.13619	1.82077e-05	6.89759e-05	23357	ANGEL1
ENSG00000013561	2997.62	-0.112196	0.0996128	0.237935	0.363748	9604	RNF14
ENSG00000013563	891.553	-0.306408	0.11077	0.0043796	0.0113313	1774	DNASE1L1
ENSG00000013573	544.929	2.35726	0.141843	1.07489e-64	7.74505e-63	1663	DDX11
ENSG00000013583	1072.67	-0.902991	0.12164	1.94475e-14	1.72744e-13	50865	HEBP1
ENSG00000013588	595.993	-1.20597	0.128911	6.43085e-22	9.08871e-21	9052	GPRC5A
ENSG00000013619	178.723	-1.18966	0.300666	5.79315e-06	2.33616e-05	10046	MAMLD1
ENSG00000013810	310.266	0.551984	0.165801	0.000417118	0.0012934	10460	TACC3
ENSG00000014123	2558.33	-0.0377545	0.0865206	0.648864	0.762677	23376	UFL1
ENSG00000014138	750.471	1.77224	0.127326	1.75965e-45	6.92649e-44	23649	POLA2
ENSG00000014164	465.867	-0.000189635	0.144589	0.998891	0.999455	23144	ZC3H3
ENSG00000014216	4323.28	-0.0471065	0.0757888	0.516019	0.648065	823	CAPN1
ENSG00000014257	231.865	0.900285	0.196834	8.18056e-07	3.6317e-06	55	ACPP
ENSG00000014641	4316.6	0.50464	0.0899205	1.11464e-08	6.04562e-08	4190	MDH1
ENSG00000014824	4749.02	0.214173	0.0861849	0.0109175	0.0259114	10463	SLC30A9
ENSG00000014914	339.096	-1.22002	0.166946	2.01998e-14	1.78977e-13	10903	MTMR11
ENSG00000014919	1422.64	-0.209878	0.0917104	0.018554	0.0417338	1355	COX15
ENSG00000015133	57.5377	4.55504	0.612211	5.58807e-15	5.1621e-14	440193	CCDC88C
ENSG00000015153	758.464	0.0407353	0.109957	0.698005	0.802944	10138	YAF2
ENSG00000015171	5095.78	0.181495	0.0797449	0.0194989	0.043665	10771	ZMYND11
ENSG00000015285	3.95901	-0.115756	0.61532	0.697526	0.80261	7454	WAS
ENSG00000015475	1703.05	1.35701	0.105688	6.2358e-39	1.91267e-37	637	BID
ENSG00000015479	17517.8	-0.0314268	0.0821529	0.689966	0.796585	9782	MATR3
ENSG00000015520	231.833	-1.24397	0.190662	4.82815e-12	3.56716e-11	29881	NPC1L1
ENSG00000015532	2224.79	0.131297	0.0907683	0.131123	0.225239	64132	XYLT2
ENSG00000015568	5.99967	-0.0682073	0.561545	0.824579	0.893835	84220	RGPD5
ENSG00000015676	2625.93	-0.114601	0.0844906	0.156596	0.260027	23386	NUDCD3
ENSG00000016391	147.831	4.30626	0.310153	7.55621e-45	2.89396e-43	55349	CHDH
ENSG00000016402	11.731	3.8988	2.04142	8.8291e-05	0.000305256	53832	IL20RA
ENSG00000016864	1778.23	-0.492504	0.0963828	1.84338e-07	8.78739e-07	55830	GLT8D1
ENSG00000017260	5118.73	-0.0975962	0.0909777	0.261403	0.391212	27032	ATP2C1
ENSG00000017427	17.148	-1.27756	0.67846	0.00251342	0.00682576	3479	IGF1
ENSG00000017483	408.574	0.634834	0.152735	1.25898e-05	4.87714e-05	92745	SLC38A5
ENSG00000017621	33.7981	-0.684677	0.427222	0.0306514	0.0650291	NA	MAGIX
ENSG00000017797	3006.18	-0.0817503	0.0845367	0.31144	0.44712	10928	RALBP1
ENSG00000018189	2250.29	-0.970851	0.0945729	1.38426e-25	2.34641e-24	22902	RUFY3
ENSG00000018280	7.57654	-0.290337	0.565647	0.366186	0.50458	6556	SLC11A1
ENSG00000018408	6829.85	-0.523247	0.100849	1.128e-07	5.50051e-07	25937	WWTR1
ENSG00000018510	3439.21	0.268646	0.0951256	0.00385321	0.0100954	8540	AGPS
ENSG00000018610	786.836	0.20515	0.120938	0.0755396	0.141506	63932	CXorf56
ENSG00000018625	4.35866	-0.657755	0.849028	0.0620527	0.119604	477	ATP1A2
ENSG00000018699	848.261	0.852192	0.119375	1.89339e-13	1.55569e-12	55622	TTC27
ENSG00000018869	229.523	0.480032	0.179876	0.00422193	0.0109708	147948	ZNF582
ENSG00000019102	2.59285	-0.00223673	0.758495	0.992178	0.996735	23584	VSIG2
ENSG00000019144	6681.68	0.0133049	0.0829184	0.867291	0.923465	23187	PHLDB1
ENSG00000019485	275.59	-0.288337	0.160703	0.0557399	0.109179	56981	PRDM11
ENSG00000019549	2749.08	-1.29108	0.0809904	2.25865e-58	1.31175e-56	6591	SNAI2
ENSG00000019582	6.04087	-0.401868	0.617365	0.222319	0.344507	972	CD74
ENSG00000019991	45709.6	-0.330072	0.0997142	0.00071176	0.00213177	3082	HGF
ENSG00000019995	3770.39	-0.586449	0.0788449	4.6753e-14	4.02504e-13	54764	ZRANB1
ENSG00000020129	2908.88	0.696813	0.0814889	4.07153e-18	4.60588e-17	23154	NCDN
ENSG00000020181	5365.2	-0.51693	0.0876636	2.01059e-09	1.16768e-08	25960	GPR124
ENSG00000020256	872.356	0.384115	0.109818	0.000328903	0.00103757	55734	ZFP64
ENSG00000020426	943.374	-0.0814819	0.112324	0.446172	0.584663	4331	MNAT1
ENSG00000020577	3459.32	-0.973	0.0788895	8.14332e-36	2.20222e-34	23034	SAMD4A
ENSG00000020633	6.93276	1.47407	1.53788	0.0048147	0.0123481	864	RUNX3
ENSG00000020922	825.538	-0.138705	0.115988	0.208696	0.327446	4361	MRE11A
ENSG00000021300	7.15825	-0.498752	0.640892	0.142661	0.241279	58473	PLEKHB1
ENSG00000021355	834.659	-0.707442	0.120343	1.32135e-09	7.80618e-09	1992	SERPINB1
ENSG00000021488	1.7051	-0.113553	0.724164	0.655895	NA	11136	SLC7A9
ENSG00000021574	1365.95	-0.186114	0.0997974	0.0528172	0.104155	6683	SPAST
ENSG00000021645	8.84048	0.0471374	0.578682	0.876788	0.929249	9369	NRXN3
ENSG00000021762	1180.35	-0.288743	0.100166	0.00313574	0.00835674	114879	OSBPL5
ENSG00000021776	3079.19	0.0399385	0.0769586	0.587981	0.711698	9716	AQR
ENSG00000021826	665.147	-0.654766	0.122391	3.28421e-08	1.68907e-07	1373	CPS1
ENSG00000022267	5340.55	-0.814908	0.0752037	5.318e-28	1.01199e-26	2273	FHL1
ENSG00000022277	3085.02	0.186609	0.100717	0.0542705	0.106674	51507	RTFDC1
ENSG00000022556	10.4835	0.497247	0.567029	0.143296	0.242027	55655	NLRP2
ENSG00000022567	412.927	0.416459	0.14877	0.00328197	0.00871257	57210	SLC45A4
ENSG00000022840	4676.42	-0.0158362	0.0707813	0.815717	0.886998	9921	RNF10
ENSG00000022976	372.558	0.124469	0.136106	0.33278	0.469568	55778	ZNF839
ENSG00000023041	1301.77	0.597813	0.0984986	5.66641e-10	3.45412e-09	64429	ZDHHC6
ENSG00000023171	215.38	0.305165	0.179762	0.0668431	0.127485	57476	GRAMD1B
ENSG00000023191	4829.87	0.157701	0.080697	0.0435027	0.0880911	6050	RNH1
ENSG00000023228	5935.8	-0.0621229	0.0724577	0.369358	0.507831	4719	NDUFS1
ENSG00000023287	4839.2	-0.864594	0.0846085	3.16742e-25	5.28053e-24	9821	RB1CC1
ENSG00000023318	2580.61	0.0108906	0.082633	0.890846	0.937396	23071	ERP44
ENSG00000023330	3251.77	0.315425	0.0933282	0.000567582	0.00172597	211	ALAS1
ENSG00000023445	104.775	0.837872	0.330733	0.00222379	0.00608979	330	BIRC3
ENSG00000023516	6561.85	-0.0136707	0.109522	0.896103	0.940071	11215	AKAP11
ENSG00000023572	553.336	0.205875	0.138685	0.116412	0.204017	51022	GLRX2
ENSG00000023608	601.747	-0.0807432	0.126362	0.500524	0.634188	6617	SNAPC1
ENSG00000023697	1008.89	0.266688	0.111028	0.0130233	0.0303767	51071	DERA
ENSG00000023734	5849.29	0.608752	0.0759951	4.92956e-16	4.88954e-15	11171	STRAP
ENSG00000023839	45.4788	-0.118828	0.324375	0.651622	0.764661	1244	ABCC2
ENSG00000023892	19.9494	-0.116355	0.412638	0.696277	0.801563	50619	DEF6
ENSG00000023902	3908.41	-0.169549	0.085764	0.04108	0.0838967	51177	PLEKHO1
ENSG00000023909	1677.69	-0.933352	0.104098	4.75423e-20	6.00095e-19	2730	GCLM
ENSG00000024048	3172.33	-0.5085	0.0753857	8.47563e-12	6.12783e-11	23304	UBR2
ENSG00000024422	6671.99	-0.540806	0.320314	0.0402364	0.0824035	30846	EHD2
ENSG00000024526	214.275	-0.678482	0.20611	0.000332494	0.00104812	55635	DEPDC1
ENSG00000024862	258.247	-0.700859	0.168485	1.01816e-05	3.98198e-05	25901	CCDC28A
ENSG00000025039	101.61	2.57325	0.310293	1.05208e-19	1.30931e-18	58528	RRAGD
ENSG00000025156	1093.41	0.613078	0.103465	1.31528e-09	7.77464e-09	3298	HSF2
ENSG00000025293	2051.42	-0.888072	0.0884806	1.88087e-24	2.98802e-23	51230	PHF20
ENSG00000025423	35.6305	1.22761	0.435424	0.000307409	0.000973812	8630	HSD17B6
ENSG00000025434	550.529	-0.961005	0.127802	7.80281e-15	7.12443e-14	10062	NR1H3
ENSG00000025708	123.187	0.606131	0.253552	0.00659245	0.0164877	1890	TYMP
ENSG00000025770	1096	1.22302	0.107076	2.43667e-31	5.40646e-30	29781	NCAPH2
ENSG00000025772	1107.91	0.667168	0.112887	1.23474e-09	7.323e-09	10953	TOMM34
ENSG00000025796	3749.01	-0.364657	0.236012	0.0816981	0.151191	11231	SEC63
ENSG00000025800	5688.86	-0.0190993	0.0713086	0.780188	0.863104	23633	KPNA6
ENSG00000026025	106744	-0.415428	0.0835848	4.50388e-07	2.05395e-06	7431	VIM
ENSG00000026036	88.3678	-0.231068	0.256949	0.301279	0.436382	100533107	RTEL1-TNFRSF6B
ENSG00000026103	1927.57	0.426626	0.0944182	4.08883e-06	1.67914e-05	355	FAS
ENSG00000026297	186.328	-0.0268588	0.191935	0.878826	0.930433	8635	RNASET2
ENSG00000026508	24516	-0.870507	0.111172	9.23271e-16	8.9694e-15	960	CD44
ENSG00000026559	275.754	1.14063	0.187041	9.37738e-11	6.10866e-10	3755	KCNG1
ENSG00000026652	963.462	-0.672102	0.108824	2.34241e-10	1.47483e-09	56895	AGPAT4
ENSG00000026950	803.91	-0.76912	0.109895	6.81915e-13	5.37043e-12	11119	BTN3A1
ENSG00000027001	1855.52	-0.315607	0.0860513	0.000192972	0.000630758	4285	MIPEP
ENSG00000027075	72.8428	0.0131093	0.278778	0.956015	0.980699	5583	PRKCH
ENSG00000027697	1635.1	-0.355509	0.0904118	6.26406e-05	0.000221156	3459	IFNGR1
ENSG00000027847	1257.48	0.0620483	0.102031	0.524298	0.654748	11285	B4GALT7
ENSG00000027869	0.97456	0.315034	0.987169	0.160075	NA	9047	SH2D2A
ENSG00000028116	1223.17	0.570569	0.108319	6.52646e-08	3.26569e-07	7444	VRK2
ENSG00000028137	1506.32	0.448463	0.0959619	1.86189e-06	7.92001e-06	7133	TNFRSF1B
ENSG00000028203	3136.82	0.368013	0.0818985	5.13179e-06	2.08489e-05	55591	VEZT
ENSG00000028277	37.8605	0.958758	0.512043	0.007487	0.0184922	5452	POU2F2
ENSG00000028310	1421.69	0.472597	0.0924591	1.9125e-07	9.10088e-07	65980	BRD9
ENSG00000028528	2693.98	-0.356162	0.0901868	5.82942e-05	0.000206689	6642	SNX1
ENSG00000028839	1068.13	0.349378	0.113252	0.001494	0.00423082	9519	TBPL1
ENSG00000029153	1270.25	1.77752	0.116275	3.38539e-54	1.75941e-52	56938	ARNTL2
ENSG00000029363	9475.33	-0.0793754	0.0813863	0.307326	0.443063	9774	BCLAF1
ENSG00000029364	5859.4	-0.0809917	0.0801096	0.289933	0.423328	55334	SLC39A9
ENSG00000029534	29.4595	0.356893	0.381861	0.219919	0.34151	286	ANK1
ENSG00000029639	641.145	-0.573369	0.147301	4.56519e-05	0.000164109	51106	TFB1M
ENSG00000029725	5454.74	0.446857	0.0753369	1.90521e-09	1.1083e-08	9135	RABEP1
ENSG00000029993	1260.07	0.661545	0.112709	1.60432e-09	9.39174e-09	3149	HMGB3
ENSG00000030066	4486.98	1.43991	0.0900789	9.74538e-59	5.73817e-57	23279	NUP160
ENSG00000030110	846.12	1.10559	0.111324	2.88738e-24	4.55975e-23	578	BAK1
ENSG00000030304	86.2559	-1.71211	0.294425	1.71685e-10	1.09294e-09	4593	MUSK
ENSG00000030419	401.031	-0.517952	0.145753	0.00019993	0.000651697	22807	IKZF2
ENSG00000030582	11833.9	-0.514094	0.067366	1.27565e-14	1.15041e-13	2896	GRN
ENSG00000031003	3180.42	-0.0430621	0.0754022	0.550831	0.678949	51306	FAM13B
ENSG00000031081	1482.45	-0.327538	0.101199	0.000924707	0.00271074	57514	ARHGAP31
ENSG00000031544	7.5126	-1.17785	0.893115	0.00759441	0.0187312	NA	NR2E3
ENSG00000031691	468.701	2.16062	0.155842	7.25598e-46	2.90458e-44	55166	CENPQ
ENSG00000031698	7168.54	-0.098813	0.0823018	0.209202	0.328116	6301	SARS
ENSG00000031823	2219.53	0.302053	0.0926195	0.000880829	0.00259176	8498	RANBP3
ENSG00000032219	1084.41	-0.561522	0.102131	1.85848e-08	9.8538e-08	5926	ARID4A
ENSG00000032389	753.943	0.594662	0.122226	5.03702e-07	2.28873e-06	7260	TSSC1
ENSG00000032444	3031.28	0.246269	0.0877838	0.0041813	0.0108772	10908	PNPLA6
ENSG00000032742	700.253	-0.145547	0.115589	0.18581	0.298375	8100	IFT88
ENSG00000033011	1478.35	0.344841	0.101216	0.000491419	0.00150839	56052	ALG1
ENSG00000033030	896.029	0.502315	0.106138	1.23498e-06	5.35729e-06	55596	ZCCHC8
ENSG00000033050	4653.22	1.10753	0.0838966	8.15106e-41	2.69454e-39	10061	ABCF2
ENSG00000033100	6290.8	0.0458262	0.0810505	0.554872	0.682561	54480	CHPF2
ENSG00000033122	1.32826	-0.00173321	0.792912	0.993414	NA	57554	LRRC7
ENSG00000033170	2024.61	-0.132498	0.0923367	0.134106	0.229293	2530	FUT8
ENSG00000033178	5018.27	0.302344	0.0748667	4.3525e-05	0.000156861	55236	UBA6
ENSG00000033327	1302.97	-0.708985	0.0965467	6.6638e-14	5.67719e-13	9846	GAB2
ENSG00000033627	1438.75	-0.468582	0.107139	7.33105e-06	2.91814e-05	535	ATP6V0A1
ENSG00000033800	988.861	-0.40073	0.101604	5.49695e-05	0.000195652	8554	PIAS1
ENSG00000033867	7108.2	0.0956855	0.0818751	0.221475	0.343426	9497	SLC4A7
ENSG00000034053	1594.03	0.311097	0.0934737	0.000686942	0.00206267	321	APBA2
ENSG00000034063	4468.01	4.08014	0.114394	1.14659e-279	4.87437e-276	NA	UHRF1
ENSG00000034152	711.126	-0.77261	0.162132	4.84958e-07	2.20592e-06	5606	MAP2K3
ENSG00000034239	6.73444	-0.255477	0.577338	0.420693	0.559485	79645	EFCAB1
ENSG00000034510	37028.5	-0.0667764	0.0862962	0.418243	0.557272	9168	TMSB10
ENSG00000034533	491.57	1.06838	0.137584	8.49652e-16	8.28069e-15	28990	ASTE1
ENSG00000034677	1267.18	-0.570435	0.0961682	1.42218e-09	8.36931e-09	25897	RNF19A
ENSG00000034693	1317.41	0.239158	0.108259	0.02219	0.0490245	8504	PEX3
ENSG00000034713	1636.4	-0.258092	0.100821	0.00850087	0.0206981	11345	GABARAPL2
ENSG00000035115	1328.16	-0.50836	0.0954912	5.61252e-08	2.82902e-07	26751	SH3YL1
ENSG00000035141	1542.43	1.26667	0.102343	2.46111e-36	6.82051e-35	84908	FAM136A
ENSG00000035403	22593.6	-0.168941	0.0725476	0.0170762	0.0387677	7414	VCL
ENSG00000035499	239.899	2.90298	0.20559	1.26617e-48	5.53781e-47	55789	DEPDC1B
ENSG00000035664	77.7141	-0.155591	0.277045	0.510644	0.643672	23604	DAPK2
ENSG00000035681	3376.36	0.152819	0.0803518	0.0492028	0.0979865	8439	NSMAF
ENSG00000035687	2929.53	-0.122036	0.107951	0.235475	0.360557	159	ADSS
ENSG00000035862	20072.8	-0.620361	0.0833149	4.01024e-14	3.47783e-13	7077	TIMP2
ENSG00000035928	3575.15	1.06851	0.0822319	1.37768e-39	4.35772e-38	5981	RFC1
ENSG00000036054	2293.99	-0.473527	0.0941401	2.92568e-07	1.36258e-06	55773	TBC1D23
ENSG00000036257	4417.54	0.171175	0.0731077	0.0164993	0.0375853	8452	CUL3
ENSG00000036448	12.7942	-0.0412141	0.493613	0.894504	0.939451	9172	MYOM2
ENSG00000036530	42.9708	0.233578	0.336104	0.385853	0.524442	10858	CYP46A1
ENSG00000036549	3888.04	0.0205925	0.0845131	0.79959	0.877109	26009	ZZZ3
ENSG00000036672	37.1661	0.523845	0.385941	0.0764207	0.142842	9099	USP2
ENSG00000037042	361.288	-0.768046	0.161978	5.53067e-07	2.505e-06	27175	TUBG2
ENSG00000037241	662.087	0.349568	0.128574	0.00472683	0.0121359	51121	RPL26L1
ENSG00000037280	21.4264	4.55265	1.04325	1.04785e-07	5.12853e-07	2324	FLT4
ENSG00000037474	3380.53	1.17971	0.0845963	2.72811e-45	1.06206e-43	54888	NSUN2
ENSG00000037637	1204.55	-0.237035	0.0950431	0.0104456	0.0249054	54455	FBXO42
ENSG00000037749	2299.93	-0.390073	0.0840996	2.47721e-06	1.04062e-05	4238	MFAP3
ENSG00000037757	1099.6	0.752903	0.107659	7.46192e-13	5.85928e-12	84245	MRI1
ENSG00000037897	345.172	1.45652	0.188374	5.58234e-16	5.52413e-15	4234	METTL1
ENSG00000037965	26.213	0.0858404	0.386047	0.766803	0.85318	3224	HOXC8
ENSG00000038002	496.264	-0.147088	0.130255	0.232872	0.35753	175	AGA
ENSG00000038210	1152.02	0.965889	0.114811	5.59105e-18	6.27472e-17	55300	PI4K2B
ENSG00000038219	5036.62	-0.19207	0.0789576	0.0127946	0.0298826	259282	BOD1L1
ENSG00000038274	2361.98	-0.486815	0.0912536	5.55024e-08	2.80095e-07	27430	MAT2B
ENSG00000038358	1987.78	0.334698	0.0924658	0.000225599	0.000729327	23644	EDC4
ENSG00000038382	20734.6	-0.645935	0.0674219	3.76141e-22	5.38039e-21	7204	TRIO
ENSG00000038427	41932.3	-0.193459	0.116085	0.0811975	0.150448	1462	VCAN
ENSG00000038532	1254.35	-0.0281545	0.112006	0.792345	0.872427	23274	CLEC16A
ENSG00000038945	474.056	-0.850238	0.146408	1.27939e-09	7.57093e-09	4481	MSR1
ENSG00000039123	3792.31	0.523207	0.0799252	3.16116e-11	2.15987e-10	23517	SKIV2L2
ENSG00000039139	3104.14	-1.53177	0.0951255	1.35489e-59	8.25199e-58	1767	DNAH5
ENSG00000039319	5521.24	0.0467565	0.0726272	0.500936	0.634639	9765	ZFYVE16
ENSG00000039523	892.105	-0.331952	0.343813	0.225293	0.348278	79567	FAM65A
ENSG00000039537	2.49976	-0.104225	0.683046	0.701495	0.805075	729	C6
ENSG00000039560	7268.34	-0.555857	0.0716952	4.44801e-15	4.13485e-14	26064	RAI14
ENSG00000039600	1.4625	-0.0955968	0.730167	0.701661	NA	11063	SOX30
ENSG00000039650	757.135	0.376122	0.125315	0.00187704	0.00521753	11284	PNKP
ENSG00000040199	1939.04	1.50388	0.102093	2.3128e-50	1.0595e-48	23035	PHLPP2
ENSG00000040275	982.043	0.836658	0.106852	1.03366e-15	1.00007e-14	54908	SPDL1
ENSG00000040341	1927.78	-0.218955	0.090063	0.0126091	0.0294914	27067	STAU2
ENSG00000040487	1124.16	1.00269	0.102393	1.51395e-23	2.31348e-22	54896	PQLC2
ENSG00000040531	813.398	-0.169658	0.116707	0.127168	0.219478	1497	CTNS
ENSG00000040608	21.6944	4.66232	1.28717	1.26502e-06	5.48088e-06	65078	RTN4R
ENSG00000040633	3164.48	0.430069	0.0850275	2.77176e-07	1.29345e-06	79142	PHF23
ENSG00000040933	1291.98	-0.27233	0.0918844	0.00247534	0.00673009	3631	INPP4A
ENSG00000041353	1148.98	-0.535857	0.106828	2.71549e-07	1.26886e-06	5874	RAB27B
ENSG00000041357	4463.45	0.679802	0.101747	8.26882e-12	5.98441e-11	5685	PSMA4
ENSG00000041515	4.28579	-0.00988743	0.617989	0.973054	0.991336	23026	MYO16
ENSG00000041802	2955.03	0.991362	0.0903393	6.60071e-29	1.30759e-27	55341	LSG1
ENSG00000041880	279.918	-0.810173	0.166853	2.73835e-07	1.27926e-06	10039	PARP3
ENSG00000041982	108750	-0.0342514	0.0966234	0.711266	0.812307	3371	TNC
ENSG00000041988	571.162	0.473925	0.12552	9.36967e-05	0.000322216	90326	THAP3
ENSG00000042062	1730.39	-1.4387	0.140298	6.44548e-26	1.11115e-24	140876	FAM65C
ENSG00000042088	721.155	0.22605	0.1139	0.038872	0.0799558	55775	TDP1
ENSG00000042286	959.567	0.0778755	0.10323	0.429115	0.56725	84883	AIFM2
ENSG00000042317	911.854	-1.05903	0.107304	6.03157e-24	9.37186e-23	55812	SPATA7
ENSG00000042429	2257.11	0.720064	0.0964457	2.55724e-14	2.24522e-13	9440	MED17
ENSG00000042445	2015.82	-0.141999	0.103699	0.151767	0.253294	54884	RETSAT
ENSG00000042493	557.339	-0.43493	0.138965	0.00109612	0.00317817	822	CAPG
ENSG00000042753	3096.88	0.258043	0.0934106	0.00470403	0.0120818	1175	AP2S1
ENSG00000042781	8.40556	-0.475668	0.580862	0.159875	0.264665	7399	USH2A
ENSG00000042832	34.9306	-1.0247	0.458802	0.00274262	0.00739811	7038	TG
ENSG00000042980	62.4802	-0.808782	0.353475	0.00467336	0.0120109	10863	ADAM28
ENSG00000043093	2795.44	-0.0392008	0.0851015	0.630721	0.749391	54165	DCUN1D1
ENSG00000043143	1528.63	-0.532677	0.0919408	3.59171e-09	2.04023e-08	23338	JADE2
ENSG00000043355	14.5102	4.93457	1.89781	1.48647e-05	5.69716e-05	7546	ZIC2
ENSG00000043514	686.541	0.304766	0.11862	0.0078138	0.0191968	54802	TRIT1
ENSG00000043591	3.36354	1.04646	1.4026	0.0133058	0.0309744	153	ADRB1
ENSG00000044090	3395.99	-0.701124	0.0876857	4.22991e-16	4.22117e-15	9820	CUL7
ENSG00000044115	14974	-0.225518	0.0785316	0.0034769	0.00919446	1495	CTNNA1
ENSG00000044446	418.815	-0.562833	0.142903	3.88287e-05	0.000140699	5256	PHKA2
ENSG00000044459	1156.67	-0.138124	0.0986761	0.143377	0.242144	54875	CNTLN
ENSG00000044524	28.8535	1.18069	0.51909	0.00152679	0.00431849	2042	EPHA3
ENSG00000044574	18272.6	0.507014	0.116897	7.91701e-06	3.14256e-05	3309	HSPA5
ENSG00000046604	359.115	0.172983	0.161725	0.251594	0.379955	1829	DSG2
ENSG00000046647	273.059	-0.736288	0.165259	2.40859e-06	1.013e-05	54960	GEMIN8
ENSG00000046651	717.384	-0.417378	0.111025	0.000112797	0.000382518	8481	OFD1
ENSG00000046653	54.7109	0.805303	0.344863	0.0041872	0.0108912	2824	GPM6B
ENSG00000046889	3.38589	0.480417	0.81784	0.127069	0.219359	80243	PREX2
ENSG00000047056	1531.52	0.565452	0.0898815	1.51728e-10	9.70837e-10	22884	WDR37
ENSG00000047188	2615.74	0.188633	0.0804003	0.016164	0.0368809	64848	YTHDC2
ENSG00000047230	887.131	0.0180678	0.101467	0.852484	0.913649	56474	CTPS2
ENSG00000047249	2508.02	0.0507213	0.102034	0.602997	0.725002	51606	ATP6V1H
ENSG00000047315	8483.11	0.463299	0.0867081	5.58156e-08	2.81475e-07	5431	POLR2B
ENSG00000047346	714.507	-1.30665	0.140449	8.94327e-22	1.25312e-20	56204	FAM214A
ENSG00000047365	40.8277	3.46416	0.608957	3.14893e-11	2.15359e-10	116984	ARAP2
ENSG00000047410	10503.4	-0.0178356	0.0770161	0.809399	0.882875	7175	TPR
ENSG00000047457	3.786	-0.000776919	0.883933	0.996035	0.997792	1356	CP
ENSG00000047578	1023.41	-0.602841	0.10834	1.14055e-08	6.17894e-08	23247	KIAA0556
ENSG00000047579	228.873	0.0130197	0.197689	0.942575	0.970518	84062	DTNBP1
ENSG00000047597	44.4206	2.65276	0.489415	7.15373e-11	4.72235e-10	7504	XK
ENSG00000047617	7.05549	-0.445467	0.613286	0.183454	0.295484	57101	ANO2
ENSG00000047621	1490.79	0.786116	0.0991972	5.72473e-16	5.6545e-15	57102	C12orf4
ENSG00000047634	1451.89	1.58493	0.094923	7.23711e-64	5.01082e-62	6322	SCML1
ENSG00000047644	1277.95	0.106349	0.100343	0.266621	0.397287	55841	WWC3
ENSG00000047648	1270.77	-0.284557	0.115514	0.0107859	0.0256392	395	ARHGAP6
ENSG00000047662	10.1119	1.1773	0.904426	0.00773044	0.0190249	27146	FAM184B
ENSG00000047849	13346.9	-0.464196	0.0955434	7.19479e-07	3.21489e-06	4134	MAP4
ENSG00000047932	3936.72	-0.0109052	0.0753568	0.880243	0.931072	57120	GOPC
ENSG00000047936	12.0595	-0.00278928	0.727241	0.990891	0.996735	6098	ROS1
ENSG00000048028	1299.28	0.456934	0.0931724	5.79884e-07	2.61588e-06	57646	USP28
ENSG00000048052	124.752	0.277528	0.230632	0.176447	0.286236	9734	HDAC9
ENSG00000048140	1475.82	0.054981	0.0956881	0.547956	0.676346	26262	TSPAN17
ENSG00000048162	998.206	2.3365	0.118793	9.52423e-89	1.24967e-86	51491	NOP16
ENSG00000048342	2184.23	-0.96974	0.084789	3.76465e-31	8.29237e-30	57545	CC2D2A
ENSG00000048392	4137	0.065296	0.0967069	0.479806	0.615607	50484	RRM2B
ENSG00000048405	2010.88	0.821632	0.0940793	5.51538e-19	6.56043e-18	168850	ZNF800
ENSG00000048471	1606.35	-0.841388	0.0904002	2.74109e-21	3.72298e-20	92017	SNX29
ENSG00000048540	20.3779	-1.88594	0.690159	5.61011e-05	0.000199379	55885	LMO3
ENSG00000048544	2152.21	0.284455	0.10303	0.00458123	0.0117949	55173	MRPS10
ENSG00000048649	3106.92	-0.712566	0.0900309	7.86276e-16	7.69833e-15	51773	RSF1
ENSG00000048707	4802.35	-0.440196	0.0853115	1.58456e-07	7.6082e-07	55187	VPS13D
ENSG00000048740	1248.9	-0.0708056	0.117648	0.52701	0.657286	10659	CELF2
ENSG00000048828	7590.95	0.358015	0.0666274	5.78081e-08	2.91039e-07	23196	FAM120A
ENSG00000048991	1035.15	0.084146	0.161173	0.576284	0.701816	23518	R3HDM1
ENSG00000049089	70.8003	-0.363178	0.287303	0.135242	0.230882	1298	COL9A2
ENSG00000049130	8867.44	0.159959	0.079092	0.0369816	0.076534	4254	KITLG
ENSG00000049167	602.028	0.101727	0.122193	0.380414	0.518804	1161	ERCC8
ENSG00000049192	240.071	-0.715004	0.185847	3.63072e-05	0.000131967	11174	ADAMTS6
ENSG00000049239	5312.25	-0.67653	0.0729456	6.34777e-21	8.44357e-20	9563	H6PD
ENSG00000049245	5060.4	-0.00280156	0.0865264	0.973101	0.991337	9341	VAMP3
ENSG00000049246	503.547	0.608388	0.19285	0.000654938	0.00197494	8863	PER3
ENSG00000049249	2.66381	-0.00213896	0.764588	0.992414	0.996735	3604	TNFRSF9
ENSG00000049323	40329.5	-0.426697	0.0875668	7.23879e-07	3.23387e-06	4052	LTBP1
ENSG00000049449	15483.6	-0.000797578	0.0761552	0.991303	0.996735	5954	RCN1
ENSG00000049540	248.452	0.057765	0.218342	0.768808	0.854786	2006	ELN
ENSG00000049541	1176.02	2.40655	0.113618	2.17224e-102	4.05027e-100	5982	RFC2
ENSG00000049618	3166.33	-0.54226	0.131298	1.81922e-05	6.89295e-05	57492	ARID1B
ENSG00000049656	3829.61	0.570218	0.0888762	6.65987e-11	4.41554e-10	81037	CLPTM1L
ENSG00000049759	1741.33	-0.615415	0.108526	5.95738e-09	3.32101e-08	23327	NEDD4L
ENSG00000049768	1.49674	-0.10771	0.731904	0.66714	NA	50943	FOXP3
ENSG00000049769	310.745	0.139173	0.15348	0.33311	0.469941	89801	PPP1R3F
ENSG00000049860	8173.43	-0.106915	0.0848743	0.187851	0.301083	3074	HEXB
ENSG00000049883	327.404	-0.269962	0.152853	0.0607223	0.117476	79810	PTCD2
ENSG00000050030	56.2521	8.20715	1.41137	4.07564e-11	2.75109e-10	340533	KIAA2022
ENSG00000050130	2706.89	0.0185357	0.0967986	0.841645	0.905823	51528	JKAMP
ENSG00000050165	17004.7	-0.42525	0.0736143	5.04635e-09	2.82649e-08	27122	DKK3
ENSG00000050327	8.90083	-0.32843	0.557422	0.311955	0.447604	7984	ARHGEF5
ENSG00000050344	458.978	-0.00230393	0.134575	0.985587	0.996735	9603	NFE2L3
ENSG00000050393	1281.19	0.421267	0.0970417	9.39254e-06	3.68626e-05	63933	MCUR1
ENSG00000050405	4052.66	-0.475539	0.0894597	6.32194e-08	3.16857e-07	51474	LIMA1
ENSG00000050426	926.597	-0.305963	0.107877	0.00353895	0.00934574	25875	LETMD1
ENSG00000050438	72.6868	-0.294271	0.278473	0.215282	0.335782	9498	SLC4A8
ENSG00000050555	48.8418	2.80866	0.476893	3.59969e-12	2.67722e-11	10319	LAMC3
ENSG00000050628	10.6298	1.13095	1.05849	0.010588	0.0252196	5733	PTGER3
ENSG00000050730	7.31759	-0.490879	0.672135	0.144955	0.244285	79931	TNIP3
ENSG00000050748	1729.68	0.0965644	0.0868473	0.244578	0.371551	5601	MAPK9
ENSG00000050767	1.04783	-0.00157844	0.805056	0.993809	NA	91522	COL23A1
ENSG00000050820	2756.34	-0.0367422	0.0811832	0.636788	0.754449	9564	BCAR1
ENSG00000051009	595.936	-0.0819897	0.116566	0.459637	0.596826	84067	FAM160A2
ENSG00000051108	2290.84	-0.837293	0.0872243	1.7072e-22	2.49232e-21	9709	HERPUD1
ENSG00000051128	1722.63	-0.0574068	0.0960658	0.531968	0.661529	9454	HOMER3
ENSG00000051180	229.917	2.30586	0.218467	1.43164e-28	2.80727e-27	5888	RAD51
ENSG00000051341	354.048	1.70198	0.161264	1.92952e-27	3.54179e-26	10721	POLQ
ENSG00000051382	1020.18	-0.0170589	0.263716	0.940411	0.969103	5291	PIK3CB
ENSG00000051523	1468.94	0.0248995	0.0997319	0.794323	0.873458	1535	CYBA
ENSG00000051596	223.631	0.298909	0.186758	0.0823616	0.152148	84321	THOC3
ENSG00000051620	1843.75	-0.206229	0.0980636	0.0297179	0.0633076	23593	HEBP2
ENSG00000051825	1828.82	0.289829	0.0878801	0.000787174	0.00233266	10198	MPHOSPH9
ENSG00000052126	4336.17	-0.647093	0.0855456	1.50603e-14	1.34959e-13	54477	PLEKHA5
ENSG00000052723	2461.04	-0.492288	0.0867351	7.9246e-09	4.36161e-08	80143	SIKE1
ENSG00000052749	2483.35	1.7457	0.0901376	5.94033e-85	7.21529e-83	23223	RRP12
ENSG00000052795	1239.29	-0.10659	0.1084	0.301916	0.437132	57600	FNIP2
ENSG00000052802	3713.36	0.628581	0.102504	3.50671e-10	2.17251e-09	6307	MSMO1
ENSG00000052841	6903.63	-0.367601	0.0750336	7.07204e-07	3.16404e-06	55761	TTC17
ENSG00000052850	1.06836	0.358462	1.01396	0.129333	NA	60529	ALX4
ENSG00000053108	114.684	-1.28994	0.262534	5.61225e-08	2.82902e-07	23105	FSTL4
ENSG00000053254	4374.31	-1.23908	0.0911804	3.40024e-43	1.22501e-41	1112	FOXN3
ENSG00000053328	1.46625	-0.391034	0.936494	0.143212	NA	728464	METTL24
ENSG00000053371	1438.07	-0.386938	0.106059	0.000184777	0.000605648	8574	AKR7A2
ENSG00000053372	2325.14	2.25256	0.0921426	2.23412e-134	7.73221e-132	51154	MRTO4
ENSG00000053438	184.987	0.0239297	0.187711	0.889851	0.936834	4826	NNAT
ENSG00000053501	391.054	0.058326	0.136923	0.652373	0.765235	55850	USE1
ENSG00000053524	13.7168	-0.0669358	0.474062	0.828809	0.896296	23101	MCF2L2
ENSG00000053702	2.48989	-0.188521	0.676008	0.509411	NA	83714	NRIP2
ENSG00000053747	1288.1	-0.0727563	0.104191	0.464264	0.600959	3909	LAMA3
ENSG00000053770	1963.56	0.242142	0.0893148	0.00557585	0.0141534	55745	AP5M1
ENSG00000053900	1347.77	0.187481	0.0927842	0.0367154	0.076072	29945	ANAPC4
ENSG00000054116	1994.85	0.206164	0.102314	0.0367628	0.0761504	27095	TRAPPC3
ENSG00000054118	5804.35	-0.286708	0.0762005	0.000138349	0.000464059	9967	THRAP3
ENSG00000054148	1893.66	0.485449	0.101118	9.16206e-07	4.04295e-06	29085	PHPT1
ENSG00000054267	3537.91	0.0449161	0.0772459	0.543613	0.67243	51742	ARID4B
ENSG00000054277	757.504	-0.385672	0.109157	0.000287275	0.00091549	23596	OPN3
ENSG00000054282	1019.14	-0.365245	0.102915	0.000280723	0.000896087	10806	SDCCAG8
ENSG00000054356	704.459	-0.623246	0.142042	4.62967e-06	1.89101e-05	5798	PTPRN
ENSG00000054392	408.179	-0.294199	0.138718	0.025943	0.0562355	55733	HHAT
ENSG00000054523	4794.3	0.313531	0.0909109	0.000442725	0.00136821	23095	KIF1B
ENSG00000054598	1368.36	0.709171	0.098256	1.69227e-13	1.39801e-12	2296	FOXC1
ENSG00000054611	927.992	-0.0371518	0.101204	0.701209	0.804974	25771	TBC1D22A
ENSG00000054654	2370.41	1.55101	0.103993	1.42738e-51	6.89556e-50	23224	SYNE2
ENSG00000054690	33.5344	2.09141	0.540861	6.53383e-07	2.9356e-06	57475	PLEKHH1
ENSG00000054793	2550.17	-0.52458	0.0867595	7.89279e-10	4.75941e-09	10079	ATP9A
ENSG00000054938	27.5589	-0.375761	0.457471	0.234198	0.359119	25884	CHRDL2
ENSG00000054965	2918.76	-0.131839	0.0846978	0.105006	0.187281	23201	FAM168A
ENSG00000054967	681.088	3.60971	0.161751	4.1482e-112	9.09011e-110	84957	RELT
ENSG00000054983	1902.81	-0.461519	0.103107	4.63631e-06	1.89336e-05	2581	GALC
ENSG00000055044	3656.66	2.12561	0.085901	3.11809e-137	1.18354e-134	51602	NOP58
ENSG00000055070	4428.87	0.254099	0.0867173	0.00281318	0.00756636	26099	SZRD1
ENSG00000055118	139.356	-0.0129748	0.209105	0.945442	0.972716	3757	KCNH2
ENSG00000055130	3759.76	0.548975	0.0828267	1.71078e-11	1.20054e-10	8454	CUL1
ENSG00000055147	1031.42	-0.27285	0.101345	0.00570153	0.0144448	10827	FAM114A2
ENSG00000055163	464.011	1.33089	0.156077	9.47533e-19	1.11521e-17	26999	CYFIP2
ENSG00000055208	2454.5	-0.480754	0.116568	2.16417e-05	8.10458e-05	23118	TAB2
ENSG00000055211	2985.91	0.0918201	0.0859602	0.26357	0.393679	116254	GINM1
ENSG00000055332	5353.5	0.169397	0.0931699	0.0591996	0.114928	5610	EIF2AK2
ENSG00000055483	1763.78	1.009	0.124695	7.22412e-17	7.58676e-16	57602	USP36
ENSG00000055609	6220.4	-0.0466217	0.222266	0.815182	0.886725	58508	KMT2C
ENSG00000055732	26.8752	0.901923	0.485212	0.00928228	0.0223625	55283	MCOLN3
ENSG00000055917	5442.73	0.157275	0.0976537	0.0932389	0.169204	23369	PUM2
ENSG00000055950	1362.7	0.103339	0.106243	0.307403	0.443119	84545	MRPL43
ENSG00000055955	8.14108	-0.215006	0.527974	0.497741	0.631867	3700	ITIH4
ENSG00000056050	615.992	0.655245	0.123173	3.87025e-08	1.97993e-07	54969	C4orf27
ENSG00000056097	8912.11	0.134457	0.0744077	0.0612066	0.118263	51663	ZFR
ENSG00000056277	777.47	0.65224	0.115728	6.5562e-09	3.64241e-08	55609	ZNF280C
ENSG00000056291	5.96267	-0.00629359	0.589819	0.983313	0.996735	10886	NPFFR2
ENSG00000056487	4.77636	0.990594	1.25804	0.0165015	0.0375863	112885	PHF21B
ENSG00000056558	67.7946	-0.689159	0.305885	0.00736688	0.0182251	7185	TRAF1
ENSG00000056586	5975.71	-0.0530992	0.0683025	0.415616	0.554607	54542	RC3H2
ENSG00000056661	380.219	-0.46402	0.220929	0.0198541	0.0443669	NA	PCGF2
ENSG00000056736	151.896	5.95359	0.433089	3.56223e-44	1.33779e-42	55540	IL17RB
ENSG00000056972	674.852	-1.03245	0.126358	3.51929e-17	3.76857e-16	10758	TRAF3IP2
ENSG00000056998	785.177	-0.460073	0.122869	0.000109433	0.000371938	8908	GYG2
ENSG00000057019	12965.3	0.127153	0.0861848	0.123909	0.21483	131566	DCBLD2
ENSG00000057252	4782.87	-0.0426067	0.0753212	0.554646	0.682424	6646	SOAT1
ENSG00000057468	51.2031	0.438554	0.337801	0.106628	0.1896	4438	MSH4
ENSG00000057593	9.2675	0.537759	0.621123	0.119691	0.208879	2155	F7
ENSG00000057608	11003	0.433303	0.0890387	7.37633e-07	3.29255e-06	2665	GDI2
ENSG00000057657	319.351	-0.0720433	0.159868	0.629896	0.748955	639	PRDM1
ENSG00000057663	1493.97	0.145536	0.106907	0.153856	0.256297	9474	ATG5
ENSG00000057704	84.3188	5.64978	1.54289	1.16269e-06	5.06539e-06	57458	TMCC3
ENSG00000057757	1525.59	0.857047	0.100916	4.00523e-18	4.53571e-17	57095	PITHD1
ENSG00000057935	1183.43	-0.807025	0.100522	2.31123e-16	2.34835e-15	57504	MTA3
ENSG00000058056	1103.07	0.331749	0.126623	0.00649635	0.0162703	8975	USP13
ENSG00000058063	3339.83	-0.385635	0.0821431	1.89844e-06	8.07066e-06	23200	ATP11B
ENSG00000058085	316.311	0.445292	0.350824	0.109644	0.19407	3918	LAMC2
ENSG00000058091	1943.85	-0.124769	0.0951653	0.170322	0.278253	5218	CDK14
ENSG00000058262	24267.2	0.248394	0.0654391	0.000126948	0.000428251	29927	SEC61A1
ENSG00000058272	5186.4	-0.149912	0.0728186	0.0339549	0.0711219	4659	PPP1R12A
ENSG00000058335	1.73086	-0.001909	0.780106	0.992974	NA	5923	RASGRF1
ENSG00000058404	26.0499	4.6004	0.879183	3.00862e-09	1.72051e-08	816	CAMK2B
ENSG00000058453	570.716	-0.129352	0.134745	0.309551	0.44518	9696	CROCC
ENSG00000058600	1650.76	0.906593	0.0993615	1.21905e-20	1.59459e-19	55718	POLR3E
ENSG00000058668	6214.39	-0.810672	0.113039	1.70866e-13	1.40991e-12	493	ATP2B4
ENSG00000058673	7856.58	-0.409283	0.0768067	6.74831e-08	3.36877e-07	9877	ZC3H11A
ENSG00000058729	1382.94	0.375424	0.109299	0.000421411	0.00130595	55781	RIOK2
ENSG00000058799	930.425	-0.220534	0.108269	0.0344975	0.0721164	54432	YIPF1
ENSG00000058804	1459.13	0.349482	0.102046	0.000457138	0.00141029	55706	NDC1
ENSG00000058866	44.8168	0.217607	0.332788	0.416214	0.555198	1608	DGKG
ENSG00000059122	1379	-0.286537	0.096378	0.00236122	0.0064429	84256	FLYWCH1
ENSG00000059145	736.981	-0.722465	0.113223	5.37784e-11	3.59356e-10	64718	UNKL
ENSG00000059377	3897.37	-0.412518	0.105828	6.49983e-05	0.000228835	6916	TBXAS1
ENSG00000059378	366.823	0.426204	0.154024	0.00354772	0.00936426	64761	PARP12
ENSG00000059573	5502.04	0.700407	0.0844279	3.55361e-17	3.80149e-16	5832	ALDH18A1
ENSG00000059588	1059.16	0.371593	0.10448	0.000269763	0.000862398	6894	TARBP1
ENSG00000059691	537.393	-0.246699	0.12428	0.0380638	0.0784695	5188	PET112
ENSG00000059728	911.85	0.776159	0.116067	5.863e-12	4.28703e-11	4084	MXD1
ENSG00000059758	3535.54	-0.241274	0.088143	0.00516203	0.0131737	5128	CDK17
ENSG00000059769	850.442	0.00233516	0.10675	0.981758	0.995813	548645	DNAJC25
ENSG00000059804	2894.78	-0.129764	0.095625	0.156004	0.259186	6515	SLC2A3
ENSG00000059915	225.07	0.132797	0.18786	0.441722	0.58037	5662	PSD
ENSG00000060069	1011.15	-0.0229999	0.0984086	0.807255	0.881588	9150	CTDP1
ENSG00000060138	5218.3	0.115411	0.08888	0.174677	0.283963	8531	YBX3
ENSG00000060140	11.4998	0.114098	0.505012	0.715103	0.81542	55359	STYK1
ENSG00000060237	11112.6	0.108615	0.115549	0.322854	0.459295	65125	WNK1
ENSG00000060339	4767.61	0.159021	0.0827398	0.0468925	0.0940327	55749	CCAR1
ENSG00000060491	1243.66	0.603812	0.107094	7.43421e-09	4.11086e-08	11054	OGFR
ENSG00000060642	416.187	-1.07814	0.147267	2.505e-14	2.20208e-13	55650	PIGV
ENSG00000060656	1228.35	0.976324	0.0997005	1.6391e-23	2.49934e-22	10076	PTPRU
ENSG00000060688	2006.19	0.884897	0.0951012	2.43139e-21	3.31292e-20	9410	SNRNP40
ENSG00000060718	449.823	-0.535355	0.139444	6.26448e-05	0.000221156	1301	COL11A1
ENSG00000060749	3735.91	0.117925	0.251824	0.592322	0.715649	79832	QSER1
ENSG00000060762	589.551	0.144369	0.137267	0.265122	0.395414	51660	MPC1
ENSG00000060971	964.168	-0.178937	0.106643	0.0800296	0.148594	30	ACAA1
ENSG00000060982	14549.5	-0.564103	0.0898219	1.63264e-10	1.04121e-09	586	BCAT1
ENSG00000061273	1819.54	-0.611647	0.104273	1.89416e-09	1.10217e-08	51564	HDAC7
ENSG00000061337	671.107	0.0283537	0.121631	0.806556	0.881123	11178	LZTS1
ENSG00000061455	83.3887	1.11739	0.350634	0.000128764	0.000433756	93166	PRDM6
ENSG00000061656	51.1658	0.836023	0.359254	0.00388813	0.0101831	6676	SPAG4
ENSG00000061676	13510.1	-0.13122	0.0727128	0.0615355	0.118758	10787	NCKAP1
ENSG00000061794	1844.23	0.518114	0.0964696	4.22783e-08	2.15529e-07	60488	MRPS35
ENSG00000061918	1052.79	-0.899775	0.128052	3.64299e-13	2.92872e-12	2983	GUCY1B3
ENSG00000061936	1940.57	0.752814	0.0903999	2.30539e-17	2.50785e-16	6433	SFSWAP
ENSG00000061938	549.707	-0.337273	0.125974	0.00545016	0.0138691	10188	TNK2
ENSG00000061987	4139.76	-0.103652	0.0776036	0.162905	0.268531	23041	MON2
ENSG00000062194	3763.39	0.631182	0.08215	6.27234e-15	5.77414e-14	65056	GPBP1
ENSG00000062282	45.8683	0.813149	0.388138	0.00738043	0.0182544	84649	DGAT2
ENSG00000062370	619.542	0.37662	0.121903	0.00140443	0.00399901	7771	ZNF112
ENSG00000062485	4600.25	0.712914	0.0886797	2.86612e-16	2.89968e-15	1431	CS
ENSG00000062524	34.0833	-0.311701	0.355117	0.2637	0.39379	4058	LTK
ENSG00000062582	200.611	0.088747	0.192889	0.615674	0.73645	64951	MRPS24
ENSG00000062598	1523.74	-0.395419	0.0897567	7.3556e-06	2.92737e-05	63916	ELMO2
ENSG00000062650	5679.68	0.910259	0.0782569	4.74404e-32	1.08898e-30	23063	WAPAL
ENSG00000062716	6921.5	-0.508976	0.0975827	1.00749e-07	4.94465e-07	81671	VMP1
ENSG00000062725	4008.55	-0.66757	0.0843357	8.95486e-16	8.70345e-15	10513	APPBP2
ENSG00000062822	966.008	1.9613	0.109964	7.37348e-73	6.87415e-71	5424	POLD1
ENSG00000063046	19466.5	-0.263654	0.0757012	0.000417113	0.0012934	1975	EIF4B
ENSG00000063127	134.82	-0.25133	0.243298	0.240745	0.367092	28968	SLC6A16
ENSG00000063169	77.3688	-1.07327	0.33481	0.000136385	0.000457761	29998	GLTSCR1
ENSG00000063176	592.566	0.0829682	0.12285	0.476908	0.612813	56848	SPHK2
ENSG00000063177	11137.6	0.173442	0.088386	0.0424488	0.0862941	6141	RPL18
ENSG00000063180	113.956	-0.500243	0.241493	0.0194769	0.0436204	770	CA11
ENSG00000063241	1209.85	0.348114	0.107251	0.00086686	0.00255243	79763	ISOC2
ENSG00000063244	5159.16	0.890113	0.0786403	1.88729e-30	3.97191e-29	11338	U2AF2
ENSG00000063245	2042.98	0.0550381	0.0899497	0.522463	0.653437	29924	EPN1
ENSG00000063322	1416	0.0548202	0.0943799	0.54366	0.67243	55588	MED29
ENSG00000063438	3389.03	-0.686803	0.0777023	3.32872e-19	4.02934e-18	57491	AHRR
ENSG00000063587	902.149	0.0043118	0.126043	0.971301	0.990357	10838	ZNF275
ENSG00000063601	1154.8	0.270361	0.0953221	0.0037041	0.00973952	8776	MTMR1
ENSG00000063660	8589.82	0.0816245	0.0866981	0.324385	0.460689	2817	GPC1
ENSG00000063761	217.798	-0.311919	0.188139	0.0718041	0.135271	57143	ADCK1
ENSG00000063854	571.662	0.0976567	0.142773	0.467835	0.60415	3029	HAGH
ENSG00000063978	4412.44	1.1802	0.0788027	8.45082e-52	4.10116e-50	6047	RNF4
ENSG00000064012	641.164	-0.319474	0.124542	0.00774028	0.0190469	841	CASP8
ENSG00000064042	869.866	-0.689331	0.11493	6.75559e-10	4.10042e-09	22998	LIMCH1
ENSG00000064102	1230.94	0.596098	0.106246	8.9086e-09	4.87165e-08	55726	ASUN
ENSG00000064115	1684.95	0.529789	0.0918712	4.24778e-09	2.39562e-08	51768	TM7SF3
ENSG00000064199	202.145	0.117222	0.188028	0.497542	0.631721	53340	SPA17
ENSG00000064205	18.8616	-1.17526	0.616343	0.0033874	0.00897675	8839	WISP2
ENSG00000064218	1.08078	0.0614855	0.774244	0.783375	NA	58524	DMRT3
ENSG00000064225	114.296	0.92705	0.247938	2.88629e-05	0.000106328	10402	ST3GAL6
ENSG00000064309	284.743	0.0676263	0.161229	0.653585	0.766079	50937	CDON
ENSG00000064313	2959.13	0.598469	0.0882922	5.37179e-12	3.9455e-11	6873	TAF2
ENSG00000064393	16471	-1.53087	0.215037	5.01287e-14	4.30868e-13	28996	HIPK2
ENSG00000064419	3061.95	0.180514	0.0818529	0.0233781	0.0513246	23534	TNPO3
ENSG00000064489	3.50268	0.0333073	0.629542	0.908271	0.947173	NA	MEF2BNB-MEF2B
ENSG00000064490	1351	0.606764	0.108419	9.38289e-09	5.11932e-08	8625	RFXANK
ENSG00000064545	722.17	0.360824	0.120034	0.00189936	0.00526992	54929	TMEM161A
ENSG00000064547	61.1641	-0.11092	0.285751	0.6465	0.761332	9170	LPAR2
ENSG00000064601	9501.95	-0.205677	0.0671315	0.00191135	0.00529835	5476	CTSA
ENSG00000064607	3696.76	0.119372	0.0785955	0.113549	0.199833	10147	SUGP2
ENSG00000064651	2722	0.868424	0.0880799	1.19304e-23	1.82836e-22	6558	SLC12A2
ENSG00000064652	435.869	0.144348	0.129795	0.240083	0.366312	28966	SNX24
ENSG00000064655	193.283	1.40813	0.195834	3.57488e-14	3.1117e-13	2139	EYA2
ENSG00000064666	7378.39	-0.588072	0.0844949	1.54873e-12	1.18502e-11	1265	CNN2
ENSG00000064687	396.054	-0.765721	0.144678	3.1867e-08	1.6425e-07	10347	ABCA7
ENSG00000064692	1123.7	-0.452185	0.124646	0.000175548	0.00057843	9627	SNCAIP
ENSG00000064703	1611.46	0.785009	0.0910085	1.60465e-18	1.86589e-17	11218	DDX20
ENSG00000064726	5023.21	0.249691	0.0940046	0.0065042	0.0162862	53339	BTBD1
ENSG00000064763	351.798	0.986246	0.157336	4.79937e-11	3.22731e-10	55711	FAR2
ENSG00000064886	20.658	-0.412791	0.444605	0.188339	0.301752	1117	CHI3L2
ENSG00000064932	2279.09	-0.403254	0.0861509	1.96615e-06	8.34512e-06	22904	SBNO2
ENSG00000064933	1302.15	0.519281	0.0968352	4.41245e-08	2.24596e-07	5378	PMS1
ENSG00000064961	1403.94	-0.126426	0.101264	0.191009	0.305131	10362	HMG20B
ENSG00000064989	95.2238	-0.304025	0.260908	0.179018	0.289721	10203	CALCRL
ENSG00000064995	1218.31	0.708423	0.106469	9.13365e-12	6.58788e-11	6882	TAF11
ENSG00000064999	1180.47	-0.195805	0.0967345	0.0362255	0.0752255	23294	ANKS1A
ENSG00000065000	7217.86	0.534797	0.0743396	3.28421e-13	2.64629e-12	8943	AP3D1
ENSG00000065029	680.939	-0.326816	0.11186	0.00262911	0.00711087	7629	ZNF76
ENSG00000065054	1293.93	-0.0990271	0.099828	0.298465	0.433167	9351	SLC9A3R2
ENSG00000065057	360.988	0.424058	0.15702	0.00434566	0.0112552	4913	NTHL1
ENSG00000065060	1224.18	0.153777	0.0981489	0.102224	0.182932	54887	UHRF1BP1
ENSG00000065135	5520.35	0.0828222	0.0855396	0.310833	0.446453	2773	GNAI3
ENSG00000065150	10912.1	0.69701	0.0760009	1.56412e-20	2.03594e-19	3843	IPO5
ENSG00000065154	4110	0.13099	0.0933885	0.14288	0.241553	4942	OAT
ENSG00000065183	3011.91	1.36326	0.0886211	1.3568e-54	7.12103e-53	10885	WDR3
ENSG00000065243	3365.74	-0.220597	0.081751	0.00590376	0.0149003	5586	PKN2
ENSG00000065268	803.162	0.799857	0.133604	5.08869e-10	3.10998e-09	57418	WDR18
ENSG00000065308	4063.35	-1.26328	0.117366	3.60073e-28	6.9327e-27	9697	TRAM2
ENSG00000065320	238.958	0.909795	0.190004	2.79194e-07	1.30201e-06	9423	NTN1
ENSG00000065325	25.1563	-0.309188	0.40298	0.299545	0.434439	9340	GLP2R
ENSG00000065328	1216.48	4.12602	0.150767	6.42146e-166	4.01454e-163	55388	MCM10
ENSG00000065357	677.182	-0.577159	0.11442	2.10805e-07	9.98189e-07	1606	DGKA
ENSG00000065361	12.424	-0.00419868	0.491639	0.989211	0.996735	2065	ERBB3
ENSG00000065413	442.708	-0.725151	0.132841	1.44311e-08	7.74418e-08	91526	ANKRD44
ENSG00000065427	4579.16	0.311304	0.0946438	0.000788177	0.00233498	3735	KARS
ENSG00000065457	1222.15	0.1114	0.0963459	0.225974	0.349001	23536	ADAT1
ENSG00000065485	1214.41	-0.0287979	0.0978773	0.758698	0.847089	10954	PDIA5
ENSG00000065491	602.934	-0.384466	0.122321	0.00115709	0.0033431	55633	TBC1D22B
ENSG00000065518	2246.25	0.26302	0.105996	0.0105302	0.0250959	4710	NDUFB4
ENSG00000065526	4937.68	1.06609	0.300357	4.02387e-05	0.000145511	23013	SPEN
ENSG00000065534	55899.4	-0.781867	0.0675517	1.42052e-31	3.21218e-30	4638	MYLK
ENSG00000065548	3933.26	0.894759	0.0875265	2.75192e-25	4.59144e-24	55854	ZC3H15
ENSG00000065559	1830.11	-0.204677	0.100831	0.0355165	0.0739339	6416	MAP2K4
ENSG00000065600	652.105	0.65578	0.119619	1.5635e-08	8.35019e-08	55248	TMEM206
ENSG00000065609	4.33544	0.0859477	0.604861	0.773772	0.858471	9892	SNAP91
ENSG00000065613	5429.41	0.20612	0.0834251	0.0114243	0.0269876	9748	SLK
ENSG00000065615	1377.92	0.119363	0.0988419	0.205992	0.324212	51167	CYB5R4
ENSG00000065621	96.73	0.348125	0.272366	0.136489	0.232692	119391	GSTO2
ENSG00000065665	381.546	0.0387569	0.152183	0.786355	0.867533	55176	SEC61A2
ENSG00000065675	6.69996	1.51268	1.30677	0.00374519	0.00984027	5588	PRKCQ
ENSG00000065717	15.9453	0.858063	0.577801	0.0203225	0.0453137	7089	TLE2
ENSG00000065802	2024.48	-0.174104	0.087565	0.0399162	0.0818186	51665	ASB1
ENSG00000065809	1833.12	-0.0954992	0.0902827	0.268124	0.399051	83641	FAM107B
ENSG00000065833	3265.57	-0.363064	0.0827313	8.42711e-06	3.33259e-05	4199	ME1
ENSG00000065882	1676.51	0.926101	0.0960499	8.42753e-23	1.25357e-21	23216	TBC1D1
ENSG00000065883	3991.12	0.0230467	0.0708992	0.734719	0.829158	8621	CDK13
ENSG00000065911	7876.64	0.35141	0.0936048	0.00012985	0.000437207	10797	MTHFD2
ENSG00000065923	651.73	0.124634	0.120294	0.275215	0.406482	84679	SLC9A7
ENSG00000065970	691.951	-0.611034	0.173018	0.000169594	0.00056046	55810	FOXJ2
ENSG00000065978	20295.1	0.377072	0.0859062	8.19037e-06	3.24379e-05	4904	YBX1
ENSG00000065989	318.319	-0.0225119	0.191596	0.898167	0.941393	5141	PDE4A
ENSG00000066027	1664.44	-0.56575	0.0977843	3.46359e-09	1.96903e-08	5525	PPP2R5A
ENSG00000066044	2961.31	0.700295	0.0859634	1.23596e-16	1.2828e-15	1994	ELAVL1
ENSG00000066056	23.3453	1.70944	0.908105	0.00071477	0.00214018	7075	TIE1
ENSG00000066084	4248.5	0.0193606	0.0735146	0.783804	0.865437	57609	DIP2B
ENSG00000066117	1693.1	0.122306	0.0963309	0.184002	0.296164	6602	SMARCD1
ENSG00000066135	3082.34	-0.213978	0.0759417	0.00414743	0.0107997	9682	KDM4A
ENSG00000066136	873.074	-0.0971879	0.110419	0.355282	0.493039	4802	NFYC
ENSG00000066185	4.62488	-0.358117	0.649007	0.261975	0.391902	84217	ZMYND12
ENSG00000066248	10.0562	0.658108	0.641671	0.0674393	0.128449	25791	NGEF
ENSG00000066279	603.625	0.0623106	0.120333	0.586122	0.710224	259266	ASPM
ENSG00000066322	2134.02	0.287984	0.0966244	0.00230145	0.00628786	64834	ELOVL1
ENSG00000066379	351.981	0.125725	0.157167	0.39241	0.531327	30834	ZNRD1
ENSG00000066382	20.5925	-0.725708	0.507484	0.0353642	0.0736745	744	MPPED2
ENSG00000066422	2640.47	1.25489	0.0872854	5.19421e-48	2.21259e-46	27107	ZBTB11
ENSG00000066427	742.344	-1.3218	0.11811	2.94102e-30	6.11685e-29	4287	ATXN3
ENSG00000066455	2775.99	-0.180087	0.0944123	0.0480787	0.096076	9950	GOLGA5
ENSG00000066468	5.67221	1.22122	1.40556	0.00875582	0.0212629	2263	FGFR2
ENSG00000066557	1272.19	0.434883	0.0970309	4.77401e-06	1.9466e-05	55631	LRRC40
ENSG00000066583	1116.67	0.225863	0.0995981	0.0193321	0.0433143	51015	ISOC1
ENSG00000066629	2645.95	-0.214553	0.0942061	0.0190248	0.0426979	2009	EML1
ENSG00000066651	758.609	0.551455	0.118832	1.713e-06	7.31594e-06	60487	TRMT11
ENSG00000066654	2908.83	0.779807	0.0897561	9.44359e-19	1.11209e-17	55623	THUMPD1
ENSG00000066697	2190.4	-0.168186	0.0853457	0.041715	0.0850056	91283	MSANTD3
ENSG00000066735	17.8228	6.66761	1.52864	1.0418e-07	5.10244e-07	26153	KIF26A
ENSG00000066739	2759.74	-0.863707	0.093578	5.26561e-21	7.03494e-20	55102	ATG2B
ENSG00000066777	4080.73	-0.463211	0.0797054	3.79192e-09	2.14822e-08	10565	ARFGEF1
ENSG00000066827	863.12	0.265334	0.107825	0.0111161	0.0263356	57623	ZFAT
ENSG00000066855	1079.01	0.183548	0.103357	0.0645565	0.123757	9650	MTFR1
ENSG00000066923	32.2777	1.22536	0.457549	0.000466411	0.00143744	10734	STAG3
ENSG00000066926	1492.73	-0.226747	0.0892398	0.00924827	0.0222932	2235	FECH
ENSG00000066933	3211.71	-0.431818	0.0789826	2.98533e-08	1.54432e-07	4649	MYO9A
ENSG00000067057	8497.65	0.76629	0.0823774	3.68821e-21	4.96181e-20	5214	PFKP
ENSG00000067064	4183.16	1.33242	0.0966478	2.01282e-44	7.58589e-43	3422	IDI1
ENSG00000067066	1525.54	-1.04718	0.0909068	1.16057e-31	2.63559e-30	6672	SP100
ENSG00000067082	1653.02	-1.46745	0.137771	9.58471e-28	1.79342e-26	1316	KLF6
ENSG00000067113	1761.85	-0.798626	0.101388	8.06515e-16	7.88067e-15	8611	PPAP2A
ENSG00000067141	3589.73	-0.889451	0.0839097	5.31446e-27	9.54896e-26	4756	NEO1
ENSG00000067167	17289.6	-0.324018	0.0811255	5.08686e-05	0.000181908	23471	TRAM1
ENSG00000067177	741.922	0.553776	0.12541	4.92216e-06	2.00432e-05	5255	PHKA1
ENSG00000067182	3843.48	-0.920707	0.0863878	2.58332e-27	4.71744e-26	7132	TNFRSF1A
ENSG00000067191	211.222	0.0554107	0.175517	0.733513	0.828368	782	CACNB1
ENSG00000067208	3054.3	-0.340475	0.0854864	5.19721e-05	0.000185511	7813	EVI5
ENSG00000067221	465.483	-0.0833729	0.141103	0.531024	0.660625	9399	STOML1
ENSG00000067225	51257.7	0.256325	0.0867994	0.00260944	0.00706127	5315	PKM
ENSG00000067248	3883.46	0.0973977	0.0828735	0.218905	0.34021	54505	DHX29
ENSG00000067334	4796.22	1.82485	0.0885067	6.23735e-96	1.01207e-93	30836	DNTTIP2
ENSG00000067365	634.232	-0.0291223	0.111817	0.785029	0.86643	79091	METTL22
ENSG00000067369	5820.52	-0.523896	0.0729374	3.65931e-13	2.94073e-12	7158	TP53BP1
ENSG00000067445	2186.65	-0.210866	0.0905673	0.0167071	0.0380179	7216	TRO
ENSG00000067533	1512.78	1.12296	0.0980265	2.00567e-31	4.50186e-30	51018	RRP15
ENSG00000067560	13741.1	0.0857128	0.081438	0.27064	0.401814	387	RHOA
ENSG00000067596	2960.12	0.039183	0.0806859	0.612292	0.733408	1659	DHX8
ENSG00000067601	51.6516	-0.119672	0.303912	0.635297	0.753144	NA	PMS2P4
ENSG00000067606	100.327	-0.0939345	0.242947	0.660979	0.772432	5590	PRKCZ
ENSG00000067704	4645.51	-0.0655801	0.0781236	0.37971	0.518176	55699	IARS2
ENSG00000067715	481.443	-0.365754	0.137813	0.00556634	0.0141327	6857	SYT1
ENSG00000067798	1898.97	-0.846103	0.0923956	1.09458e-20	1.43531e-19	89795	NAV3
ENSG00000067829	1168.12	0.260822	0.0977128	0.0061856	0.0155599	3421	IDH3G
ENSG00000067836	245.997	0.270113	0.165815	0.0810392	0.150233	79641	ROGDI
ENSG00000067840	33.5626	1.71128	0.506487	1.28567e-05	4.9733e-05	57595	PDZD4
ENSG00000067900	5275.07	-0.114979	0.0746629	0.108699	0.192735	6093	ROCK1
ENSG00000067955	2885.27	1.03269	0.0934423	2.4672e-29	4.97088e-28	865	CBFB
ENSG00000067992	118.808	1.27676	0.254129	3.26934e-08	1.68305e-07	5165	PDK3
ENSG00000068001	2062.86	0.408908	0.107449	9.53049e-05	0.000327376	8692	HYAL2
ENSG00000068024	1298.5	-0.513318	0.105512	6.22014e-07	2.79998e-06	9759	HDAC4
ENSG00000068028	1031.14	1.01103	0.11311	4.81327e-20	6.07186e-19	11186	RASSF1
ENSG00000068078	155.779	3.90179	0.290144	1.23808e-42	4.38612e-41	2261	FGFR3
ENSG00000068079	212.883	-0.411547	0.175529	0.0120418	0.0282774	3430	IFI35
ENSG00000068097	886.854	-0.678966	0.10523	3.85386e-11	2.60885e-10	63897	HEATR6
ENSG00000068120	1280.87	0.14561	0.113166	0.176752	0.286643	80347	COASY
ENSG00000068137	696.579	0.460462	0.127905	0.000191729	0.000627081	79990	PLEKHH3
ENSG00000068305	2577.57	-0.473234	0.0952246	4.00228e-07	1.83742e-06	4205	MEF2A
ENSG00000068308	1482.68	-0.317569	0.0908295	0.000369169	0.00115551	55593	OTUD5
ENSG00000068323	2235.54	-0.425314	0.0958649	6.01111e-06	2.41855e-05	7030	TFE3
ENSG00000068354	370.098	0.00372183	0.138724	0.977374	0.993913	4943	TBC1D25
ENSG00000068366	24574.7	-0.0407372	0.220853	0.837329	0.902961	2182	ACSL4
ENSG00000068383	1117.22	0.183866	0.0999897	0.0560975	0.109788	3632	INPP5A
ENSG00000068394	584.597	0.0403278	0.124873	0.734043	0.828659	27238	GPKOW
ENSG00000068400	1105.43	-0.0616888	0.110067	0.55673	0.683994	56850	GRIPAP1
ENSG00000068438	1476.84	0.740356	0.109708	4.32207e-12	3.19881e-11	24140	FTSJ1
ENSG00000068489	125.868	-1.24203	0.235062	8.82937e-09	4.8333e-08	55771	PRR11
ENSG00000068615	13.596	3.64508	2.02579	0.000125097	0.000422274	65055	REEP1
ENSG00000068650	1546.53	0.230538	0.136982	0.0759081	0.142059	23250	ATP11A
ENSG00000068654	4653.82	0.652697	0.0784918	3.47983e-17	3.72819e-16	25885	POLR1A
ENSG00000068697	15503.7	-0.601449	0.108848	1.42862e-08	7.6703e-08	9741	LAPTM4A
ENSG00000068724	603.671	0.0736721	0.145633	0.591113	0.714471	57217	TTC7A
ENSG00000068745	2658.39	-0.102645	0.0941503	0.253597	0.382383	51447	IP6K2
ENSG00000068781	1.48593	-0.267693	0.816974	0.295811	NA	286749	STON1-GTF2A1L
ENSG00000068784	873.457	-0.179833	0.108498	0.0835254	0.154022	55133	SRBD1
ENSG00000068793	4892.87	-0.117493	0.0818689	0.134332	0.229605	NA	CYFIP1
ENSG00000068796	2299.19	0.67341	0.108318	1.7995e-10	1.14385e-09	3796	KIF2A
ENSG00000068831	2.53486	0.0367072	0.662793	0.894179	0.939341	10235	RASGRP2
ENSG00000068878	4963.36	0.017081	0.0962173	0.853077	0.913927	23198	PSME4
ENSG00000068885	999.269	-0.662529	0.103417	5.47249e-11	3.65337e-10	57560	IFT80
ENSG00000068903	1477.26	0.123728	0.0958707	0.176983	0.286931	22933	SIRT2
ENSG00000068912	3625.28	-0.378299	0.0994346	0.000101374	0.000346822	27248	ERLEC1
ENSG00000068971	992.935	-0.041071	0.10255	0.675362	0.784282	5526	PPP2R5B
ENSG00000068976	12.421	0.381023	0.567101	0.247303	0.374781	5837	PYGM
ENSG00000069011	2054.08	-0.140259	0.0862515	0.0907034	0.165252	5307	PITX1
ENSG00000069020	739.023	-1.32665	0.135842	1.01216e-23	1.55563e-22	375449	MAST4
ENSG00000069188	5.86807	0.185942	0.568856	0.552039	0.680077	54549	SDK2
ENSG00000069248	3335.01	0.319058	0.0921534	0.00041788	0.00129557	55746	NUP133
ENSG00000069275	15609.1	-0.0841209	0.07033	0.210507	0.329858	64710	NUCKS1
ENSG00000069329	6827.03	-0.106079	0.0782956	0.157053	0.260581	55737	VPS35
ENSG00000069345	4157.99	0.596914	0.101897	2.06783e-09	1.19896e-08	10294	DNAJA2
ENSG00000069399	230.689	-0.633137	0.192727	0.000389301	0.00121391	602	BCL3
ENSG00000069424	183.465	-0.219557	0.193214	0.214448	0.334751	8514	KCNAB2
ENSG00000069431	54.5841	-0.665444	0.333883	0.014702	0.0339312	10060	ABCC9
ENSG00000069482	339.431	3.63682	0.253981	2.3603e-48	1.02598e-46	51083	GAL
ENSG00000069493	216.438	-1.33266	0.204757	4.61229e-12	3.41005e-11	29121	CLEC2D
ENSG00000069509	367.671	0.18229	0.165551	0.236946	0.362497	139341	FUNDC1
ENSG00000069535	3.44576	-0.399318	0.727752	0.200428	0.316962	4129	MAOB
ENSG00000069667	2518.14	0.371059	0.0944424	6.17925e-05	0.000218364	6095	RORA
ENSG00000069696	5.08076	0.228297	0.598428	0.46393	0.600731	1815	DRD4
ENSG00000069702	1534.29	-0.92182	0.0956917	9.29452e-23	1.37868e-21	7049	TGFBR3
ENSG00000069712	356.126	-1.38752	0.15275	6.22898e-21	8.29594e-20	NA	KIAA1107
ENSG00000069812	2.75388	1.18828	1.55314	0.0089747	0.0217076	54626	HES2
ENSG00000069849	6512.42	0.616028	0.105215	1.99807e-09	1.16104e-08	483	ATP1B3
ENSG00000069869	3609.23	0.0277472	0.0748478	0.699117	0.803744	4734	NEDD4
ENSG00000069943	479.538	-0.159289	0.133239	0.206186	0.324476	9488	PIGB
ENSG00000069956	4563.31	0.0973825	0.0805385	0.206004	0.324212	5597	MAPK6
ENSG00000069966	729.356	-0.0678637	0.120224	0.552743	0.680753	10681	GNB5
ENSG00000069974	1229.33	0.172469	0.122742	0.139414	0.236863	5873	RAB27A
ENSG00000069998	887.381	0.73014	0.113055	3.1599e-11	2.15987e-10	27440	CECR5
ENSG00000070010	1755.51	0.693532	0.0951468	1.0478e-13	8.78927e-13	7353	UFD1L
ENSG00000070018	5326.9	-0.426245	0.0837918	2.39909e-07	1.12846e-06	4040	LRP6
ENSG00000070047	2996.41	1.0714	0.0913494	9.38508e-33	2.23142e-31	57661	PHRF1
ENSG00000070061	3605.75	0.707567	0.0763101	5.89172e-21	7.85168e-20	8518	IKBKAP
ENSG00000070081	2718.68	0.222258	0.089333	0.0107597	0.0255883	4925	NUCB2
ENSG00000070087	4960.95	-0.0714648	0.0758496	0.323923	0.460372	5217	PFN2
ENSG00000070159	298.134	1.19024	0.172111	3.66915e-13	2.94752e-12	5774	PTPN3
ENSG00000070182	0.962831	0.220737	0.882763	0.312714	NA	6710	SPTB
ENSG00000070193	196.04	-0.837828	0.223301	3.61507e-05	0.000131444	2255	FGF10
ENSG00000070214	6236.79	-0.575454	0.114595	2.38177e-07	1.12104e-06	23446	SLC44A1
ENSG00000070269	1229.72	-0.362304	0.0973829	0.000145705	0.000486432	54916	TMEM260
ENSG00000070366	2326.81	-0.112037	0.0892819	0.189429	0.303087	23293	SMG6
ENSG00000070367	6393.09	0.377622	0.0799356	1.66752e-06	7.13033e-06	10640	EXOC5
ENSG00000070371	381.832	-0.3829	0.139947	0.00423748	0.0110045	8218	CLTCL1
ENSG00000070404	1120.45	0.736909	0.120711	3.00075e-10	1.87269e-09	10272	FSTL3
ENSG00000070413	3077.95	-0.0117723	0.080292	0.878668	0.93042	9993	DGCR2
ENSG00000070423	944.811	1.49341	0.115511	1.73406e-39	5.45254e-38	55658	RNF126
ENSG00000070444	499.977	-0.44383	0.173017	0.00616568	0.0155153	4335	MNT
ENSG00000070476	1054.95	0.377265	0.0998419	0.000112666	0.000382246	79364	ZXDC
ENSG00000070495	1465.84	1.6191	0.107338	1.02031e-52	5.11504e-51	23210	JMJD6
ENSG00000070501	805.136	0.365549	0.125146	0.00247392	0.00672708	5423	POLB
ENSG00000070540	4552.31	-0.695777	0.0836998	3.12783e-17	3.36123e-16	55062	WIPI1
ENSG00000070610	1902.49	0.326617	0.0912381	0.00026603	0.000851102	57704	GBA2
ENSG00000070614	8070.46	-0.276749	0.0859972	0.00105751	0.00307333	3340	NDST1
ENSG00000070669	3703.76	-0.0819543	0.0890841	0.335522	0.472653	440	ASNS
ENSG00000070718	2232.15	0.692195	0.0857377	2.31101e-16	2.34835e-15	10947	AP3M2
ENSG00000070731	40.8736	-0.194165	0.330677	0.466297	0.602678	10610	ST6GALNAC2
ENSG00000070756	14768.4	-0.241136	0.202519	0.190501	0.304458	26986	PABPC1
ENSG00000070759	262.747	-0.387401	0.17023	0.0151007	0.0347046	10420	TESK2
ENSG00000070761	1180.19	1.1248	0.119108	3.272e-22	4.70247e-21	29105	C16orf80
ENSG00000070770	3025.14	0.0719074	0.102769	0.463486	0.60043	1459	CSNK2A2
ENSG00000070778	1564.12	-1.39805	0.0941656	4.51216e-51	2.12662e-49	11099	PTPN21
ENSG00000070785	1232.17	1.09071	0.125933	4.60289e-19	5.51828e-18	8891	EIF2B3
ENSG00000070808	64.4641	-0.717449	0.320049	0.00695597	0.0173125	815	CAMK2A
ENSG00000070814	2931.19	1.16042	0.0889848	6.04368e-40	1.94938e-38	6949	TCOF1
ENSG00000070831	9964.17	0.121818	0.091701	0.164976	0.271281	998	CDC42
ENSG00000070882	1788.48	0.332371	0.0890177	0.000145183	0.000484841	26031	OSBPL3
ENSG00000070950	1099.32	2.33702	0.114196	1.04506e-95	1.68286e-93	56852	RAD18
ENSG00000070961	16330.2	0.246681	0.079706	0.00166126	0.00466284	490	ATP2B1
ENSG00000071051	1419.45	0.180984	0.0992303	0.0581096	0.113101	8440	NCK2
ENSG00000071054	11364.9	0.000588757	0.0839503	0.994174	0.997325	9448	MAP4K4
ENSG00000071073	22.1641	3.87953	0.998884	3.18124e-07	1.47675e-06	11320	MGAT4A
ENSG00000071082	15208.1	-0.0300979	0.102613	0.759198	0.847292	6160	RPL31
ENSG00000071127	9612.85	0.296101	0.0802127	0.000180834	0.000593914	9948	WDR1
ENSG00000071189	4768.44	-0.437743	0.0826231	7.54709e-08	3.75078e-07	23161	SNX13
ENSG00000071205	1997.66	0.0156267	0.0855541	0.849097	0.911038	79658	ARHGAP10
ENSG00000071242	6734.06	-0.715689	0.0822175	1.00122e-18	1.17645e-17	6196	RPS6KA2
ENSG00000071243	857.642	0.608235	0.111864	2.30801e-08	1.21074e-07	54556	ING3
ENSG00000071246	1131.46	0.190365	0.122153	0.101792	0.182297	22846	VASH1
ENSG00000071282	180.469	-0.484991	0.217328	0.013682	0.031791	29995	LMCD1
ENSG00000071462	1235.61	0.462841	0.11075	1.77339e-05	6.73488e-05	114049	WBSCR22
ENSG00000071537	9628.99	-0.430459	0.0772058	1.61748e-08	8.62762e-08	6400	SEL1L
ENSG00000071539	303.705	1.09387	0.168657	8.64261e-12	6.24218e-11	9319	TRIP13
ENSG00000071553	4270.41	0.0541902	0.0756083	0.453528	0.591205	537	ATP6AP1
ENSG00000071564	3648.28	0.735335	0.0763902	1.83992e-22	2.67873e-21	6929	TCF3
ENSG00000071575	2399.2	-0.337463	0.0798772	1.83921e-05	6.96123e-05	28951	TRIB2
ENSG00000071626	2523.21	0.795261	0.083473	3.94168e-22	5.62311e-21	26528	DAZAP1
ENSG00000071655	3029.31	0.832346	0.0892101	2.27869e-21	3.10884e-20	53615	MBD3
ENSG00000071794	4727.17	1.01855	0.0868396	1.07848e-32	2.54149e-31	6596	HLTF
ENSG00000071859	2649.51	0.61545	0.0854534	2.50184e-13	2.03595e-12	9130	FAM50A
ENSG00000071889	779.077	-0.0978901	0.109181	0.346508	0.484277	60343	FAM3A
ENSG00000071894	2973.91	0.10021	0.0957545	0.27298	0.403987	29894	CPSF1
ENSG00000071909	7.0079	0.295216	0.602338	0.353548	0.491659	140469	MYO3B
ENSG00000071967	13383.3	-0.820241	0.072382	2.04635e-30	4.3024e-29	79901	CYBRD1
ENSG00000071994	2469.14	0.746825	0.0949946	1.07758e-15	1.04209e-14	5134	PDCD2
ENSG00000072041	9293.14	0.872526	0.222972	1.68764e-05	6.42763e-05	55117	SLC6A15
ENSG00000072042	4823.37	0.295434	0.0936868	0.00128747	0.0036922	51109	RDH11
ENSG00000072062	1088.89	0.240439	0.155491	0.0993833	0.178692	5566	PRKACA
ENSG00000072071	400.742	0.616167	0.1502	1.67925e-05	6.40025e-05	22859	LPHN1
ENSG00000072110	14785.7	-0.361373	0.0756685	1.32892e-06	5.74719e-06	87	ACTN1
ENSG00000072121	2522.46	-0.286566	0.0915368	0.00140681	0.00400524	23503	ZFYVE26
ENSG00000072133	342.71	-0.152363	0.148294	0.273984	0.405022	27330	RPS6KA6
ENSG00000072134	1339.68	-0.24157	0.0960614	0.00981655	0.0235286	22905	EPN2
ENSG00000072135	331.166	-0.0823948	0.151197	0.561671	0.688397	26469	PTPN18
ENSG00000072163	58.3969	-1.51909	0.448223	2.1864e-05	8.18351e-05	55679	LIMS2
ENSG00000072195	621.278	-1.40228	0.151185	1.03656e-21	1.4505e-20	10290	SPEG
ENSG00000072201	190.923	-1.41002	0.233153	7.76269e-11	5.099e-10	84708	LNX1
ENSG00000072210	1103.46	-0.745635	0.109063	2.30467e-12	1.73778e-11	224	ALDH3A2
ENSG00000072274	18965	0.551628	0.0999865	1.7122e-08	9.10771e-08	7037	TFRC
ENSG00000072310	3175.95	-0.393322	0.0827129	1.38975e-06	5.99566e-06	6720	SREBF1
ENSG00000072315	53.8899	-1.07901	0.408276	0.000790279	0.00234088	7224	TRPC5
ENSG00000072364	15065.6	-0.0632567	0.0876599	0.45043	0.588321	27125	AFF4
ENSG00000072401	1118.52	-0.332616	0.105482	0.00122032	0.00351478	7321	UBE2D1
ENSG00000072415	1724.56	0.0691813	0.0942866	0.442548	0.581097	64398	MPP5
ENSG00000072422	2059.87	-1.42592	0.104235	8.01454e-44	2.96789e-42	9886	RHOBTB1
ENSG00000072444	1.44399	-0.00164125	0.800054	0.993647	NA	NA	ASAH2C
ENSG00000072501	3978.37	0.935347	0.0878876	2.90467e-27	5.29064e-26	8243	SMC1A
ENSG00000072506	1287.6	0.560139	0.107859	1.00166e-07	4.91716e-07	3028	HSD17B10
ENSG00000072518	1185.29	0.54999	0.118755	1.7987e-06	7.66197e-06	2011	MARK2
ENSG00000072571	112.806	-1.12255	0.281632	6.07125e-06	2.44136e-05	3161	HMMR
ENSG00000072609	1321.76	0.0522849	0.0965242	0.571155	0.697367	55743	CHFR
ENSG00000072657	2327.93	-0.548083	0.0876353	2.0111e-10	1.27339e-09	29953	TRHDE
ENSG00000072682	4765.04	-0.114817	0.0793093	0.131025	0.225111	8974	P4HA2
ENSG00000072736	1813.11	0.608661	0.0981786	2.42538e-10	1.52481e-09	4775	NFATC3
ENSG00000072756	1426.29	0.600294	0.0932917	5.43265e-11	3.62905e-10	51095	TRNT1
ENSG00000072778	4448.23	0.0328185	0.0950131	0.718425	0.817826	37	ACADVL
ENSG00000072786	1284.85	-0.104168	0.104887	0.297464	0.431932	6793	STK10
ENSG00000072803	3886.13	0.141119	0.0788822	0.0637	0.122335	23291	FBXW11
ENSG00000072818	17.1326	-0.38403	0.491397	0.234784	0.359785	9744	ACAP1
ENSG00000072832	536.561	0.000526442	0.116721	0.996228	0.997871	1400	CRMP1
ENSG00000072840	3703.6	-0.46798	0.0979823	1.07712e-06	4.71191e-06	2121	EVC
ENSG00000072849	2091.98	0.359215	0.0983882	0.000192083	0.000628044	51009	DERL2
ENSG00000072864	533.422	-0.463321	0.136762	0.000419272	0.0012997	54820	NDE1
ENSG00000072952	723.094	-2.74486	0.183367	4.89286e-54	2.53048e-52	10335	MRVI1
ENSG00000072954	127.867	0.726787	0.23173	0.00048995	0.00150475	79041	TMEM38A
ENSG00000072958	2234.19	0.167541	0.0944142	0.0652829	0.124969	8907	AP1M1
ENSG00000073008	2848.03	0.609685	0.0801626	1.21828e-14	1.10054e-13	5817	PVR
ENSG00000073009	255.51	-0.403238	0.176989	0.014547	0.0336135	NA	IKBKG
ENSG00000073050	636.653	-0.195912	0.126265	0.10276	0.183722	7515	XRCC1
ENSG00000073060	629.276	0.485084	0.12334	4.81951e-05	0.000172842	949	SCARB1
ENSG00000073111	3610.12	3.11309	0.113077	6.43524e-170	4.27461e-167	4171	MCM2
ENSG00000073146	203.042	-1.49458	0.190314	2.04094e-16	2.08569e-15	54456	MOV10L1
ENSG00000073150	79.1282	-0.277981	0.276107	0.238773	0.364872	56666	PANX2
ENSG00000073169	646.311	0.422354	0.120795	0.000307065	0.00097287	83642	SELO
ENSG00000073331	587.756	-1.60841	0.131615	1.17009e-35	3.13241e-34	80216	ALPK1
ENSG00000073350	11.5677	2.49128	1.91918	0.000747112	0.00222886	3993	LLGL2
ENSG00000073417	1895.52	0.145797	0.0870173	0.081575	0.151055	5151	PDE8A
ENSG00000073464	195.725	-0.301194	0.183346	0.075334	0.141196	1183	CLCN4
ENSG00000073536	1181.44	0.801596	0.0981595	7.57679e-17	7.94535e-16	54475	NLE1
ENSG00000073578	2969.59	-0.00457634	0.0783305	0.951509	0.977303	6389	SDHA
ENSG00000073584	3803.14	-0.173057	0.082508	0.0306942	0.0651068	6605	SMARCE1
ENSG00000073605	121.39	-0.245466	0.245223	0.254838	0.383928	55876	GSDMB
ENSG00000073614	5994.17	-0.0831554	0.0766138	0.255887	0.385154	5927	KDM5A
ENSG00000073670	110.439	1.50762	0.259765	2.85237e-10	1.78271e-09	4185	ADAM11
ENSG00000073711	1457.71	-0.444331	0.093178	1.17637e-06	5.11872e-06	5523	PPP2R3A
ENSG00000073712	5940.55	-0.495261	0.0788975	1.96916e-10	1.24833e-09	10979	FERMT2
ENSG00000073756	7465.1	2.55986	0.231402	1.56809e-31	3.5346e-30	5743	PTGS2
ENSG00000073792	2346.88	-0.493304	0.112526	6.61115e-06	2.64545e-05	10644	IGF2BP2
ENSG00000073803	681.339	0.236997	0.11654	0.0342554	0.071702	9175	MAP3K13
ENSG00000073849	345.861	-0.27849	0.155101	0.0563316	0.110161	6480	ST6GAL1
ENSG00000073905	12.6349	0.158458	0.494399	0.61318	0.734171	NA	VDAC1P1
ENSG00000073910	1330.84	-2.2387	0.134748	2.43343e-64	1.72993e-62	10129	FRY
ENSG00000073921	7213.19	-0.0183193	0.0660526	0.772476	0.857545	8301	PICALM
ENSG00000073969	1895.09	-0.0859012	0.0916279	0.326286	0.462524	4905	NSF
ENSG00000074047	924.555	-0.459113	0.142695	0.000772072	0.00229463	2736	GLI2
ENSG00000074054	5234.28	-0.247245	0.0775406	0.00121076	0.00348914	23332	CLASP1
ENSG00000074071	2051.79	1.04052	0.101656	1.53852e-25	2.60165e-24	65993	MRPS34
ENSG00000074181	2400.31	-0.289069	0.241478	0.174789	0.284111	4854	NOTCH3
ENSG00000074201	2178.63	0.230337	0.102169	0.0199268	0.0445013	1207	CLNS1A
ENSG00000074219	2593.73	-0.0480897	0.0829379	0.544755	0.673451	8463	TEAD2
ENSG00000074266	995.44	1.53519	0.106622	2.88663e-48	1.24712e-46	8726	EED
ENSG00000074276	0.972379	-0.000612261	0.770916	0.997796	NA	54825	CDHR2
ENSG00000074317	6.45194	0.50268	0.677965	0.137051	0.23347	6620	SNCB
ENSG00000074319	1713.61	-0.336395	0.0928094	0.000220812	0.000715319	7251	TSG101
ENSG00000074356	1501.44	-0.151131	0.0949436	0.0971712	0.175278	55421	C17orf85
ENSG00000074370	170.631	0.0440855	0.204573	0.812722	0.885233	489	ATP2A3
ENSG00000074410	659.351	-0.0444503	0.118009	0.69251	0.798481	771	CA12
ENSG00000074416	3902.28	0.245464	0.0929769	0.00684554	0.0170685	11343	MGLL
ENSG00000074527	2065.26	-1.66953	0.127486	1.55314e-40	5.08684e-39	59277	NTN4
ENSG00000074582	735.751	0.769974	0.122276	7.96171e-11	5.22005e-10	617	BCS1L
ENSG00000074590	668.152	-0.328216	0.118328	0.00414583	0.0107968	9891	NUAK1
ENSG00000074603	2744.81	-0.0280114	0.0786316	0.71037	0.811551	54878	DPP8
ENSG00000074621	360.445	-0.833702	0.146115	2.46165e-09	1.41763e-08	9187	SLC24A1
ENSG00000074657	4085.25	0.0242652	0.0807174	0.754077	0.844221	55205	ZNF532
ENSG00000074660	25.7228	-0.0499074	0.382901	0.862519	0.92009	8578	SCARF1
ENSG00000074695	15158.5	0.115178	0.0897287	0.17958	0.290367	3998	LMAN1
ENSG00000074696	7788.28	0.429401	0.0806187	6.57398e-08	3.2856e-07	51495	PTPLAD1
ENSG00000074706	6.41736	-0.173645	0.573764	0.576755	0.702228	26034	IPCEF1
ENSG00000074755	3339.37	-0.261215	0.0868163	0.00216917	0.00594864	23140	ZZEF1
ENSG00000074800	42230	0.887614	0.0829589	1.83941e-27	3.38516e-26	2023	ENO1
ENSG00000074842	2919.42	0.561379	0.108216	1.02923e-07	5.04665e-07	56005	C19orf10
ENSG00000074855	529.389	0.346786	0.142003	0.0104442	0.024905	57719	ANO8
ENSG00000074935	722.641	-0.313064	0.130911	0.0126175	0.0295047	51175	TUBE1
ENSG00000074964	836.913	-0.487668	0.110614	5.97602e-06	2.4058e-05	55160	ARHGEF10L
ENSG00000074966	8.27952	-0.3847	0.574892	0.243164	0.369986	7294	TXK
ENSG00000075073	1.47196	-0.00405732	0.721857	0.986897	NA	6865	TACR2
ENSG00000075089	690.511	-0.0878188	0.113634	0.416769	0.555622	64431	ACTR6
ENSG00000075131	932.846	3.12812	0.129558	7.89759e-132	2.46869e-129	54962	TIPIN
ENSG00000075142	1585.91	-0.0478352	0.0993198	0.614549	0.735528	6717	SRI
ENSG00000075151	8541.05	-0.0575567	0.088643	0.497271	0.631497	8672	EIF4G3
ENSG00000075188	554.665	-0.466523	0.127069	0.000143678	0.000480343	79023	NUP37
ENSG00000075213	17981.3	0.0688837	0.0871612	0.408328	0.547356	10371	SEMA3A
ENSG00000075218	78.6655	-0.0951986	0.251659	0.665437	0.776148	51512	GTSE1
ENSG00000075223	5340.4	-0.531583	0.0924201	4.61734e-09	2.59783e-08	10512	SEMA3C
ENSG00000075234	1829.15	0.316105	0.093401	0.000557585	0.00169654	55020	TTC38
ENSG00000075239	1432.29	-0.564976	0.103205	2.10669e-08	1.11088e-07	38	ACAT1
ENSG00000075240	1260.39	-0.36469	0.0991377	0.000170928	0.000564168	23151	GRAMD4
ENSG00000075275	109.371	0.458211	0.260321	0.0431562	0.0874896	9620	CELSR1
ENSG00000075292	6970.45	-0.389865	0.0779815	4.06247e-07	1.86264e-06	27332	ZNF638
ENSG00000075303	645.025	0.424838	0.120115	0.000262607	0.000840658	55972	SLC25A40
ENSG00000075336	855.166	0.701814	0.128484	1.52202e-08	8.14296e-08	29090	TIMM21
ENSG00000075391	1094.86	-0.40932	0.106661	8.37032e-05	0.000290433	9462	RASAL2
ENSG00000075399	934.072	-0.641274	0.10401	2.74166e-10	1.71655e-09	9605	VPS9D1
ENSG00000075407	2962.6	0.740913	0.0880154	1.11218e-17	1.23191e-16	7587	ZNF37A
ENSG00000075413	4046.53	0.33925	0.0760142	6.20999e-06	2.49432e-05	4140	MARK3
ENSG00000075415	12693.6	0.134336	0.0868871	0.107252	0.190519	5250	SLC25A3
ENSG00000075420	12250.7	-0.436821	0.084454	1.49303e-07	7.19145e-07	64778	FNDC3B
ENSG00000075426	2900.17	-1.31323	0.0949824	1.18526e-44	4.51503e-43	2355	FOSL2
ENSG00000075461	3.47072	0.418094	0.757862	0.177707	0.287973	27092	CACNG4
ENSG00000075539	4110.88	-0.0298495	0.0758508	0.681536	0.789533	285527	FRYL
ENSG00000075568	3494.28	-0.0662153	0.118217	0.556073	0.683428	23505	TMEM131
ENSG00000075618	9360.76	0.44047	0.0782801	1.17857e-08	6.36962e-08	6624	FSCN1
ENSG00000075624	83721.3	-0.0605286	0.0932076	0.497021	0.631443	60	ACTB
ENSG00000075643	898.728	-0.218369	0.106133	0.0328898	0.0692474	55034	MOCOS
ENSG00000075651	1481.64	-1.43616	0.0999437	4.78001e-48	2.04024e-46	5337	PLD1
ENSG00000075702	216.287	1.33635	0.194423	3.81907e-13	3.06333e-12	284403	WDR62
ENSG00000075711	2946.77	-0.181851	0.0819399	0.0225481	0.0497232	1739	DLG1
ENSG00000075785	4736.45	-0.0605386	0.103243	0.53921	0.668462	7879	RAB7A
ENSG00000075790	2357.53	0.366058	0.091643	4.74337e-05	0.000170284	55973	BCAP29
ENSG00000075826	132.817	-0.987343	0.266694	2.79077e-05	0.000102952	25956	SEC31B
ENSG00000075856	2722.69	0.633598	0.081223	2.47353e-15	2.33781e-14	9733	SART3
ENSG00000075884	1.46507	-0.113315	0.745239	0.643975	NA	55843	ARHGAP15
ENSG00000075914	803.772	0.301756	0.112457	0.00564271	0.0143128	23016	EXOSC7
ENSG00000075945	1098.13	-0.430061	0.102537	1.77937e-05	6.75518e-05	22920	KIFAP3
ENSG00000075975	1743.42	-0.14542	0.0911353	0.0965703	0.174282	23609	MKRN2
ENSG00000076003	3397.25	2.72054	0.0939453	7.78861e-188	8.71341e-185	4175	MCM6
ENSG00000076043	2891.58	-0.531855	0.0888844	1.14146e-09	6.78873e-09	25996	REXO2
ENSG00000076053	985.607	-0.548625	0.10451	7.61835e-08	3.78266e-07	10179	RBM7
ENSG00000076067	1121.22	-1.19972	0.14792	3.90808e-17	4.166e-16	5939	RBMS2
ENSG00000076108	2729.7	-0.457179	0.113374	3.37964e-05	0.00012334	11176	BAZ2A
ENSG00000076201	976.415	-0.505997	0.30078	0.0447815	0.090268	25930	PTPN23
ENSG00000076242	1889.58	0.368501	0.0925996	5.02787e-05	0.00017998	4292	MLH1
ENSG00000076248	1859.57	2.12878	0.101487	9.39466e-100	1.63683e-97	7374	UNG
ENSG00000076258	18.399	-1.37132	0.600359	0.00081701	0.00241401	2329	FMO4
ENSG00000076321	1368.87	-0.294664	0.0908841	0.0009507	0.00278233	27252	KLHL20
ENSG00000076344	53.6179	-0.0723739	0.307978	0.776157	0.860032	8786	RGS11
ENSG00000076351	563.264	1.65189	0.1326	5.77969e-37	1.63804e-35	113235	SLC46A1
ENSG00000076356	187.02	2.13236	0.226317	3.35396e-23	5.05258e-22	5362	PLXNA2
ENSG00000076382	320.245	0.0969035	0.158387	0.513029	0.645645	10615	SPAG5
ENSG00000076513	2177.69	-0.717815	0.085815	1.88326e-17	2.06131e-16	88455	ANKRD13A
ENSG00000076554	5.07335	1.62415	1.69975	0.00359119	0.00946868	7163	TPD52
ENSG00000076555	703.01	-1.04399	0.139815	9.14491e-15	8.32481e-14	32	ACACB
ENSG00000076604	2626.97	1.28239	0.0946636	5.72505e-43	2.04524e-41	9618	TRAF4
ENSG00000076641	3247.29	-0.441136	0.0880793	3.50948e-07	1.62106e-06	55824	PAG1
ENSG00000076650	349.041	0.124759	0.166707	0.421329	0.560155	55094	GPATCH1
ENSG00000076662	266.303	0.33196	0.175222	0.041757	0.085075	3385	ICAM3
ENSG00000076685	3504.85	-0.576759	0.0885591	3.4521e-11	2.3496e-10	22978	NT5C2
ENSG00000076706	3825.7	0.364234	0.0855018	1.50468e-05	5.76385e-05	4162	MCAM
ENSG00000076716	281.646	-1.17816	0.184878	1.49671e-11	1.05765e-10	2239	GPC4
ENSG00000076770	878.176	0.413967	0.120242	0.000380707	0.001189	55796	MBNL3
ENSG00000076826	1.19912	-0.00167475	0.797404	0.993562	NA	57662	CAMSAP3
ENSG00000076864	11.9572	0.529576	0.553953	0.120689	0.210261	5909	RAP1GAP
ENSG00000076924	814.808	0.101292	0.112174	0.342721	0.480121	56949	XAB2
ENSG00000076928	2125.38	0.163527	0.101179	0.0918877	0.167123	9138	ARHGEF1
ENSG00000076944	10.962	0.154893	0.49358	0.620992	0.740879	6813	STXBP2
ENSG00000076984	780.449	0.193745	0.116461	0.0816841	0.151178	5609	MAP2K7
ENSG00000077044	698.459	0.316214	0.114894	0.00450415	0.0116161	8527	DGKD
ENSG00000077063	1507.22	-0.481639	0.133666	0.000180529	0.000593003	83992	CTTNBP2
ENSG00000077092	1.15192	-0.00159389	0.803812	0.993769	NA	5915	RARB
ENSG00000077097	8113.65	-0.234328	0.0731887	0.00117306	0.00338692	7155	TOP2B
ENSG00000077147	14394.7	-0.00723504	0.0784756	0.923544	0.957548	56889	TM9SF3
ENSG00000077150	1425.9	0.871233	0.101001	1.20325e-18	1.40684e-17	4791	NFKB2
ENSG00000077152	548.899	2.2876	0.18024	2.14231e-39	6.72628e-38	29089	UBE2T
ENSG00000077157	693.241	-0.321482	0.133209	0.0117476	0.0276714	4660	PPP1R12B
ENSG00000077232	10722.1	-0.0194735	0.0835164	0.80807	0.882052	54431	DNAJC10
ENSG00000077235	7785.78	0.221746	0.0683948	0.00103268	0.00300858	2975	GTF3C1
ENSG00000077238	5075.06	-0.105895	0.0954597	0.245334	0.372439	3566	IL4R
ENSG00000077254	3472.77	-0.465402	0.0885225	8.88341e-08	4.38314e-07	23032	USP33
ENSG00000077264	8.3285	-0.0786816	0.545701	0.799674	0.877109	5063	PAK3
ENSG00000077312	1448.08	1.15406	0.0974975	2.14472e-33	5.24002e-32	6626	SNRPA
ENSG00000077348	295.337	1.98017	0.193183	1.90813e-26	3.34924e-25	56915	EXOSC5
ENSG00000077380	5253.67	-0.0529586	0.0785454	0.480938	0.616599	1781	DYNC1I2
ENSG00000077454	931.731	-0.609245	0.107955	7.09831e-09	3.93024e-08	4034	LRCH4
ENSG00000077458	802.58	-0.0105318	0.115349	0.923778	0.957578	143684	FAM76B
ENSG00000077463	428.363	0.540232	0.140852	6.28142e-05	0.000221643	51548	SIRT6
ENSG00000077514	1731.23	2.0199	0.0997396	5.26028e-93	7.81906e-91	10714	POLD3
ENSG00000077549	4573.45	-0.0758657	0.0733804	0.278945	0.410724	832	CAPZB
ENSG00000077585	1199.68	-0.506712	0.0952076	5.67915e-08	2.86057e-07	7107	GPR137B
ENSG00000077616	31.4256	-0.061688	0.361809	0.82574	0.894624	10003	NAALAD2
ENSG00000077684	3411.51	-0.507169	0.0810754	2.20224e-10	1.38945e-09	79960	JADE1
ENSG00000077713	617.045	0.137894	0.119055	0.222876	0.345167	203427	SLC25A43
ENSG00000077721	2409.36	0.073495	0.0861886	0.372202	0.51052	7319	UBE2A
ENSG00000077782	12478.5	-0.331	0.0703131	1.95435e-06	8.29837e-06	2260	FGFR1
ENSG00000077809	4944.96	-0.107037	0.0725116	0.123679	0.214501	NA	GTF2I
ENSG00000077935	0.973814	0.215606	0.878723	0.323105	NA	27127	SMC1B
ENSG00000077942	9498.3	-0.798313	0.0917111	7.67916e-19	9.0632e-18	2192	FBLN1
ENSG00000077943	705.189	-0.437587	0.110664	4.89622e-05	0.000175416	8516	ITGA8
ENSG00000078018	55.8721	-0.599744	0.323721	0.0242865	0.0531269	4133	MAP2
ENSG00000078043	2084.26	-0.131006	0.0899844	0.128725	0.221787	9063	PIAS2
ENSG00000078053	269.651	0.099635	0.171527	0.531634	0.661268	273	AMPH
ENSG00000078061	1414.17	-0.0317429	0.0968	0.732069	0.827177	369	ARAF
ENSG00000078070	1006.24	-0.414116	0.1015	3.01742e-05	0.000110908	56922	MCCC1
ENSG00000078081	1.13136	-0.00163751	0.800334	0.993657	NA	27074	LAMP3
ENSG00000078098	6510.48	-0.272215	0.0950737	0.00340064	0.00901071	2191	FAP
ENSG00000078114	2.26603	-0.354693	0.778636	0.222059	NA	10529	NEBL
ENSG00000078124	754.111	0.740146	0.112899	1.5997e-11	1.12556e-10	55331	ACER3
ENSG00000078140	2045.96	0.0646404	0.10183	0.506225	0.639581	3093	UBE2K
ENSG00000078142	2389.69	-0.171763	0.0811344	0.0292673	0.0625044	5289	PIK3C3
ENSG00000078177	1703.76	-0.244118	0.0971062	0.00981436	0.0235282	55728	N4BP2
ENSG00000078237	1151.97	0.897755	0.106687	6.82669e-18	7.63325e-17	57103	C12orf5
ENSG00000078246	1283.24	-0.0845573	0.0938457	0.345389	0.482968	7289	TULP3
ENSG00000078269	2651.21	-0.251849	0.0862966	0.0029271	0.00784595	8871	SYNJ2
ENSG00000078304	3854.5	-0.19182	0.0854407	0.0210015	0.0466611	5527	PPP2R5C
ENSG00000078319	187.152	0.0570151	0.180091	0.732061	0.827177	NA	PMS2P1
ENSG00000078369	10300.8	-0.175998	0.070035	0.0103365	0.024672	2782	GNB1
ENSG00000078399	8.44069	0.448237	0.603958	0.181631	0.293148	3205	HOXA9
ENSG00000078401	35.96	-0.692097	0.396646	0.0229115	0.050441	1906	EDN1
ENSG00000078403	1708.96	-0.0325178	0.0967534	0.725651	0.822627	8028	MLLT10
ENSG00000078487	113.812	-0.57287	0.232331	0.00591048	0.0149119	55063	ZCWPW1
ENSG00000078579	3.19296	0.0342355	0.660643	0.901565	0.943325	26281	FGF20
ENSG00000078618	6079.94	-0.0123883	0.0721508	0.858102	0.917273	4898	NRD1
ENSG00000078668	2560.79	0.635407	0.0971522	2.44179e-11	1.69009e-10	7419	VDAC3
ENSG00000078674	7433.12	-0.0463242	0.0730986	0.50771	0.640849	5108	PCM1
ENSG00000078687	988.566	0.36635	0.108795	0.000546973	0.00166711	57690	TNRC6C
ENSG00000078699	983.095	-0.512641	0.144143	0.000200389	0.000653008	9139	CBFA2T2
ENSG00000078747	4464.77	-0.175522	0.074271	0.0155439	0.0355959	83737	ITCH
ENSG00000078804	785.028	-0.388296	0.278065	0.102169	0.18288	58476	TP53INP2
ENSG00000078808	5978.93	0.105247	0.0939922	0.241026	0.367416	51150	SDF4
ENSG00000078814	28.0687	2.4533	0.611007	1.33443e-07	6.45826e-07	57644	MYH7B
ENSG00000078900	184.435	8.02445	1.01401	2.53817e-17	2.74982e-16	7161	TP73
ENSG00000078902	1805.03	0.246124	0.103475	0.0141767	0.0328257	54472	TOLLIP
ENSG00000078967	385.063	-0.0761773	0.145915	0.579215	0.704498	51619	UBE2D4
ENSG00000079102	872.526	-1.13082	0.174348	7.89117e-12	5.71888e-11	862	RUNX1T1
ENSG00000079112	1.22668	-0.00156081	0.806481	0.993854	NA	1015	CDH17
ENSG00000079134	1349.05	0.709889	0.0983011	1.63958e-13	1.35765e-12	9984	THOC1
ENSG00000079150	2211.37	0.199083	0.0998634	0.0388773	0.0799589	51661	FKBP7
ENSG00000079156	743.507	1.12168	0.117383	1.12231e-22	1.65896e-21	114880	OSBPL6
ENSG00000079215	180.086	1.64468	0.224748	9.63326e-15	8.75436e-14	6507	SLC1A3
ENSG00000079246	20420.3	0.739374	0.0872135	6.70156e-18	7.49729e-17	7520	XRCC5
ENSG00000079257	985.774	-0.290725	0.143755	0.0330532	0.0695485	56925	LXN
ENSG00000079263	11.5907	-0.136386	0.499927	0.663084	0.774204	11262	SP140
ENSG00000079277	748.134	-0.133898	0.116344	0.226182	0.349221	8569	MKNK1
ENSG00000079308	2257.02	-1.17115	0.142074	1.37649e-17	1.51599e-16	7145	TNS1
ENSG00000079313	794.433	0.617745	0.118527	7.75145e-08	3.84515e-07	57455	REXO1
ENSG00000079332	10124.6	0.132724	0.0850109	0.103987	0.185759	56681	SAR1A
ENSG00000079335	354.521	-0.327775	0.146714	0.0186185	0.0418566	8556	CDC14A
ENSG00000079337	30.5683	-0.745768	0.411047	0.0168352	0.0382849	10411	RAPGEF3
ENSG00000079387	1280.59	0.324928	0.103892	0.00134687	0.00384954	29843	SENP1
ENSG00000079432	2813.71	0.190948	0.125468	0.109502	0.193883	23152	CIC
ENSG00000079435	78.1063	0.86837	0.300269	0.00070002	0.00209897	3991	LIPE
ENSG00000079459	2715.49	0.0168902	0.0880873	0.841636	0.905823	2222	FDFT1
ENSG00000079462	613.81	0.407802	0.122653	0.000589849	0.0017878	5050	PAFAH1B3
ENSG00000079482	569.861	-0.825886	0.122676	3.65886e-12	2.71837e-11	4983	OPHN1
ENSG00000079616	529.341	0.558581	0.135824	1.8807e-05	7.10181e-05	3835	KIF22
ENSG00000079691	769.648	-0.45564	0.11124	2.5851e-05	9.56963e-05	55604	LRRC16A
ENSG00000079739	2418.67	0.195273	0.092298	0.0290175	0.0620366	5236	PGM1
ENSG00000079785	4082.76	0.217203	0.0794079	0.0053063	0.0135257	1653	DDX1
ENSG00000079805	3726.67	0.00546633	0.0754082	0.939855	0.968937	1785	DNM2
ENSG00000079819	6786.21	-0.675706	0.104018	2.91162e-11	1.99966e-10	2037	EPB41L2
ENSG00000079841	193.835	0.754595	0.196946	3.41985e-05	0.000124687	22999	RIMS1
ENSG00000079931	2109.5	-0.474266	0.0851316	1.5133e-08	8.10042e-08	26002	MOXD1
ENSG00000079950	1966.67	-0.91612	0.0903354	5.92478e-25	9.74746e-24	8417	STX7
ENSG00000079974	157.106	-0.585896	0.219432	0.0032063	0.00852446	11158	RABL2B
ENSG00000079999	3015.18	0.379456	0.0960548	5.56851e-05	0.000198033	9817	KEAP1
ENSG00000080007	9.52196	-0.257886	0.535065	0.41986	0.558867	55510	DDX43
ENSG00000080031	7.65111	-0.316626	0.571904	0.327402	0.463781	5794	PTPRH
ENSG00000080166	1.25236	0.304034	0.915379	0.205559	NA	1638	DCT
ENSG00000080189	1233.13	-0.0412031	0.0936685	0.645957	0.761056	51006	SLC35C2
ENSG00000080200	2706.1	-0.0807068	0.0829981	0.308773	0.444275	131544	CRYBG3
ENSG00000080298	407.192	-0.673503	0.178386	5.49992e-05	0.000195725	5991	RFX3
ENSG00000080345	9401.4	0.916862	0.0721446	8.63961e-38	2.53301e-36	55183	RIF1
ENSG00000080371	3425.17	0.188967	0.0886638	0.0280242	0.0602004	23011	RAB21
ENSG00000080493	8121.78	-1.50322	0.0820195	2.86633e-76	2.91516e-74	8671	SLC4A4
ENSG00000080503	2830.56	-0.371343	0.0769301	1.01139e-06	4.44175e-06	6595	SMARCA2
ENSG00000080511	1.53715	-0.00162217	0.801484	0.993697	NA	50700	RDH8
ENSG00000080546	1006.84	0.057172	0.10831	0.580156	0.705439	27244	SESN1
ENSG00000080561	108.128	0.272064	0.240467	0.199985	0.316474	11043	MID2
ENSG00000080573	3225.38	0.654344	0.0943399	1.52098e-12	1.16421e-11	50509	COL5A3
ENSG00000080603	2966.21	-0.0940449	0.291607	0.701453	0.805075	10847	SRCAP
ENSG00000080608	2662.4	1.19819	0.0861563	4.49706e-45	1.72856e-43	9933	KIAA0020
ENSG00000080709	27.5558	-0.143617	0.37594	0.615724	0.73645	3781	KCNN2
ENSG00000080802	1071.33	-0.0555422	0.115837	0.61472	0.735629	4850	CNOT4
ENSG00000080815	3547.15	-0.282148	0.0774457	0.000222254	0.0007195	5663	PSEN1
ENSG00000080819	1415.89	0.514522	0.101494	2.165e-07	1.0247e-06	1371	CPOX
ENSG00000080822	2217.55	0.197132	0.0893605	0.0231267	0.0508641	56650	CLDND1
ENSG00000080823	237.171	0.0849521	0.170679	0.592269	0.715624	5891	MOK
ENSG00000080824	27864.2	1.11907	0.0914665	1.86276e-35	4.94318e-34	3320	HSP90AA1
ENSG00000080839	1349.56	2.06927	0.112043	4.38695e-78	4.68588e-76	5933	RBL1
ENSG00000080845	971.887	-0.507289	0.317843	0.0527515	0.104044	22839	DLGAP4
ENSG00000080854	1.18473	0.0873661	0.765184	0.70607	NA	22997	IGSF9B
ENSG00000080947	250.657	-0.266426	0.199912	0.14378	0.242671	114819	CROCCP3
ENSG00000080986	177.807	0.58046	0.216286	0.00312699	0.00833655	10403	NDC80
ENSG00000081014	1431.67	-0.22979	0.0945196	0.0124947	0.0292465	23431	AP4E1
ENSG00000081019	1040.33	-0.404017	0.105989	9.38095e-05	0.000322552	54665	RSBN1
ENSG00000081026	889.982	0.121614	0.10413	0.220773	0.342536	260425	MAGI3
ENSG00000081041	399.874	-0.185479	0.179297	0.262644	0.3926	2920	CXCL2
ENSG00000081051	6.80688	-0.0734981	0.546714	0.812468	0.885178	174	AFP
ENSG00000081052	3.45613	0.23811	0.656956	0.426174	0.564831	1286	COL4A4
ENSG00000081059	250.784	1.81359	0.203718	1.52711e-20	1.99143e-19	6932	TCF7
ENSG00000081087	5169.72	0.527431	0.0985431	4.57752e-08	2.32663e-07	28962	OSTM1
ENSG00000081148	61.688	-0.798744	0.32573	0.00313488	0.00835549	50939	IMPG2
ENSG00000081154	4653.55	0.198399	0.0837561	0.0151354	0.0347652	57092	PCNP
ENSG00000081177	805.689	-0.192626	0.110909	0.0699023	0.132287	55218	EXD2
ENSG00000081181	172.42	3.41191	0.268705	2.4242e-39	7.57778e-38	384	ARG2
ENSG00000081189	240.81	0.0385098	0.166213	0.803799	0.879112	4208	MEF2C
ENSG00000081307	2574.16	0.211075	0.0917915	0.0180133	0.0406595	79876	UBA5
ENSG00000081320	2811.77	-0.509523	0.094222	3.51485e-08	1.80376e-07	9262	STK17B
ENSG00000081377	1876.77	-0.542672	0.0902096	9.1259e-10	5.46269e-09	8555	CDC14B
ENSG00000081386	1238.27	0.338552	0.0964382	0.000338977	0.00106682	22869	ZNF510
ENSG00000081665	715.378	-0.101849	0.120709	0.374222	0.512464	440515	ZNF506
ENSG00000081692	1153.91	0.583153	0.105022	1.28657e-08	6.93392e-08	65094	JMJD4
ENSG00000081721	726.462	0.0823446	0.123716	0.483199	0.618477	11266	DUSP12
ENSG00000081760	1361.89	0.490595	0.0970541	2.47282e-07	1.16083e-06	65985	AACS
ENSG00000081791	1247.61	-0.492629	0.094089	9.39909e-08	4.62577e-07	9812	KIAA0141
ENSG00000081803	85.6856	0.2569	0.259904	0.254618	0.38366	93664	CADPS2
ENSG00000081818	36.421	-0.267905	0.347706	0.330132	0.466763	56131	PCDHB4
ENSG00000081842	9.60393	-0.11292	0.519811	0.717963	0.817541	56142	PCDHA6
ENSG00000081853	210.711	-0.641557	0.203191	0.000589945	0.00178784	56113	PCDHGA2
ENSG00000081870	695.322	0.532038	0.118102	3.43491e-06	1.42158e-05	51668	HSPB11
ENSG00000081913	648.851	1.26095	0.133252	2.10428e-22	3.05523e-21	23239	PHLPP1
ENSG00000081923	557.053	-0.587313	0.126792	1.62315e-06	6.9476e-06	5205	ATP8B1
ENSG00000081985	21.3237	6.94814	1.4785	2.59207e-08	1.35009e-07	3595	IL12RB2
ENSG00000082014	1832.31	-0.00533829	0.0842907	0.947423	0.974283	6604	SMARCD3
ENSG00000082068	1187.86	-0.0524396	0.0942022	0.560637	0.687566	55100	WDR70
ENSG00000082126	109.25	-0.620498	0.251739	0.00518385	0.0132278	58538	MPP4
ENSG00000082146	1530.97	0.165214	0.101123	0.0884998	0.161889	55437	STRADB
ENSG00000082153	10459.5	0.393253	0.0921553	1.38253e-05	5.32181e-05	9689	BZW1
ENSG00000082175	5.46991	0.555918	0.713669	0.105762	0.18838	5241	PGR
ENSG00000082196	19.6733	-0.520962	0.478777	0.111342	0.196502	114899	C1QTNF3
ENSG00000082212	1490.29	1.10373	0.092651	9.67026e-34	2.4013e-32	4200	ME2
ENSG00000082213	1450.72	0.279796	0.0903364	0.00158645	0.00447533	55322	C5orf22
ENSG00000082258	2489.61	0.257149	0.0790318	0.000956777	0.00279935	905	CCNT2
ENSG00000082269	1455.34	-0.116599	0.0938908	0.193823	0.308444	57579	FAM135A
ENSG00000082293	5.53809	0.0348964	0.600243	0.906928	0.946561	1310	COL19A1
ENSG00000082397	897.8	0.770416	0.117289	1.33289e-11	9.47239e-11	23136	EPB41L3
ENSG00000082438	354.535	1.40754	0.175181	5.31555e-17	5.62406e-16	22837	COBLL1
ENSG00000082458	1258.07	-0.0780446	0.0967288	0.398123	0.53726	1741	DLG3
ENSG00000082482	172.034	0.157662	0.197049	0.380844	0.519272	3776	KCNK2
ENSG00000082497	225.312	2.85577	0.23202	3.70812e-38	1.09624e-36	56256	SERTAD4
ENSG00000082512	794.96	-0.281963	0.122068	0.0163282	0.0372316	7188	TRAF5
ENSG00000082515	588.788	0.694224	0.150973	1.39865e-06	6.03038e-06	29093	MRPL22
ENSG00000082516	2470.79	1.57527	0.0837446	3.33123e-80	3.72677e-78	25929	GEMIN5
ENSG00000082641	12257.3	0.0457317	0.0663991	0.470967	0.606916	4779	NFE2L1
ENSG00000082701	5015.52	-0.379064	0.102174	0.000147397	0.000491477	2932	GSK3B
ENSG00000082781	7965.68	-0.239613	0.0844235	0.00380625	0.00998218	3693	ITGB5
ENSG00000082805	3600.08	-0.410327	0.129533	0.00101336	0.00295676	23085	ERC1
ENSG00000082898	11588	0.41522	0.0748834	1.98592e-08	1.05033e-07	7514	XPO1
ENSG00000082996	1795.03	-0.472899	0.0924221	1.85817e-07	8.85392e-07	11342	RNF13
ENSG00000083067	1.29677	-0.00170315	0.795216	0.99349	NA	80036	TRPM3
ENSG00000083093	1137.85	0.744815	0.0977942	7.47797e-15	6.83369e-14	79728	PALB2
ENSG00000083097	1662.57	-0.118077	0.0877566	0.159825	0.264602	23033	DOPEY1
ENSG00000083099	2460.26	0.451927	0.0982786	2.6534e-06	1.11069e-05	57226	LYRM2
ENSG00000083123	521.392	-0.287569	0.125689	0.0171663	0.0389504	594	BCKDHB
ENSG00000083168	2925.09	0.0980696	0.0879474	0.243202	0.370017	7994	KAT6A
ENSG00000083223	2566.55	0.000555691	0.078938	0.994154	0.997325	79670	ZCCHC6
ENSG00000083290	885.604	-0.724021	0.10401	1.02964e-12	7.9789e-12	9706	ULK2
ENSG00000083312	16678.4	-0.497218	0.0797766	2.60906e-10	1.63594e-09	3842	TNPO1
ENSG00000083444	8366.69	0.0068304	0.0743591	0.923825	0.957578	5351	PLOD1
ENSG00000083454	35.8323	2.27367	0.55808	1.60541e-07	7.69612e-07	5026	P2RX5
ENSG00000083457	611.873	0.087019	0.13006	0.479919	0.615689	3682	ITGAE
ENSG00000083520	4207.58	0.709621	0.0823378	2.1775e-18	2.51003e-17	22894	DIS3
ENSG00000083535	1107.79	0.126651	0.0994843	0.182627	0.29439	10464	PIBF1
ENSG00000083544	749.273	0.122918	0.114306	0.258283	0.387633	81550	TDRD3
ENSG00000083635	734.813	0.738917	0.116885	7.49931e-11	4.93667e-10	26747	NUFIP1
ENSG00000083642	3712.82	-0.117486	0.130564	0.341635	0.479105	23047	PDS5B
ENSG00000083720	1673.64	0.950444	0.105328	2.66674e-20	3.41472e-19	5019	OXCT1
ENSG00000083750	646.916	-0.675034	0.118955	4.88998e-09	2.74324e-08	10325	RRAGB
ENSG00000083799	2272.16	-0.268807	0.0883976	0.00193685	0.00536482	1540	CYLD
ENSG00000083807	107.491	-0.303976	0.237093	0.147721	0.24806	10998	SLC27A5
ENSG00000083812	614.752	0.583939	0.125579	1.50281e-06	6.4611e-06	25799	ZNF324
ENSG00000083814	308.284	-0.677542	0.165704	1.48557e-05	5.69474e-05	79891	ZNF671
ENSG00000083817	439.084	0.567067	0.136373	1.5086e-05	5.77678e-05	55659	ZNF416
ENSG00000083828	428.551	-0.145004	0.140165	0.272433	0.403467	54807	ZNF586
ENSG00000083838	366.075	-0.792915	0.146557	1.52463e-08	8.15283e-08	55663	ZNF446
ENSG00000083844	1058.57	0.162492	0.114456	0.136435	0.232638	9422	ZNF264
ENSG00000083845	12071.1	0.27897	0.0958071	0.00289698	0.00777208	6193	RPS5
ENSG00000083857	112139	0.121528	0.0750352	0.0920941	0.167441	2195	FAT1
ENSG00000083896	3027.92	0.569876	0.0879289	4.33587e-11	2.92303e-10	91746	YTHDC1
ENSG00000083937	1850.05	0.0646286	0.0970506	0.48586	0.621087	25978	CHMP2B
ENSG00000084070	1195.93	-0.113823	0.107496	0.266423	0.397057	64744	SMAP2
ENSG00000084072	899.188	0.255671	0.112028	0.0180936	0.040819	10450	PPIE
ENSG00000084073	4767.28	0.239404	0.0837329	0.0035687	0.00941729	10269	ZMPSTE24
ENSG00000084090	7021.42	0.996161	0.083454	9.70337e-34	2.40671e-32	56910	STARD7
ENSG00000084092	910.389	-0.019248	0.111628	0.856743	0.916412	84273	NOA1
ENSG00000084093	4239.13	-0.642463	0.0806447	6.39325e-16	6.29435e-15	5978	REST
ENSG00000084110	11.6169	-0.147975	0.50316	0.637011	0.754586	3034	HAL
ENSG00000084112	2845.66	-0.900796	0.1329	2.09053e-12	1.58192e-11	54434	SSH1
ENSG00000084207	8145.02	0.358067	0.0922065	7.62625e-05	0.000266268	2950	GSTP1
ENSG00000084234	17779.6	-0.209011	0.0740426	0.00409778	0.0106887	334	APLP2
ENSG00000084444	305.129	-0.877521	0.15995	7.56852e-09	4.18187e-08	57613	KIAA1467
ENSG00000084463	2093.53	0.668915	0.0842259	7.21826e-16	7.08362e-15	51729	WBP11
ENSG00000084623	5162.08	0.160954	0.0947057	0.0770976	0.143842	8668	EIF3I
ENSG00000084628	40.0317	1.04668	0.416211	0.00124365	0.00357568	79570	NKAIN1
ENSG00000084636	10376.8	-0.407272	0.091759	6.17372e-06	2.48069e-05	1307	COL16A1
ENSG00000084652	7749.17	0.105483	0.0721391	0.12716	0.219478	200081	TXLNA
ENSG00000084674	3.4902	-0.361205	0.687162	0.247871	0.375454	338	APOB
ENSG00000084676	2559.59	-0.160481	0.0947824	0.0781744	0.145569	8648	NCOA1
ENSG00000084693	883.036	-0.446655	0.112197	4.29521e-05	0.000154902	60509	AGBL5
ENSG00000084710	72.792	1.98899	0.363912	5.01622e-10	3.06746e-09	22979	EFR3B
ENSG00000084731	932.995	-0.502635	0.109948	2.69169e-06	1.12516e-05	3797	KIF3C
ENSG00000084733	6572.42	-0.136262	0.0864827	0.10089	0.181065	10890	RAB10
ENSG00000084734	3.57378	-0.170007	0.63674	0.566146	0.692564	2646	GCKR
ENSG00000084754	3797.05	-0.186033	0.0752088	0.011475	0.0270894	3030	HADHA
ENSG00000084764	285.965	-0.224455	0.166648	0.148127	0.248586	22924	MAPRE3
ENSG00000084774	4053.09	0.690463	0.081065	5.55188e-18	6.23406e-17	790	CAD
ENSG00000085063	15713.4	-0.275703	0.107416	0.00817268	0.019986	966	CD59
ENSG00000085117	2863.87	0.238759	0.100488	0.0143783	0.0332562	3732	CD82
ENSG00000085185	491.17	-0.188369	0.318694	0.469417	0.605641	63035	BCORL1
ENSG00000085224	9415.09	-0.204292	0.0770578	0.00686507	0.0171111	546	ATRX
ENSG00000085231	3023.52	0.551731	0.102682	3.83657e-08	1.96364e-07	102157402	TAF9
ENSG00000085274	1326.89	0.369462	0.100802	0.000178594	0.000587465	55892	MYNN
ENSG00000085276	1449.85	0.221077	0.0947164	0.0163233	0.0372243	2122	MECOM
ENSG00000085365	3062.43	-0.30319	0.0899976	0.000600673	0.00181879	9522	SCAMP1
ENSG00000085377	1386.68	0.232552	0.0983479	0.0149082	0.0343435	5550	PREP
ENSG00000085382	1443.94	-0.0155484	0.0876281	0.85333	0.914049	57531	HACE1
ENSG00000085415	1835.36	1.36666	0.0907863	2.0791e-52	1.03497e-50	81929	SEH1L
ENSG00000085433	1385.92	-0.0229598	0.0962791	0.803486	0.879027	22911	WDR47
ENSG00000085449	7080.15	-0.496901	0.0772383	7.11051e-11	4.69528e-10	57590	WDFY1
ENSG00000085465	70.1922	-0.525992	0.292953	0.0337001	0.0706612	5016	OVGP1
ENSG00000085491	3897.6	0.164326	0.0928374	0.0660235	0.126099	29957	SLC25A24
ENSG00000085511	2668.64	-0.274152	0.0939892	0.00286801	0.00770424	4216	MAP3K4
ENSG00000085514	7.64656	0.323235	0.594829	0.315743	0.451806	29992	PILRA
ENSG00000085563	269.091	0.639438	0.170482	6.71442e-05	0.000235826	5243	ABCB1
ENSG00000085644	291.193	-0.288287	0.159308	0.0538978	0.10602	7760	ZNF213
ENSG00000085662	10735.3	0.597478	0.0978801	4.56148e-10	2.80066e-09	231	AKR1B1
ENSG00000085719	4110.04	-0.231728	0.0851897	0.00548216	0.0139455	8895	CPNE3
ENSG00000085721	3672.02	1.03994	0.0930197	5.75293e-30	1.17921e-28	54700	RRN3
ENSG00000085733	14781.4	-0.0654911	0.0807662	0.396244	0.535412	2017	CTTN
ENSG00000085741	13.9969	2.16239	1.03666	0.000178454	0.000587095	7481	WNT11
ENSG00000085760	1376.66	0.190161	0.108823	0.068419	0.129884	4528	MTIF2
ENSG00000085788	2074.03	-0.383343	0.0830047	2.76038e-06	1.15252e-05	23259	DDHD2
ENSG00000085831	43.2974	-0.0421599	0.322737	0.872293	0.926517	22996	TTC39A
ENSG00000085832	3139.81	-0.317746	0.084521	0.000134122	0.000450949	2060	EPS15
ENSG00000085840	1217.5	4.42142	0.155381	5.44212e-179	4.44914e-176	4998	ORC1
ENSG00000085871	225.306	-0.297985	0.184642	0.080292	0.149004	4258	MGST2
ENSG00000085872	1242.59	0.97788	0.135678	7.69179e-14	6.51641e-13	10523	CHERP
ENSG00000085978	2091.99	0.880171	0.0887102	6.15492e-24	9.54957e-23	55054	ATG16L1
ENSG00000085982	1946.69	-0.694992	0.0859081	2.00049e-16	2.0473e-15	55230	USP40
ENSG00000085998	2342.42	0.0119747	0.0926368	0.892812	0.938463	55624	POMGNT1
ENSG00000085999	128.584	2.16773	0.259139	3.68134e-19	4.44353e-18	8438	RAD54L
ENSG00000086015	1940.87	0.0776688	0.102344	0.426426	0.565094	23139	MAST2
ENSG00000086061	10904.8	1.10679	0.093657	2.99591e-33	7.27784e-32	3301	DNAJA1
ENSG00000086062	1366.36	-0.73665	0.156674	7.43065e-07	3.31541e-06	2683	B4GALT1
ENSG00000086065	2480.14	-0.135332	0.10756	0.187048	0.299932	51510	CHMP5
ENSG00000086102	1978.81	-0.037843	0.0866836	0.648709	0.762606	4799	NFX1
ENSG00000086189	1230.76	0.980091	0.102356	1.35837e-22	1.99127e-21	27292	DIMT1
ENSG00000086200	1799.7	0.637979	0.0920896	1.69072e-12	1.28995e-11	51194	IPO11
ENSG00000086232	2791.67	-0.117485	0.0847018	0.147585	0.247872	27102	EIF2AK1
ENSG00000086289	24.2716	0.203775	0.389318	0.484704	0.619871	54749	EPDR1
ENSG00000086300	5.0338	0.762357	0.938251	0.0394119	0.0809724	29887	SNX10
ENSG00000086475	2456.58	0.379449	0.0917022	2.50873e-05	9.30149e-05	22929	SEPHS1
ENSG00000086504	1666.38	0.547065	0.110435	3.64206e-07	1.68076e-06	10573	MRPL28
ENSG00000086506	2.37215	0.531985	0.976178	0.0830674	NA	3049	HBQ1
ENSG00000086544	808.994	-0.183946	0.109012	0.0781883	0.145583	80271	ITPKC
ENSG00000086589	1631.85	0.797406	0.0896106	1.36833e-19	1.69198e-18	55696	RBM22
ENSG00000086598	14712.4	0.427447	0.0825872	1.49417e-07	7.19532e-07	10959	TMED2
ENSG00000086619	289.193	0.0664572	0.157335	0.651981	0.765029	56605	ERO1LB
ENSG00000086666	2381.51	-0.211766	0.0997724	0.0282131	0.060545	54469	ZFAND6
ENSG00000086696	1360.14	-0.959973	0.119904	1.68441e-16	1.73384e-15	3294	HSD17B2
ENSG00000086712	1511.28	1.39295	0.0952313	1.1696e-49	5.26715e-48	55787	TXLNG
ENSG00000086717	2.01568	-0.00212486	0.765587	0.992446	NA	5475	PPEF1
ENSG00000086730	19.6656	0.228411	0.46719	0.464922	0.601521	7462	LAT2
ENSG00000086758	19565	-0.160854	0.0949653	0.0780508	0.14539	10075	HUWE1
ENSG00000086827	1585.12	0.878484	0.103683	4.42844e-18	4.99899e-17	9183	ZW10
ENSG00000086848	503.891	0.207163	0.132961	0.100458	0.18038	79796	ALG9
ENSG00000086991	174.533	-0.0465688	0.203761	0.801724	0.878118	50507	NOX4
ENSG00000087008	842.124	-0.0141147	0.110399	0.893569	0.938981	8310	ACOX3
ENSG00000087053	2427.26	-0.176995	0.0980204	0.0606478	0.117364	8898	MTMR2
ENSG00000087074	3611.19	-0.30481	0.0921626	0.000746335	0.00222685	23645	PPP1R15A
ENSG00000087076	61.5638	-0.135484	0.288472	0.577873	0.703227	51171	HSD17B14
ENSG00000087077	2351.82	0.203243	0.0870236	0.0164802	0.0375476	7205	TRIP6
ENSG00000087085	11.0808	0.43053	0.542478	0.195355	0.310348	43	ACHE
ENSG00000087086	220866	-0.103763	0.0867822	0.211026	0.330404	2512	FTL
ENSG00000087087	4530.06	1.78917	0.089389	1.47256e-90	1.99368e-88	51593	SRRT
ENSG00000087088	2141.06	0.124779	0.0913963	0.153751	0.256206	581	BAX
ENSG00000087095	1220.45	-0.81686	0.0973336	1.07958e-17	1.19705e-16	51701	NLK
ENSG00000087111	1727.26	-0.0714423	0.0855087	0.381983	0.520576	94005	PIGS
ENSG00000087116	4357.87	-0.517664	0.0953081	3.01805e-08	1.55988e-07	9509	ADAMTS2
ENSG00000087152	3206.91	0.0406961	0.0793507	0.592405	0.715708	56970	ATXN7L3
ENSG00000087157	1066.9	-0.311518	0.0998919	0.00141586	0.00402778	9489	PGS1
ENSG00000087191	2271.18	0.415747	0.103176	3.72984e-05	0.000135385	5705	PSMC5
ENSG00000087206	1049.67	-0.122865	0.0993068	0.195146	0.310167	51720	UIMC1
ENSG00000087245	56226.1	-0.57743	0.0901351	6.95873e-11	4.6022e-10	4313	MMP2
ENSG00000087253	935.485	-0.206975	0.107653	0.0456346	0.0918396	54947	LPCAT2
ENSG00000087258	17.0674	1.05511	0.589007	0.00627697	0.0157719	2775	GNAO1
ENSG00000087263	2485.41	1.05497	0.0857463	9.34922e-36	2.51872e-34	55239	OGFOD1
ENSG00000087266	1951.32	0.436901	0.102418	1.27695e-05	4.94134e-05	6452	SH3BP2
ENSG00000087269	3357.17	1.60227	0.084141	3.93233e-82	4.5427e-80	8602	NOP14
ENSG00000087274	8073.18	-0.32754	0.0676931	1.02517e-06	4.50041e-06	118	ADD1
ENSG00000087299	259.846	1.13671	0.174927	7.17644e-12	5.21869e-11	79944	L2HGDH
ENSG00000087301	837.651	0.699065	0.112503	1.69862e-10	1.08199e-09	57544	TXNDC16
ENSG00000087302	4019.92	0.380293	0.114158	0.000607034	0.00183727	51637	C14orf166
ENSG00000087303	21109.9	-0.260568	0.0703454	0.000180069	0.000591857	22795	NID2
ENSG00000087338	1106.9	0.550344	0.104705	7.31635e-08	3.63951e-07	64395	GMCL1
ENSG00000087365	8090.75	0.684916	0.0868947	1.11158e-15	1.07351e-14	10992	SF3B2
ENSG00000087448	3001.26	0.394995	0.0792077	4.29591e-07	1.96458e-06	57542	KLHL42
ENSG00000087460	18829.9	0.00504878	0.0688852	0.939174	0.968521	2778	GNAS
ENSG00000087470	2945.14	-0.115815	0.0883553	0.170703	0.278705	10059	DNM1L
ENSG00000087494	198.554	1.66737	0.271698	2.76482e-11	1.90622e-10	5744	PTHLH
ENSG00000087502	4081.52	0.315184	0.0910962	0.000423929	0.00131318	51290	ERGIC2
ENSG00000087510	15.4836	0.884058	0.617485	0.0197261	0.0441135	7022	TFAP2C
ENSG00000087586	329.63	-0.576118	0.162341	0.000175122	0.000577205	6790	AURKA
ENSG00000087589	177.639	-2.64819	0.243048	7.47162e-31	1.62556e-29	57091	CASS4
ENSG00000087842	426.344	-0.821854	0.147181	5.19035e-09	2.90561e-08	8544	PIR
ENSG00000087884	334.932	-0.345871	0.164474	0.025056	0.05458	28971	AAMDC
ENSG00000087903	218.812	1.01069	0.187822	9.07632e-09	4.95827e-08	5990	RFX2
ENSG00000087995	990.12	1.1641	0.1108	6.7449e-27	1.2058e-25	339175	METTL2A
ENSG00000088002	1.36306	-0.22058	0.790108	0.379997	NA	6820	SULT2B1
ENSG00000088035	594.109	0.449736	0.124309	0.000183296	0.000601441	29929	ALG6
ENSG00000088038	724.703	0.203283	0.127425	0.0934459	0.169493	4849	CNOT3
ENSG00000088053	1.2187	-0.0016852	0.79661	0.993535	NA	51206	GP6
ENSG00000088179	1363.14	-0.104452	0.105533	0.299049	0.433827	5775	PTPN4
ENSG00000088205	4004.62	1.12463	0.0779544	3.1878e-48	1.36889e-46	8886	DDX18
ENSG00000088247	4279.87	0.742438	0.127949	1.86573e-09	1.08652e-08	8570	KHSRP
ENSG00000088256	3783.61	0.561983	0.0784963	3.9498e-13	3.16341e-12	2767	GNA11
ENSG00000088280	1848.57	-0.842028	0.0847516	6.10895e-24	9.48516e-23	55616	ASAP3
ENSG00000088298	1312.89	-0.411019	0.105499	6.57355e-05	0.000231145	55741	EDEM2
ENSG00000088305	112.298	-0.413655	0.230263	0.0442842	0.0894012	1789	DNMT3B
ENSG00000088325	732.549	0.901389	0.123639	5.28974e-14	4.53565e-13	22974	TPX2
ENSG00000088340	43.1528	-0.215597	0.346891	0.432009	0.570154	80307	FER1L4
ENSG00000088356	636.133	1.22935	0.138285	4.50861e-20	5.70107e-19	81572	PDRG1
ENSG00000088367	740.693	-0.293625	0.142615	0.0301765	0.0641625	2036	EPB41L1
ENSG00000088387	300.991	1.78128	0.170522	4.99501e-27	8.99779e-26	23348	DOCK9
ENSG00000088448	7594.21	-0.488749	0.0900288	3.27832e-08	1.68685e-07	55608	ANKRD10
ENSG00000088451	365.606	-0.276301	0.14058	0.0385022	0.0792873	23483	TGDS
ENSG00000088538	41.4896	0.601741	0.363937	0.0360973	0.0750033	1795	DOCK3
ENSG00000088543	472.355	-0.665053	0.135817	3.50965e-07	1.62106e-06	51161	C3orf18
ENSG00000088682	1074.21	0.0507673	0.110679	0.630689	0.749391	57017	COQ9
ENSG00000088727	91.5538	0.338779	0.259883	0.133304	0.228141	64147	KIF9
ENSG00000088756	6514.38	-1.14042	0.0936347	3.50324e-35	9.20455e-34	79822	ARHGAP28
ENSG00000088766	1131.47	0.263755	0.10884	0.0123347	0.0289134	54675	CRLS1
ENSG00000088808	69.1567	0.905398	0.314135	0.00064475	0.00194698	23368	PPP1R13B
ENSG00000088812	4996.28	-0.343258	0.075054	3.66435e-06	1.51183e-05	8455	ATRN
ENSG00000088826	2199.4	0.117309	0.109201	0.259367	0.388876	54498	SMOX
ENSG00000088832	4380.4	0.0751816	0.101028	0.435601	0.573854	2280	FKBP1A
ENSG00000088833	1433.38	-0.0336807	0.111244	0.751166	0.841737	55968	NSFL1C
ENSG00000088836	261.519	0.992622	0.173842	1.4603e-09	8.58408e-09	83959	SLC4A11
ENSG00000088854	1581.23	-1.05213	0.0891441	4.10889e-33	9.90232e-32	25943	C20orf194
ENSG00000088876	772.184	0.788319	0.117753	5.35295e-12	3.93438e-11	79175	ZNF343
ENSG00000088881	279.051	0.164884	0.168065	0.291275	0.424763	57593	EBF4
ENSG00000088882	528.785	-0.491787	0.122356	3.30534e-05	0.000120843	56265	CPXM1
ENSG00000088888	2493.14	-0.181528	0.0918849	0.0409863	0.0837374	57506	MAVS
ENSG00000088899	366.524	0.180872	0.148653	0.195299	0.310307	9762	LZTS3
ENSG00000088926	13.3602	0.254019	0.526508	0.42636	0.565042	2160	F11
ENSG00000088930	7082.13	0.299523	0.0877487	0.000513906	0.00157332	22803	XRN2
ENSG00000088970	418.341	-0.619016	0.135565	2.03742e-06	8.63558e-06	55857	PLK1S1
ENSG00000088986	5553.68	0.549779	0.0970477	7.34081e-09	4.06239e-08	8655	DYNLL1
ENSG00000088992	13.3071	3.76106	2.02184	0.000104399	0.000356255	54997	TESC
ENSG00000089006	4134.33	0.969346	0.0756128	1.75217e-38	5.27539e-37	27131	SNX5
ENSG00000089009	23883	0.210605	0.0915221	0.0179429	0.040505	6128	RPL6
ENSG00000089022	1294.97	0.582427	0.0968176	8.23043e-10	4.95037e-09	8550	MAPKAPK5
ENSG00000089041	76.502	-1.26188	0.320242	5.21074e-06	2.11454e-05	5027	P2RX7
ENSG00000089048	1590.92	0.962867	0.0949375	5.06428e-25	8.36413e-24	51575	ESF1
ENSG00000089050	1453.18	0.437696	0.0926646	1.49057e-06	6.41109e-06	10741	RBBP9
ENSG00000089053	5454.5	0.299188	0.0827716	0.000242461	0.000779807	51433	ANAPC5
ENSG00000089057	3824.18	-0.346542	0.091193	0.00010897	0.000370483	9962	SLC23A2
ENSG00000089060	532.471	-0.272928	0.123856	0.0216953	0.0480271	80024	SLC8B1
ENSG00000089063	3573.2	-0.0687787	0.0894794	0.421271	0.560116	29058	TMEM230
ENSG00000089091	106.283	0.0784385	0.228993	0.701047	0.804919	55184	DZANK1
ENSG00000089094	2011.65	1.10373	0.0875106	1.71581e-37	4.9486e-36	84678	KDM2B
ENSG00000089101	2.52809	-0.00222149	0.759457	0.992214	0.996735	26074	C20orf26
ENSG00000089123	357.085	0.322591	0.152277	0.0250454	0.0545624	55617	TASP1
ENSG00000089127	1.07592	-0.00146362	0.814583	0.994108	NA	4938	OAS1
ENSG00000089154	9306.46	0.291711	0.0679129	1.43553e-05	5.51484e-05	10985	GCN1L1
ENSG00000089157	43166.9	0.0768843	0.090201	0.372292	0.510586	6175	RPLP0
ENSG00000089159	1622.07	-0.90189	0.139385	1.66899e-11	1.17199e-10	5829	PXN
ENSG00000089163	45.6322	0.107304	0.322707	0.682492	0.790304	23409	SIRT4
ENSG00000089177	1452.33	-0.0120146	0.103757	0.90372	0.944701	55614	KIF16B
ENSG00000089195	1112.03	1.39888	0.108951	6.00525e-39	1.84462e-37	51605	TRMT6
ENSG00000089199	65.3447	-1.67237	0.420655	1.61175e-06	6.90158e-06	1114	CHGB
ENSG00000089220	7045.85	0.143127	0.0895984	0.0962727	0.173833	5037	PEBP1
ENSG00000089225	2016.23	-0.451989	0.104909	1.02204e-05	3.99642e-05	6910	TBX5
ENSG00000089234	1453.18	0.378604	0.0912499	2.39251e-05	8.90165e-05	8315	BRAP
ENSG00000089248	3462.41	-0.175547	0.103806	0.0779576	0.145242	10961	ERP29
ENSG00000089280	1711.2	0.151068	0.340682	0.577506	0.702901	2521	FUS
ENSG00000089289	1437.71	-0.494958	0.0977567	2.34383e-07	1.10442e-06	3476	IGBP1
ENSG00000089327	807.947	0.620849	0.12638	3.68383e-07	1.69929e-06	53827	FXYD5
ENSG00000089335	1372.9	-0.208384	0.0988905	0.0293668	0.0626791	55900	ZNF302
ENSG00000089351	1218.88	-0.23435	0.126661	0.0525392	0.103674	57655	GRAMD1A
ENSG00000089472	962.873	-0.537689	0.108171	3.41758e-07	1.58128e-06	9843	HEPH
ENSG00000089486	983.946	0.207948	0.10568	0.0410577	0.0838672	29965	CDIP1
ENSG00000089505	88.5156	0.562532	0.267052	0.0152148	0.0349175	113540	CMTM1
ENSG00000089597	11670.1	-0.251435	0.0819314	0.00180177	0.00502671	23193	GANAB
ENSG00000089639	415.526	-0.0239917	0.141656	0.857696	0.917061	51291	GMIP
ENSG00000089682	705.13	-0.010873	0.113753	0.920254	0.955403	55285	RBM41
ENSG00000089685	348.678	0.91815	0.171625	1.42656e-08	7.66117e-08	332	BIRC5
ENSG00000089692	1.41571	-0.00174046	0.792394	0.993395	NA	3902	LAG3
ENSG00000089693	3545.52	0.626837	0.0796987	1.5113e-15	1.44769e-14	8079	MLF2
ENSG00000089723	161.914	0.189658	0.204205	0.306508	0.442064	78990	OTUB2
ENSG00000089737	7982.98	0.727771	0.072693	4.11931e-24	6.46199e-23	57062	DDX24
ENSG00000089775	740.264	-0.267029	0.115481	0.0165183	0.0376207	7597	ZBTB25
ENSG00000089818	1011.76	0.0830556	0.112403	0.437725	0.576045	25977	NECAP1
ENSG00000089820	36.4684	0.170655	0.347126	0.533778	0.663237	393	ARHGAP4
ENSG00000089847	27.4459	-0.876728	0.457019	0.00892451	0.0216009	170961	ANKRD24
ENSG00000089876	2241.82	-0.010592	0.087535	0.899694	0.942203	55760	DHX32
ENSG00000089902	1587.44	0.249018	0.0909629	0.00511766	0.0130668	23186	RCOR1
ENSG00000089916	4103.38	-0.577849	0.0905131	8.03305e-11	5.2652e-10	55668	GPATCH2L
ENSG00000090006	9426.4	-0.626392	0.0977273	5.95173e-11	3.95962e-10	8425	LTBP4
ENSG00000090013	728.426	-0.127973	0.121924	0.268757	0.399713	645	BLVRB
ENSG00000090020	859.287	-0.245076	0.301507	0.32906	0.465648	6548	SLC9A1
ENSG00000090054	3113.45	-0.215068	0.0893034	0.0134553	0.0312917	10558	SPTLC1
ENSG00000090060	7798.98	0.265646	0.0782657	0.000575662	0.00174854	10914	PAPOLA
ENSG00000090061	493.484	-0.395574	0.3545	0.156967	0.26046	8812	CCNK
ENSG00000090097	1142.19	0.374017	0.104299	0.000240247	0.000773368	57060	PCBP4
ENSG00000090238	189.279	-1.36175	0.196817	2.67245e-13	2.16981e-12	83719	YPEL3
ENSG00000090263	640.814	0.109769	0.140273	0.406552	0.545801	51650	MRPS33
ENSG00000090266	1388.92	0.453611	0.110583	2.53039e-05	9.37202e-05	4708	NDUFB2
ENSG00000090273	2618.61	1.30508	0.13785	1.89289e-22	2.75207e-21	10726	NUDC
ENSG00000090316	2282.99	0.453668	0.088652	1.93045e-07	9.1839e-07	10296	MAEA
ENSG00000090339	1294.7	0.889754	0.137388	1.67129e-11	1.17321e-10	3383	ICAM1
ENSG00000090372	2814.79	0.482678	0.0841019	5.58136e-09	3.11711e-08	29888	STRN4
ENSG00000090376	1413.12	0.776611	0.0964506	2.10699e-16	2.15111e-15	11213	IRAK3
ENSG00000090432	1461.65	0.513748	0.0925432	1.54545e-08	8.26e-08	79594	MUL1
ENSG00000090447	376.804	1.29177	0.159956	4.45098e-17	4.72578e-16	7023	TFAP4
ENSG00000090470	831.501	0.27038	0.114823	0.0147128	0.0339486	10081	PDCD7
ENSG00000090487	2842.05	0.0414667	0.0752238	0.564834	0.691437	51324	SPG21
ENSG00000090520	4536.42	0.776176	0.0973578	4.02687e-16	4.0299e-15	51726	DNAJB11
ENSG00000090530	644.368	0.032153	0.129144	0.793119	0.87273	55214	LEPREL1
ENSG00000090534	1.76754	-0.149362	0.732194	0.561512	NA	7066	THPO
ENSG00000090539	24.3225	-0.139807	0.392114	0.631997	0.750389	8646	CHRD
ENSG00000090554	26.8856	-0.421326	0.394163	0.155961	0.259135	2323	FLT3LG
ENSG00000090565	1482.15	0.215259	0.0928118	0.0170493	0.0387222	9727	RAB11FIP3
ENSG00000090581	1612.28	0.0234108	0.096862	0.800864	0.87783	84572	GNPTG
ENSG00000090612	1641.42	0.330329	0.088371	0.000143237	0.000478944	10795	ZNF268
ENSG00000090615	10659.4	0.297407	0.0758827	7.22049e-05	0.000252806	2802	GOLGA3
ENSG00000090621	5619.78	0.353251	0.0764626	2.8858e-06	1.20228e-05	8761	PABPC4
ENSG00000090661	216.169	-0.147115	0.170772	0.3534	0.491485	79603	CERS4
ENSG00000090674	596.717	0.113705	0.127169	0.3453	0.482874	57192	MCOLN1
ENSG00000090686	2149.48	-0.308132	0.0902844	0.000508677	0.00155776	84196	USP48
ENSG00000090776	808.881	0.34221	0.122859	0.00391612	0.0102488	1947	EFNB1
ENSG00000090857	1911.47	-0.344491	0.111257	0.00145001	0.00411667	55066	PDPR
ENSG00000090861	8012.18	-0.325273	0.0924855	0.000337813	0.00106355	16	AARS
ENSG00000090863	8562.6	-0.500607	0.0725088	2.85788e-12	2.13974e-11	2734	GLG1
ENSG00000090889	151.135	-0.196209	0.202368	0.286371	0.419221	24137	KIF4A
ENSG00000090905	3469.14	-0.512606	0.0980584	9.37612e-08	4.61554e-07	27327	TNRC6A
ENSG00000090920	6.71308	-0.107981	0.570576	0.725681	0.822627	NA	FCGBP
ENSG00000090924	2728.3	0.0610596	0.113997	0.574004	0.69976	64857	PLEKHG2
ENSG00000090932	21.0055	0.968545	0.545156	0.00867386	0.0210976	10683	DLL3
ENSG00000090971	924.446	0.247167	0.109571	0.0195441	0.0437571	57106	NAT14
ENSG00000090975	697.899	-1.09207	0.164409	3.0349e-12	2.26908e-11	57605	PITPNM2
ENSG00000090989	2235.87	-0.65611	0.0914399	2.7095e-13	2.19737e-12	55763	EXOC1
ENSG00000091009	2797.16	0.193995	0.08499	0.0190399	0.0427272	54439	RBM27
ENSG00000091039	11073	-0.201536	0.0779399	0.00830228	0.020275	114882	OSBPL8
ENSG00000091073	225.334	-0.205757	0.173901	0.201717	0.31874	113878	DTX2
ENSG00000091106	4.4376	0.399655	0.750257	0.193689	0.308278	58484	NLRC4
ENSG00000091127	1512.5	2.10575	0.100748	5.13575e-99	8.80366e-97	54517	PUS7
ENSG00000091128	15.7369	0.0530885	0.468331	0.863477	0.920881	22798	LAMB4
ENSG00000091129	62.8809	1.19914	0.419537	0.000296426	0.000942673	4897	NRCAM
ENSG00000091136	48273.3	-0.546244	0.0628781	1.88845e-18	2.18513e-17	3912	LAMB1
ENSG00000091137	13.9955	0.913855	0.625965	0.0170521	0.0387243	5172	SLC26A4
ENSG00000091140	2848.26	0.069148	0.089437	0.418552	0.557497	1738	DLD
ENSG00000091157	1814.16	-0.0885598	0.0964778	0.336247	0.473423	23335	WDR7
ENSG00000091164	2509.19	-0.16688	0.0814468	0.0346218	0.0723232	9352	TXNL1
ENSG00000091181	0.959608	-0.00150972	0.810712	0.993987	NA	3568	IL5RA
ENSG00000091262	222.232	-1.3852	0.188273	1.07705e-14	9.7545e-14	368	ABCC6
ENSG00000091317	7369.88	-0.282579	0.0945565	0.00225833	0.00617878	54918	CMTM6
ENSG00000091409	876.54	0.785469	0.128884	2.73813e-10	1.71484e-09	3655	ITGA6
ENSG00000091428	328.124	0.913688	0.170928	1.48138e-08	7.93152e-08	11069	RAPGEF4
ENSG00000091436	8752.13	-0.60108	0.0726499	5.72513e-17	6.04237e-16	51776	MLTK
ENSG00000091483	2148.75	0.461237	0.103524	5.10961e-06	2.07667e-05	2271	FH
ENSG00000091490	2613.64	-0.488921	0.0849103	4.92209e-09	2.7598e-08	23231	SEL1L3
ENSG00000091513	7.49618	-0.684599	0.669743	0.0599499	0.116215	7018	TF
ENSG00000091527	11813.6	0.422138	0.0820702	1.79197e-07	8.54804e-07	55573	CDV3
ENSG00000091536	12.0697	-0.488277	0.542008	0.147092	0.247213	51168	MYO15A
ENSG00000091542	5534.4	0.723533	0.0783825	8.26057e-21	1.09536e-19	54890	ALKBH5
ENSG00000091592	2370.08	-0.378482	0.0913866	2.47293e-05	9.18159e-05	22861	NLRP1
ENSG00000091622	126.932	0.17915	0.21738	0.35955	0.497436	83394	PITPNM3
ENSG00000091640	1238.56	-0.437541	0.105214	2.04813e-05	7.70122e-05	9552	SPAG7
ENSG00000091651	593.569	2.16437	0.13369	4.12077e-61	2.63829e-59	23594	ORC6
ENSG00000091656	1777.39	-0.770083	0.325243	0.00428762	0.0111225	79776	ZFHX4
ENSG00000091732	590.282	0.149508	0.124525	0.205698	0.323833	51530	ZC3HC1
ENSG00000091831	9.76907	-0.141138	0.508518	0.652597	0.76533	2099	ESR1
ENSG00000091844	2111.45	0.529615	0.106572	3.50858e-07	1.62106e-06	26575	RGS17
ENSG00000091879	6.39941	-0.644041	0.711167	0.0720816	0.135686	285	ANGPT2
ENSG00000091947	804.418	0.117718	0.12624	0.325132	0.461287	84336	TMEM101
ENSG00000091972	13.0515	-0.010786	0.467844	0.972104	0.990748	4345	CD200
ENSG00000091986	15205.8	-0.742064	0.0957707	2.68849e-15	2.53421e-14	151887	CCDC80
ENSG00000092010	1920.03	0.014024	0.107669	0.891664	0.937778	5720	PSME1
ENSG00000092020	1356.66	0.122687	0.104267	0.217339	0.338289	55012	PPP2R3C
ENSG00000092036	263.404	0.175121	0.172204	0.272859	0.403864	54930	HAUS4
ENSG00000092068	24.7458	-0.433397	0.432582	0.163238	0.268955	23428	SLC7A8
ENSG00000092094	695.034	0.00185761	0.115671	0.986573	0.996735	55644	OSGEP
ENSG00000092096	1485.09	0.0928343	0.101481	0.337539	0.474865	51310	SLC22A17
ENSG00000092098	838.004	0.230398	0.121998	0.0483643	0.0965831	55072	RNF31
ENSG00000092108	3277.07	0.118493	0.0837486	0.139789	0.237309	23256	SCFD1
ENSG00000092140	1245.53	0.063782	0.0965582	0.489431	0.624526	55632	G2E3
ENSG00000092148	14238.9	-0.143854	0.0760872	0.0505692	0.100224	25831	HECTD1
ENSG00000092199	16074	0.813887	0.0872876	2.56283e-21	3.48979e-20	3183	HNRNPC
ENSG00000092201	9854.66	1.28137	0.0778766	5.47469e-62	3.62524e-60	11198	SUPT16H
ENSG00000092203	2575.69	0.0290344	0.0815529	0.710519	0.811662	9878	TOX4
ENSG00000092208	285.08	0.86575	0.17973	2.78132e-07	1.29734e-06	8487	GEMIN2
ENSG00000092295	27.2108	0.461143	0.414976	0.131402	0.225576	7051	TGM1
ENSG00000092330	1492.71	0.061106	0.0978423	0.513436	0.646005	26277	TINF2
ENSG00000092421	376.258	-0.0846687	0.20845	0.654128	0.766375	57556	SEMA6A
ENSG00000092439	6432.76	0.00490803	0.0686816	0.940691	0.969189	54822	TRPM7
ENSG00000092445	1486.9	0.620377	0.0891019	1.38997e-12	1.06661e-11	7301	TYRO3
ENSG00000092470	2232.56	3.68763	0.109348	6.89203e-251	1.46497e-247	79968	WDR76
ENSG00000092529	10.0961	-0.555001	0.609289	0.110072	0.194698	825	CAPN3
ENSG00000092531	2029.11	-0.42022	0.0901523	2.09228e-06	8.85575e-06	8773	SNAP23
ENSG00000092607	3.04	0.199553	0.710964	0.468084	0.604361	6913	TBX15
ENSG00000092621	2805.72	-0.379329	0.0867231	8.75065e-06	3.45539e-05	26227	PHGDH
ENSG00000092758	8.08463	0.0848323	0.535486	0.785104	0.866468	1299	COL9A3
ENSG00000092820	2345.79	1.24324	0.0925248	2.68427e-42	9.38434e-41	7430	EZR
ENSG00000092841	20912.7	0.0362377	0.0800147	0.636569	0.754315	4637	MYL6
ENSG00000092847	3428.12	-0.283011	0.0944209	0.00219337	0.00601114	26523	AGO1
ENSG00000092850	3.76539	0.206678	0.631007	0.493961	0.628947	27285	TEKT2
ENSG00000092853	1128.98	3.04789	0.158582	1.59569e-85	1.97197e-83	63967	CLSPN
ENSG00000092871	793.627	-0.266031	0.108689	0.0115152	0.0271661	117584	RFFL
ENSG00000092929	14.4493	-0.433046	0.501042	0.186026	0.298654	201294	UNC13D
ENSG00000092931	1013.76	-0.246392	0.101463	0.0123928	0.0290272	79157	MFSD11
ENSG00000092964	9752.31	-0.981702	0.0873867	3.69242e-30	7.62742e-29	1808	DPYSL2
ENSG00000092969	1168.34	-1.56204	0.120646	1.26706e-39	4.01379e-38	7042	TGFB2
ENSG00000092978	1738.13	0.149963	0.0888639	0.0794041	0.147517	55105	GPATCH2
ENSG00000093000	3586.4	0.828794	0.0771302	1.36103e-27	2.52224e-26	10762	NUP50
ENSG00000093009	526.868	3.31124	0.180544	1.04237e-77	1.09146e-75	8318	CDC45
ENSG00000093010	2679.84	-0.186942	0.0833116	0.0211216	0.0469036	1312	COMT
ENSG00000093072	1.40541	-0.00158	0.804876	0.993806	NA	51816	CECR1
ENSG00000093100	9.41569	-0.462509	0.584482	0.170219	0.278194	NA	XXbac-B461K10.4
ENSG00000093134	91.5928	-1.85492	0.349005	1.83284e-09	1.06824e-08	55350	VNN3
ENSG00000093144	2289.65	0.181225	0.0840924	0.0265208	0.0573766	55862	ECHDC1
ENSG00000093167	1838.1	-0.413868	0.0890884	2.28531e-06	9.64203e-06	9209	LRRFIP2
ENSG00000093183	2050.13	0.0772807	0.0851231	0.342012	0.479381	9117	SEC22C
ENSG00000093217	361.667	1.96761	0.16936	5.92501e-33	1.41826e-31	9942	XYLB
ENSG00000094631	1214.83	-0.469792	0.105033	4.62301e-06	1.88866e-05	10013	HDAC6
ENSG00000094804	2296.08	4.05321	0.300317	9.82391e-43	3.49192e-41	990	CDC6
ENSG00000094841	655.95	0.224609	0.128729	0.0669071	0.127595	139596	UPRT
ENSG00000094880	1583.94	0.300024	0.0951398	0.00127907	0.00367007	8697	CDC23
ENSG00000094914	941.462	-0.319865	0.113528	0.0036748	0.00967445	8086	AAAS
ENSG00000094916	10388.4	0.235196	0.106143	0.0218965	0.0484372	23468	CBX5
ENSG00000094963	86.7075	-4.12428	0.414609	1.26373e-24	2.03191e-23	2327	FMO2
ENSG00000094975	4435.37	0.0263766	0.0769497	0.720876	0.819349	51430	SUCO
ENSG00000095002	2724.27	1.96065	0.089953	5.07889e-107	1.03805e-104	4436	MSH2
ENSG00000095015	2333.69	-0.890218	0.0837529	3.88588e-27	7.04162e-26	4214	MAP3K1
ENSG00000095059	866.191	-0.0663197	0.114458	0.542943	0.671758	1725	DHPS
ENSG00000095066	378.206	-0.0423023	0.145727	0.758073	0.846883	29911	HOOK2
ENSG00000095139	11022.9	0.207104	0.066332	0.00157275	0.00444139	372	ARCN1
ENSG00000095203	71.7018	2.79044	0.402179	3.05236e-15	2.86576e-14	54566	EPB41L4B
ENSG00000095209	2597.15	1.04358	0.113425	3.96327e-21	5.32174e-20	55151	TMEM38B
ENSG00000095261	2391.47	0.538759	0.0915014	2.00982e-09	1.16755e-08	5711	PSMD5
ENSG00000095303	32759.9	-0.247923	0.118724	0.0296988	0.0632743	5742	PTGS1
ENSG00000095319	4273.99	0.987726	0.0840156	8.54147e-33	2.03312e-31	23511	NUP188
ENSG00000095321	1776.27	-0.156313	0.0861	0.0598421	0.116016	1384	CRAT
ENSG00000095370	2.65836	0.529096	0.970561	0.0846121	0.155769	10044	SH2D3C
ENSG00000095380	1397.72	0.704192	0.109945	4.86621e-11	3.26916e-10	54187	NANS
ENSG00000095383	573.119	-1.30261	0.135628	5.08235e-23	7.60243e-22	55357	TBC1D2
ENSG00000095397	190.18	-0.00959437	0.189039	0.955994	0.980699	25861	DFNB31
ENSG00000095485	877.992	0.773116	0.110022	5.50138e-13	4.35845e-12	55280	CWF19L1
ENSG00000095539	103.559	-0.330631	0.272146	0.156952	0.26046	57715	SEMA4G
ENSG00000095564	5562.56	0.509254	0.0815469	2.3453e-10	1.47622e-09	9044	BTAF1
ENSG00000095574	497.79	-0.0485627	0.145678	0.723517	0.821205	64376	IKZF5
ENSG00000095585	12.0353	0.26565	0.496942	0.403632	0.543012	29760	BLNK
ENSG00000095587	11.048	0.38309	0.540677	0.243931	0.370787	7093	TLL2
ENSG00000095596	4.91439	3.47126	2.30411	0.000228896	0.000738752	1592	CYP26A1
ENSG00000095637	24.1045	-0.202581	0.3972	0.491295	0.626377	10580	SORBS1
ENSG00000095739	1893.93	-0.634695	0.0899223	6.73583e-13	5.30677e-12	25805	BAMBI
ENSG00000095752	1426.86	-0.621047	0.251746	0.00514601	0.0131344	3589	IL11
ENSG00000095787	5933.66	0.575281	0.0710238	2.59772e-16	2.63441e-15	51322	WAC
ENSG00000095794	1129.27	0.791544	0.107527	4.47134e-14	3.85726e-13	1390	CREM
ENSG00000095906	1137.05	0.737237	0.111363	1.04774e-11	7.53151e-11	10101	NUBP2
ENSG00000095951	1590.77	-1.24427	0.13273	5.01541e-22	7.12617e-21	3096	HIVEP1
ENSG00000095970	40.0385	0.197687	0.340998	0.466597	0.602918	54209	TREM2
ENSG00000096060	445.855	2.71435	0.172799	5.71596e-59	3.42249e-57	2289	FKBP5
ENSG00000096063	4077.92	1.25721	0.0886024	7.62995e-47	3.1249e-45	6732	SRPK1
ENSG00000096070	1258.99	-0.0847782	0.150246	0.548041	0.676374	27154	BRPF3
ENSG00000096080	782.166	0.291275	0.129705	0.0190486	0.0427423	55168	MRPS18A
ENSG00000096092	636.824	-0.0304609	0.129007	0.803593	0.879027	28978	TMEM14A
ENSG00000096093	535.438	-1.1637	0.149039	4.84061e-16	4.80803e-15	114327	EFHC1
ENSG00000096384	30775.5	0.972294	0.076842	1.47048e-37	4.25259e-36	3326	HSP90AB1
ENSG00000096401	3870.65	0.756091	0.0947619	4.08019e-16	4.0775e-15	988	CDC5L
ENSG00000096433	2463.78	1.81335	0.112147	2.75489e-60	1.71724e-58	3710	ITPR3
ENSG00000096654	899.056	0.317751	0.117942	0.00534324	0.0136117	7738	ZNF184
ENSG00000096696	1479.37	0.240284	0.0997783	0.0131686	0.0306769	1832	DSP
ENSG00000096717	1641.11	0.529189	0.0896875	1.90937e-09	1.11041e-08	23411	SIRT1
ENSG00000096746	1505.68	0.0701389	0.245115	0.745086	0.837478	3189	HNRNPH3
ENSG00000096872	888.915	-0.299885	0.106936	0.00393559	0.010296	80173	IFT74
ENSG00000096968	1350.83	-0.461668	0.090783	2.24701e-07	1.06139e-06	3717	JAK2
ENSG00000097007	7489	-0.476627	0.0723293	2.6295e-11	1.81529e-10	25	ABL1
ENSG00000097021	617.879	0.72507	0.136197	3.05866e-08	1.57956e-07	11332	ACOT7
ENSG00000097033	3893.46	-0.327783	0.0803853	3.546e-05	0.000129109	51100	SH3GLB1
ENSG00000097046	896.394	3.1104	0.135636	1.87769e-119	4.64095e-117	8317	CDC7
ENSG00000097096	529.748	-0.656703	0.141294	1.23496e-06	5.35729e-06	84144	SYDE2
ENSG00000099139	1473.86	-0.879309	0.0942472	1.95658e-21	2.6849e-20	5125	PCSK5
ENSG00000099194	16691.3	0.0795399	0.114683	0.466181	0.602647	6319	SCD
ENSG00000099203	1046.57	0.0856503	0.120535	0.454494	0.592028	11018	TMED1
ENSG00000099204	280.165	-1.0903	0.176151	5.95879e-11	3.96308e-10	3983	ABLIM1
ENSG00000099219	1115.44	-0.328285	0.101152	0.000895556	0.00263182	79956	ERMP1
ENSG00000099246	4507.65	0.177925	0.0845259	0.0300701	0.0639553	22931	RAB18
ENSG00000099250	7126.41	-0.0667601	0.0774837	0.367195	0.505643	8829	NRP1
ENSG00000099251	59.4018	-0.822221	0.349104	0.00377217	0.00990503	NA	HSD17B7P2
ENSG00000099256	662.776	0.0981618	0.116601	0.375882	0.514009	56952	PRTFDC1
ENSG00000099260	50.3666	-1.78499	0.401107	1.56187e-07	7.50262e-07	54873	PALMD
ENSG00000099282	4.02614	0.224357	0.641661	0.45682	0.594182	23555	TSPAN15
ENSG00000099284	1257.15	0.729214	0.110208	1.09978e-11	7.87635e-11	55506	H2AFY2
ENSG00000099290	724.466	-0.12318	0.115394	0.261636	0.391489	387680	FAM21A
ENSG00000099308	594.887	0.142059	0.153001	0.321776	0.458208	23031	MAST3
ENSG00000099326	619.213	0.422106	0.133996	0.00105072	0.00305611	7593	MZF1
ENSG00000099330	143.965	-0.726102	0.22039	0.000284687	0.000907786	79629	OCEL1
ENSG00000099331	6299.48	0.203605	0.0781587	0.00784712	0.0192719	4650	MYO9B
ENSG00000099337	176.842	0.182136	0.224597	0.364584	0.502698	9424	KCNK6
ENSG00000099338	11.2557	-0.135812	0.494035	0.66406	0.774968	57828	CATSPERG
ENSG00000099341	5104.48	0.50044	0.0852205	2.42305e-09	1.39616e-08	5714	PSMD8
ENSG00000099364	1407.34	0.80972	0.124708	1.94206e-11	1.35168e-10	54620	FBXL19
ENSG00000099365	53.1377	-0.597878	0.336001	0.0284545	0.0610321	112755	STX1B
ENSG00000099377	454.382	-0.0504589	0.136787	0.696557	0.801755	80270	HSD3B7
ENSG00000099381	877.456	0.712483	0.121636	1.47635e-09	8.67367e-09	9739	SETD1A
ENSG00000099385	1597.15	0.599218	0.0912337	2.24653e-11	1.55748e-10	9274	BCL7C
ENSG00000099617	18.423	3.65954	1.21978	5.48292e-06	2.21906e-05	1943	EFNA2
ENSG00000099622	4225.71	-1.06571	0.0995478	1.00549e-27	1.87975e-26	1153	CIRBP
ENSG00000099624	887.856	0.395188	0.103417	9.18413e-05	0.000316456	513	ATP5D
ENSG00000099625	456.485	1.15072	0.149929	1.41643e-15	1.35987e-14	255057	C19orf26
ENSG00000099769	1.07152	-0.0227741	0.784976	0.91555	NA	3483	IGFALS
ENSG00000099783	3950.96	0.875019	0.0882759	6.88798e-24	1.06636e-22	4670	HNRNPM
ENSG00000099785	435.497	-0.183051	0.142422	0.172688	0.281341	51257	2025-03-02
ENSG00000099795	1381.69	0.172298	0.10631	0.0906224	0.165118	4713	NDUFB7
ENSG00000099797	850.399	0.000729568	0.125773	0.995133	0.997574	9524	TECR
ENSG00000099800	1803.31	0.896974	0.10064	8.66527e-20	1.08156e-18	26517	TIMM13
ENSG00000099804	1672.23	0.4617	0.0890926	1.34341e-07	6.49729e-07	997	CDC34
ENSG00000099810	2213.87	0.591426	0.085102	1.65025e-12	1.26043e-11	4507	MTAP
ENSG00000099814	2554.3	0.913634	0.0913631	2.51194e-24	3.9698e-23	283638	CEP170B
ENSG00000099817	2593.1	0.16117	0.0865532	0.0537769	0.105851	5434	POLR2E
ENSG00000099821	1234.6	0.844821	0.0995117	4.28089e-18	4.83499e-17	5442	POLRMT
ENSG00000099822	81.2558	0.310797	0.269365	0.179911	0.290835	610	HCN2
ENSG00000099840	16.2704	0.305025	0.466996	0.333307	0.470155	113177	IZUMO4
ENSG00000099849	80.4622	1.62359	0.316517	9.3321e-09	5.09538e-08	8045	RASSF7
ENSG00000099860	467.969	-0.184805	0.142266	0.168205	0.27543	4616	GADD45B
ENSG00000099864	1093.59	-0.322196	0.11394	0.00354835	0.00936476	5064	PALM
ENSG00000099866	7.30552	-0.184632	0.549021	0.557241	0.684429	8174	MADCAM1
ENSG00000099869	1.26606	-0.00148548	0.812685	0.994051	NA	51214	IGF2-AS
ENSG00000099875	2174.43	-0.17034	0.0933545	0.0583173	0.113443	2872	MKNK2
ENSG00000099889	399.975	0.465193	0.141076	0.000576298	0.00175022	421	ARVCF
ENSG00000099899	1721.21	1.41066	0.0945565	1.52223e-51	7.32049e-50	27037	TRMT2A
ENSG00000099901	3810.75	1.77277	0.0964195	6.42798e-77	6.66504e-75	5902	RANBP1
ENSG00000099904	1293.64	-0.0540263	0.125353	0.650022	0.763453	29801	ZDHHC8
ENSG00000099910	1272.25	0.561673	0.102953	2.36092e-08	1.23635e-07	84861	KLHL22
ENSG00000099917	1666.4	0.174325	0.122291	0.133905	0.228985	51586	MED15
ENSG00000099937	9.0399	0.0370239	0.545055	0.904699	0.945348	3053	SERPIND1
ENSG00000099940	1483.98	0.123431	0.0958724	0.178021	0.28846	9342	SNAP29
ENSG00000099942	5401.3	0.529645	0.073735	3.6015e-13	2.89756e-12	1399	CRKL
ENSG00000099949	2341.71	-0.263693	0.0807406	0.000910117	0.00267165	8216	LZTR1
ENSG00000099953	327.648	-0.162332	0.146286	0.237903	0.363725	4320	MMP11
ENSG00000099956	1848.33	0.486771	0.0932153	1.02618e-07	5.03288e-07	6598	SMARCB1
ENSG00000099957	65.4677	-1.05683	0.309581	6.83158e-05	0.000239703	9127	P2RX6
ENSG00000099958	152.201	8.1277	1.37459	2.47799e-11	1.71403e-10	91319	DERL3
ENSG00000099968	2475.44	-0.448485	0.0852777	9.12721e-08	4.49821e-07	23786	BCL2L13
ENSG00000099974	47.8099	0.976204	0.388375	0.00154149	0.00435773	100037417	DDTL
ENSG00000099977	640.504	0.521544	0.140414	0.000106725	0.00036349	1652	DDT
ENSG00000099984	84.7958	0.21459	0.253724	0.332377	0.469093	2953	GSTT2
ENSG00000099991	2111.87	-0.458982	0.0917782	3.51185e-07	1.62172e-06	23523	CABIN1
ENSG00000099992	335.213	-0.813008	0.169981	3.90289e-07	1.79412e-06	83874	TBC1D10A
ENSG00000099994	5.47312	0.0760508	0.584651	0.802217	0.878349	56241	SUSD2
ENSG00000099995	2763.04	0.617112	0.0949954	3.45001e-11	2.3496e-10	10291	SF3A1
ENSG00000099998	24.2074	-0.564966	0.445287	0.076782	0.143366	2687	GGT5
ENSG00000099999	1005.64	-0.102656	0.11452	0.345965	0.483614	200312	RNF215
ENSG00000100003	314.42	0.440937	0.163811	0.00430642	0.0111644	23541	SEC14L2
ENSG00000100012	0.970501	0.320063	0.989012	0.156703	NA	266629	SEC14L3
ENSG00000100014	1686.72	0.444561	0.0910132	6.57571e-07	2.95192e-06	23384	SPECC1L
ENSG00000100023	1428.08	0.115626	0.0925641	0.191309	0.305436	23759	PPIL2
ENSG00000100027	186.06	-1.76093	0.222041	6.66359e-17	7.00847e-16	29799	YPEL1
ENSG00000100028	2500.33	0.935587	0.100389	1.79392e-21	2.47286e-20	6634	SNRPD3
ENSG00000100029	3262.08	1.3673	0.0983219	3.66065e-45	1.41474e-43	23481	PES1
ENSG00000100030	8529.19	0.0842803	0.0703479	0.209768	0.32885	5594	MAPK1
ENSG00000100031	67.4818	-0.0578313	0.30299	0.818348	0.889123	2678	GGT1
ENSG00000100033	2.14963	0.142164	0.702051	0.596777	NA	5625	PRODH
ENSG00000100034	3207.09	0.678131	0.0814701	3.01047e-17	3.23838e-16	9647	PPM1F
ENSG00000100036	303.726	0.947285	0.181296	2.57578e-08	1.34259e-07	339665	SLC35E4
ENSG00000100038	791.962	-0.0726795	0.107596	0.478716	0.614505	8940	TOP3B
ENSG00000100055	11.0825	-0.662457	0.62962	0.0655584	0.125372	27128	CYTH4
ENSG00000100056	1202.45	1.6094	0.106527	7.21853e-53	3.62736e-51	8220	DGCR14
ENSG00000100058	713.021	0.0854497	0.131584	0.49272	0.62778	NA	CRYBB2P1
ENSG00000100065	189.567	0.894401	0.197608	1.04494e-06	4.58053e-06	29775	CARD10
ENSG00000100068	233.333	0.293722	0.178949	0.0764126	0.142839	NA	LRP5L
ENSG00000100075	2916.27	0.611599	0.0898357	4.21706e-12	3.12653e-11	6576	SLC25A1
ENSG00000100077	609.399	0.48102	0.119572	3.3383e-05	0.000122007	157	ADRBK2
ENSG00000100078	3.22912	-0.00232527	0.753051	0.991968	0.996735	50487	PLA2G3
ENSG00000100083	1703.71	0.194858	0.100002	0.043336	0.0878038	26088	GGA1
ENSG00000100084	646.127	0.667595	0.120656	1.13175e-08	6.13527e-08	7290	HIRA
ENSG00000100092	742.784	0.857585	0.13156	1.4e-11	9.92605e-11	23616	SH3BP1
ENSG00000100097	27204.3	-0.129671	0.0869909	0.120129	0.209524	3956	LGALS1
ENSG00000100099	1167.07	-0.759602	0.0965515	9.89193e-16	9.59666e-15	89781	HPS4
ENSG00000100100	666.178	-2.4153	0.134718	1.03684e-74	1.01563e-72	113791	PIK3IP1
ENSG00000100101	545.674	1.45956	0.143691	1.70999e-25	2.88252e-24	NA	NOL12
ENSG00000100104	814.632	0.527417	0.110866	1.02961e-06	4.51802e-06	402055	SRRD
ENSG00000100105	1040.78	0.346438	0.102573	0.000545359	0.00166243	23598	PATZ1
ENSG00000100106	1593.09	-0.141542	0.0897096	0.100322	0.180181	11078	TRIOBP
ENSG00000100109	1573.7	0.267808	0.0933194	0.00334887	0.00887796	24144	TFIP11
ENSG00000100116	556.03	0.388009	0.152623	0.00736274	0.0182192	23464	GCAT
ENSG00000100124	731.598	0.911743	0.122628	1.73285e-14	1.54373e-13	129138	ANKRD54
ENSG00000100129	8556.27	-0.0523602	0.0800471	0.494209	0.629114	51386	EIF3L
ENSG00000100138	2755.86	0.858147	0.103613	2.3897e-17	2.59691e-16	4809	NHP2L1
ENSG00000100139	1744.44	0.668504	0.092812	2.136e-13	1.74828e-12	85377	MICALL1
ENSG00000100142	930.48	0.96962	0.117775	2.52713e-17	2.73925e-16	5435	POLR2F
ENSG00000100147	206.067	0.281242	0.182561	0.0952854	0.1723	79879	CCDC134
ENSG00000100150	738.008	0.528435	0.112033	1.25354e-06	5.43226e-06	9681	DEPDC5
ENSG00000100151	319.875	0.0316225	0.146608	0.81894	0.889472	9463	PICK1
ENSG00000100154	5172.79	-0.863502	0.127701	2.63722e-12	1.9808e-11	23331	TTC28
ENSG00000100156	0.907563	-0.00135225	0.824335	0.994403	NA	23539	SLC16A8
ENSG00000100162	163.094	2.60495	0.260539	1.15779e-26	2.04743e-25	79019	CENPM
ENSG00000100167	56.4544	3.57304	0.480328	4.75425e-16	4.72888e-15	55964	2025-09-03
ENSG00000100196	3482.36	0.323423	0.0918131	0.000331733	0.00104588	11015	KDELR3
ENSG00000100197	5.05775	-0.203544	0.597735	0.510705	0.643694	1565	CYP2D6
ENSG00000100201	20138.3	-0.153027	0.0778257	0.0423344	0.0860945	10521	DDX17
ENSG00000100206	35.7444	2.59787	0.596878	2.19811e-08	1.15565e-07	11144	DMC1
ENSG00000100207	2541.41	0.578537	0.0800289	2.26961e-13	1.85478e-12	6942	TCF20
ENSG00000100209	326.463	-0.102159	0.150853	0.470615	0.606744	150274	HSCB
ENSG00000100211	473.534	-0.146277	0.131653	0.240195	0.366439	25776	CBY1
ENSG00000100216	2036.55	0.546364	0.102199	4.51884e-08	2.29736e-07	56993	TOMM22
ENSG00000100219	5093.12	0.385049	0.0811302	1.47657e-06	6.35215e-06	7494	XBP1
ENSG00000100220	3281.23	0.249462	0.0935705	0.00632064	0.0158733	51493	RTCB
ENSG00000100221	3155.25	0.790615	0.0894391	2.37349e-19	2.90616e-18	9929	JOSD1
ENSG00000100225	3189.33	-0.336228	0.0848076	5.64678e-05	0.000200514	25793	FBXO7
ENSG00000100226	1372.97	0.422136	0.0955192	6.55078e-06	2.62229e-05	9567	GTPBP1
ENSG00000100227	2430.15	0.126493	0.0833758	0.113903	0.200389	84271	POLDIP3
ENSG00000100228	204.209	0.41204	0.192872	0.0204013	0.0454797	9609	RAB36
ENSG00000100234	16920.8	-0.90037	0.0985452	1.10912e-20	1.45348e-19	7078	TIMP3
ENSG00000100239	2904.95	0.158976	0.082753	0.0469861	0.0942026	9701	PPP6R2
ENSG00000100241	5178.22	0.0929432	0.0754046	0.197309	0.312799	6305	SBF1
ENSG00000100242	1808.85	-0.265701	0.0987396	0.00577256	0.0146056	25777	SUN2
ENSG00000100243	4613.3	-0.299912	0.0873861	0.000479915	0.00147606	1727	CYB5R3
ENSG00000100246	337.17	-0.50452	0.161124	0.000932046	0.00273001	10126	DNAL4
ENSG00000100258	2488.54	0.208273	0.114703	0.0580888	0.113071	91289	LMF2
ENSG00000100263	798.844	0.145485	0.110713	0.168082	0.275286	25807	RHBDD3
ENSG00000100266	1449.88	-0.214353	0.0977798	0.0236634	0.0519134	11252	PACSIN2
ENSG00000100271	377.558	-0.700297	0.146647	5.79493e-07	2.61467e-06	25809	TTLL1
ENSG00000100276	1.15291	0.193232	0.833295	0.395689	NA	10633	RASL10A
ENSG00000100280	3265.19	0.434783	0.0831117	1.09161e-07	5.33039e-07	162	AP1B1
ENSG00000100281	1346.86	0.672718	0.0973587	1.73436e-12	1.32135e-11	10042	HMGXB4
ENSG00000100284	1619.74	-0.443045	0.0911919	7.53094e-07	3.35804e-06	10043	TOM1
ENSG00000100285	300.005	1.68296	0.196125	3.58821e-19	4.33358e-18	4744	NEFH
ENSG00000100288	130.35	-0.597655	0.221448	0.00285218	0.00766349	1120	CHKB
ENSG00000100290	4.37982	1.85525	1.86253	0.00236405	0.00644812	638	BIK
ENSG00000100292	3769.48	-0.0991021	0.083616	0.215058	0.335533	3162	HMOX1
ENSG00000100294	549.932	1.76141	0.139717	7.02775e-38	2.06614e-36	27349	MCAT
ENSG00000100296	2098.7	0.181949	0.0842274	0.026173	0.0566761	8563	THOC5
ENSG00000100297	2288.79	2.80847	0.133362	6.68839e-102	1.22559e-99	4174	MCM5
ENSG00000100299	813.128	-0.485997	0.106187	2.72857e-06	1.14036e-05	410	ARSA
ENSG00000100300	1804.52	0.10049	0.113419	0.351733	0.489776	706	TSPO
ENSG00000100302	31.2524	0.284635	0.375856	0.322147	0.458613	23551	RASD2
ENSG00000100304	1609.99	1.70103	0.0993274	4.20993e-67	3.28994e-65	23170	TTLL12
ENSG00000100307	168.187	-1.27004	0.230118	2.26005e-09	1.30649e-08	23492	CBX7
ENSG00000100314	1.07242	0.351333	1.01076	0.133254	NA	164633	CABP7
ENSG00000100316	28700.6	-0.146994	0.077105	0.0487406	0.0972251	6122	RPL3
ENSG00000100319	459.782	-0.231289	0.138748	0.0784485	0.146029	55954	ZMAT5
ENSG00000100320	8103.39	-0.829305	0.0706163	1.65836e-32	3.8779e-31	23543	RBFOX2
ENSG00000100321	778.521	-0.0662863	0.110465	0.52906	0.659146	9145	SYNGR1
ENSG00000100324	696.5	-0.294153	0.112353	0.00689243	0.0171693	10454	TAB1
ENSG00000100325	1322.14	0.260216	0.0924871	0.0040186	0.0104925	84164	ASCC2
ENSG00000100330	2186.01	-0.942069	0.0872839	5.58114e-28	1.06017e-26	8897	MTMR3
ENSG00000100335	2278.3	0.371985	0.0810988	3.27621e-06	1.35881e-05	54471	MIEF1
ENSG00000100336	2.11293	-0.399906	0.862996	0.160387	NA	80832	APOL4
ENSG00000100342	49.2892	-0.297221	0.337957	0.272108	0.403081	8542	APOL1
ENSG00000100344	339.159	-0.425064	0.15858	0.00460295	0.0118436	80339	PNPLA3
ENSG00000100345	49652	-0.292725	0.0792961	0.000181598	0.000596239	4627	MYH9
ENSG00000100347	1827.72	0.266366	0.098811	0.00568728	0.0144104	25813	SAMM50
ENSG00000100348	858.017	0.0500804	0.14459	0.713324	0.814177	25828	TXN2
ENSG00000100350	1177.48	0.8451	0.120982	5.84667e-13	4.62167e-12	80020	FOXRED2
ENSG00000100353	5948.51	0.542696	0.0870872	2.35368e-10	1.48105e-09	8664	EIF3D
ENSG00000100354	4520.9	-0.920864	0.111622	2.55306e-17	2.76453e-16	23112	TNRC6B
ENSG00000100359	1666.82	0.259558	0.0931808	0.00437985	0.0113313	27352	SGSM3
ENSG00000100360	769.423	-0.881529	0.117215	9.96411e-15	9.0416e-14	11020	IFT27
ENSG00000100364	2119.51	0.319434	0.0825185	8.52853e-05	0.00029573	23313	KIAA0930
ENSG00000100372	1053.42	1.23553	0.104912	3.78317e-33	9.13807e-32	10478	SLC25A17
ENSG00000100376	979.031	-0.409638	0.121142	0.000479894	0.00147606	55007	FAM118A
ENSG00000100379	730.673	0.684477	0.126908	2.35862e-08	1.23546e-07	79734	KCTD17
ENSG00000100380	10405.2	0.0292134	0.0797126	0.702403	0.805648	6767	ST13
[truncated: 21,045 more rows]

## Sheet: 289R.Mock
	baseMean	log2FoldChange	lfcSE	pvalue	padj	entrezid	gene_symbol
ENSG00000000003	2105.97	-0.207906	0.114163	0.0610386	0.126983	7105	TSPAN6
ENSG00000000419	1543.82	0.633719	0.103335	3.00757e-10	2.43854e-09	8813	DPM1
ENSG00000000457	613.147	-0.894147	0.121614	2.35168e-14	2.79542e-13	57147	SCYL3
ENSG00000000460	343.317	0.083735	0.145563	0.54722	0.691002	55732	C1orf112
ENSG00000000971	4515.39	-0.35572	0.0812512	8.8528e-06	4.17547e-05	3075	CFH
ENSG00000001036	5039.61	0.329591	0.0816821	4.21336e-05	0.000179878	2519	FUCA2
ENSG00000001084	2673.76	-0.454061	0.0848158	5.20732e-08	3.30626e-07	2729	GCLC
ENSG00000001167	1967.3	-0.127077	0.126904	0.299965	0.44955	4800	NFYA
ENSG00000001460	152.391	-0.557326	0.202594	0.00249669	0.00766856	90529	STPG1
ENSG00000001461	2280.67	-1.15965	0.099358	1.03464e-32	3.81399e-31	57185	NIPAL3
ENSG00000001497	927.904	0.305323	0.125133	0.0115383	0.0303988	81887	LAS1L
ENSG00000001561	19.1768	0.401163	0.469768	0.185329	0.309068	22875	ENPP4
ENSG00000001617	1971.87	0.459659	0.0924586	3.94156e-07	2.23339e-06	6405	SEMA3F
ENSG00000001626	1588.83	-0.952386	0.154162	6.41011e-11	5.56727e-10	1080	CFTR
ENSG00000001629	4438.64	-0.207834	0.0716362	0.00335109	0.0100204	54467	ANKIB1
ENSG00000001630	476.81	0.863765	0.14593	4.45127e-10	3.55174e-09	1595	CYP51A1
ENSG00000001631	1804.46	-0.372276	0.0918522	3.6123e-05	0.000156025	889	KRIT1
ENSG00000002016	430.158	-0.384201	0.141488	0.00449736	0.0130492	5893	RAD52
ENSG00000002330	1086.87	0.371322	0.117638	0.0011279	0.00372729	572	BAD
ENSG00000002549	2405.08	0.381651	0.0966616	5.5118e-05	0.000230991	51056	LAP3
ENSG00000002586	4098.35	-0.233544	0.0855012	0.0055174	0.0156885	4267	CD99
ENSG00000002587	16.0088	-0.259625	0.446699	0.375316	0.530594	9957	HS3ST1
ENSG00000002745	220.101	-1.01808	0.238242	1.59827e-06	8.42547e-06	51384	WNT16
ENSG00000002746	278.527	-1.4443	0.17398	4.59522e-18	7.20599e-17	23072	HECW1
ENSG00000002822	1219.39	0.638493	0.113187	5.75524e-09	4.08324e-08	8379	MAD1L1
ENSG00000002834	8979.44	-0.353396	0.0805328	8.48415e-06	4.01669e-05	3927	LASP1
ENSG00000002919	497.934	0.374652	0.127262	0.00226219	0.00701025	29916	SNX11
ENSG00000002933	567.918	-0.506224	0.128057	3.97438e-05	0.00017048	55365	TMEM176A
ENSG00000003056	4929.3	0.615283	0.0806594	8.94263e-15	1.10485e-13	4074	M6PR
ENSG00000003096	523.457	0.113269	0.153125	0.436625	0.591032	90293	KLHL13
ENSG00000003137	66.9188	0.618516	0.393332	0.0338412	0.0774312	56603	CYP26B1
ENSG00000003249	392.29	0.481717	0.144063	0.000449441	0.00160291	79007	DBNDD1
ENSG00000003393	2404.51	-0.0919654	0.0804126	0.246258	0.385793	57679	ALS2
ENSG00000003400	22.3713	-0.145527	0.405747	0.607372	0.739203	843	CASP10
ENSG00000003402	2532.3	-0.695453	0.0841994	4.04122e-17	5.92983e-16	8837	CFLAR
ENSG00000003436	15998	-0.549661	0.0755466	1.61048e-13	1.78131e-12	7035	TFPI
ENSG00000003509	767.904	-0.220409	0.109576	0.0389689	0.0872637	55471	NDUFAF7
ENSG00000003756	3725.62	-0.398811	0.079855	4.03257e-07	2.28038e-06	10181	RBM5
ENSG00000003987	9.96447	0.29287	0.567733	0.314566	0.465383	9108	MTMR7
ENSG00000003989	2391.58	-0.0542082	0.0900614	0.540308	0.684972	6542	SLC7A2
ENSG00000004059	1505.71	-0.120562	0.0937603	0.190131	0.314962	381	ARF5
ENSG00000004139	1154.15	0.344796	0.120683	0.0031612	0.00950422	23098	SARM1
ENSG00000004142	3210.2	0.395306	0.0770309	1.9749e-07	1.16129e-06	26073	POLDIP2
ENSG00000004399	4771.48	0.241264	0.0810122	0.00252009	0.00773204	23129	PLXND1
ENSG00000004455	3093.09	0.643817	0.0770255	2.15293e-17	3.21757e-16	204	AK2
ENSG00000004468	3.04469	0.000885481	0.701908	0.996449	0.998879	952	CD38
ENSG00000004478	3992.9	1.7532	0.0906586	7.28306e-85	1.45642e-82	2288	FKBP4
ENSG00000004487	5019.84	0.43344	0.0825704	9.67138e-08	5.91619e-07	23028	KDM1A
ENSG00000004534	2852.4	-0.0967149	0.0813047	0.227676	0.362816	10180	RBM6
ENSG00000004660	193.842	1.02604	0.200975	2.63258e-08	1.73486e-07	84254	CAMKK1
ENSG00000004700	3689.83	0.100762	0.103349	0.318564	0.469913	5965	RECQL
ENSG00000004766	1233.86	-0.364519	0.103331	0.000302074	0.00111244	55610	CCDC132
ENSG00000004776	82.0756	-0.393839	0.317001	0.123339	0.225038	126393	HSPB6
ENSG00000004777	38.0946	-0.0666559	0.324596	0.795871	0.884724	115703	ARHGAP33
ENSG00000004779	1396.52	0.844253	0.115809	4.57695e-14	5.23937e-13	4706	NDUFAB1
ENSG00000004799	348.31	0.785083	0.232247	0.000135851	0.000533883	5166	PDK4
ENSG00000004838	21.5115	0.405689	0.451374	0.176679	0.298076	51364	ZMYND10
ENSG00000004864	1893.47	1.00793	0.0992737	2.5607e-25	6.22865e-24	10165	SLC25A13
ENSG00000004866	912.635	0.233534	0.110882	0.0305252	0.0709065	7982	ST7
ENSG00000004897	6085.04	0.421727	0.0792117	6.60654e-08	4.1354e-07	996	CDC27
ENSG00000004961	944.086	0.535929	0.107645	3.06937e-07	1.76485e-06	3052	HCCS
ENSG00000004975	3428.09	0.349863	0.0767522	3.85656e-06	1.92141e-05	1856	DVL2
ENSG00000005007	5596.67	0.84451	0.0760882	1.85459e-29	5.76452e-28	5976	UPF1
ENSG00000005020	1929.3	-0.753266	0.094681	3.86248e-16	5.31226e-15	8935	SKAP2
ENSG00000005022	3725.53	0.346815	0.104674	0.000684862	0.00235589	292	SLC25A5
ENSG00000005059	538.684	1.54914	0.145704	9.16654e-28	2.55408e-26	55013	CCDC109B
ENSG00000005073	8.3992	1.18845	1.14588	0.00628915	0.0176607	3207	HOXA11
ENSG00000005075	757.388	0.396758	0.11818	0.000529209	0.00186648	5439	POLR2J
ENSG00000005100	1280.63	0.550223	0.132436	1.47376e-05	6.72371e-05	56919	DHX33
ENSG00000005108	46.3159	0.68954	0.394438	0.0189225	0.0468439	221981	THSD7A
ENSG00000005156	1248.68	0.384159	0.100662	9.42252e-05	0.000380419	3980	LIG3
ENSG00000005175	1318.63	0.375588	0.094901	5.36553e-05	0.000225111	79657	RPAP3
ENSG00000005187	7.5632	-1.22518	1.02194	0.00501467	0.0143803	6296	ACSM3
ENSG00000005189	114.715	-0.176835	0.229375	0.387335	0.542528	81691	AC004381.6
ENSG00000005194	1705.4	0.731186	0.102719	2.59833e-13	2.83234e-12	57019	CIAPIN1
ENSG00000005206	1137.64	0.125899	0.10723	0.228856	0.364392	56928	SPPL2B
ENSG00000005238	1157.88	-0.31703	0.102196	0.00149889	0.00483243	80256	FAM214B
ENSG00000005243	1234.3	0.179188	0.108626	0.0906422	0.17589	51226	COPZ2
ENSG00000005249	2305.41	-0.292124	0.120284	0.0121655	0.0318545	5577	PRKAR2B
ENSG00000005302	775.776	-0.164905	0.115024	0.140211	0.24905	10943	MSL3
ENSG00000005339	3541.9	-0.438648	0.217323	0.0248357	0.0593624	1387	CREBBP
ENSG00000005379	28.3424	-1.44558	0.511335	0.000101673	0.000407781	9256	BZRAP1
ENSG00000005381	1.76069	0.00175227	0.662316	0.993688	0.998879	4353	MPO
ENSG00000005436	973.113	0.864717	0.114505	5.82409e-15	7.2872e-14	6936	GCFC2
ENSG00000005448	294.127	-0.242506	0.169139	0.126954	0.230073	84058	WDR54
ENSG00000005469	2617.41	-0.124339	0.0861352	0.142497	0.252293	54677	CROT
ENSG00000005471	7.47471	0.271472	0.538409	0.354487	0.508141	5244	ABCB4
ENSG00000005483	2799.64	-0.691717	0.21928	0.000426974	0.00152881	55904	KMT2E
ENSG00000005486	1463.42	-0.0909001	0.0887012	0.297377	0.446738	57414	RHBDD2
ENSG00000005513	36.9616	1.98839	0.54036	1.02958e-06	5.57124e-06	30812	SOX8
ENSG00000005700	5732.08	0.169224	0.0811817	0.0344998	0.0786911	25998	IBTK
ENSG00000005801	1200.67	0.798413	0.101839	8.0673e-16	1.08639e-14	7748	ZNF195
ENSG00000005810	8372.03	-0.351496	0.0863226	3.46512e-05	0.00015006	23077	MYCBP2
ENSG00000005812	2017.5	-0.524322	0.0994334	6.68365e-08	4.17904e-07	26224	FBXL3
ENSG00000005882	755.753	-1.11041	0.110662	6.73648e-25	1.59564e-23	5164	PDK2
ENSG00000005884	1086.97	0.0184231	0.104626	0.856977	0.927492	3675	ITGA3
ENSG00000005889	4389.87	0.209843	0.075058	0.00465539	0.0134576	7543	ZFX
ENSG00000005893	9078.09	-0.117461	0.076554	0.120274	0.220657	3920	LAMP2
ENSG00000005955	2987.8	0.0883371	0.09078	0.322034	0.473701	NA	GGNBP2
ENSG00000005961	10.9708	0.141074	0.484474	0.625414	0.75325	3674	ITGA2B
ENSG00000006007	6037.75	-0.0192712	0.0889812	0.825685	0.906124	51573	GDE1
ENSG00000006015	385.397	0.312833	0.156418	0.0347459	0.0791749	55049	C19orf60
ENSG00000006016	172.49	0.767054	0.220163	9.93965e-05	0.000399371	9244	CRLF1
ENSG00000006025	230.579	-1.00313	0.179404	1.90344e-09	1.4186e-08	114881	OSBPL7
ENSG00000006042	3124.91	-0.294519	0.0845275	0.000400718	0.00144533	26022	TMEM98
ENSG00000006062	133.593	-0.671655	0.223564	0.000757131	0.00258014	9020	MAP3K14
ENSG00000006114	2023.6	-0.60662	0.114819	4.83293e-08	3.0772e-07	NA	SYNRG
ENSG00000006118	6747.46	0.65046	0.0912822	3.40221e-13	3.66443e-12	54972	TMEM132A
ENSG00000006125	7813.58	-0.3742	0.115847	0.000870163	0.00293742	163	AP2B1
ENSG00000006128	4.58045	0.405275	0.729139	0.147106	0.258796	6863	TAC1
ENSG00000006194	1874.65	0.973503	0.0946549	7.32914e-26	1.84428e-24	10127	ZNF263
ENSG00000006210	18.0798	0.384179	0.441436	0.196522	0.322992	6376	CX3CL1
ENSG00000006282	1328.27	-0.672729	0.0944247	3.15058e-13	3.40639e-12	64847	SPATA20
ENSG00000006283	51.4951	-0.0885353	0.305622	0.722334	0.830286	8913	CACNA1G
ENSG00000006327	2965.41	0.906342	0.112993	1.20097e-16	1.70896e-15	51330	TNFRSF12A
ENSG00000006432	40.7129	0.212738	0.339847	0.421219	0.576621	4293	MAP3K9
ENSG00000006451	1894.87	-0.00544081	0.0858599	0.948679	0.984808	5898	RALA
ENSG00000006453	203.016	0.518017	0.194912	0.00372957	0.0110267	55971	BAIAP2L1
ENSG00000006459	699.65	-0.610527	0.112463	2.1357e-08	1.42235e-07	80853	KDM7A
ENSG00000006468	1468.8	-0.250055	0.126736	0.0410071	0.0910253	2115	ETV1
ENSG00000006530	1227.62	0.420671	0.0966876	8.77592e-06	4.14353e-05	55750	AGK
ENSG00000006534	919.911	-0.996699	0.109423	6.91349e-21	1.28942e-19	221	ALDH3B1
ENSG00000006576	3343.75	0.122134	0.0843542	0.141563	0.250923	57157	PHTF2
ENSG00000006606	6.96609	0.32554	0.593298	0.263418	0.406861	10344	CCL26
ENSG00000006607	1859.54	0.230465	0.0866765	0.00687991	0.0191319	9855	FARP2
ENSG00000006625	1001.77	1.15117	0.115779	1.58848e-24	3.70433e-23	79017	GGCT
ENSG00000006634	1017.01	1.58196	0.122669	2.06653e-39	1.01516e-37	10926	DBF4
ENSG00000006638	46.0878	1.10048	0.419539	0.000552364	0.00193756	6915	TBXA2R
ENSG00000006652	2964.99	0.386433	0.0877714	7.44941e-06	3.55286e-05	3475	IFRD1
ENSG00000006695	602.776	0.451188	0.120923	0.000113516	0.000451604	1352	COX10
ENSG00000006704	1110.15	-0.014786	0.0993899	0.879252	0.941708	9569	GTF2IRD1
ENSG00000006712	2146.59	0.101864	0.104096	0.316621	0.467444	54623	PAF1
ENSG00000006715	4454.92	-0.431812	0.0767543	1.17648e-08	8.07072e-08	27072	VPS41
ENSG00000006740	137.378	0.0200768	0.21624	0.91819	0.965488	9912	ARHGAP44
ENSG00000006744	2350.84	0.260487	0.0905427	0.00340105	0.0101564	60528	ELAC2
ENSG00000006747	5.8447	0.650711	0.778675	0.0485505	0.105005	85477	SCIN
ENSG00000006756	776.687	-1.14652	0.112502	1.28128e-25	3.17468e-24	414	ARSD
ENSG00000006757	192.774	-0.490095	0.183374	0.00388539	0.011447	8228	PNPLA4
ENSG00000006831	3361.7	0.458054	0.0860727	6.14213e-08	3.86397e-07	79602	ADIPOR2
ENSG00000006837	83.8531	-0.0680222	0.250021	0.755304	0.855648	51265	CDKL3
ENSG00000007047	914.797	-0.240582	0.125093	0.0465978	0.101589	57787	MARK4
ENSG00000007080	637.413	0.137326	0.14916	0.334157	0.487126	115098	CCDC124
ENSG00000007168	7401.31	-0.124948	0.0701775	0.0719823	0.145725	5048	PAFAH1B1
ENSG00000007171	18.0296	4.09919	1.98045	3.95871e-05	0.000169937	4843	NOS2
ENSG00000007202	12946.6	0.173734	0.0706218	0.0129	0.0335368	9703	KIAA0100
ENSG00000007237	943.317	-0.647086	0.113388	3.79659e-09	2.74094e-08	8522	GAS7
ENSG00000007255	76.1726	-0.884123	0.295294	0.000359802	0.00130778	79090	TRAPPC6A
ENSG00000007341	844.165	-0.00559953	0.104867	0.956411	0.990197	54879	ST7L
ENSG00000007372	19.143	4.86148	1.82864	8.98091e-06	4.23175e-05	5080	PAX6
ENSG00000007376	1150.09	1.2412	0.108567	1.5562e-31	5.38523e-30	113000	RPUSD1
ENSG00000007384	2652.83	-0.0465245	0.0848916	0.577883	0.716541	64285	RHBDF1
ENSG00000007392	1763.31	0.206343	0.0906705	0.0205307	0.0503435	55692	LUC7L
ENSG00000007402	3.18515	0.144318	0.617736	0.573119	0.712364	9254	CACNA2D2
ENSG00000007516	11.4827	0.236245	0.501505	0.420834	0.576268	8938	BAIAP3
ENSG00000007520	1183.42	0.618389	0.105281	1.56541e-09	1.17912e-08	115939	TSR3
ENSG00000007541	1089.06	0.129772	0.104445	0.203441	0.331973	9091	PIGQ
ENSG00000007545	1049.72	0.809713	0.114191	2.27588e-13	2.49047e-12	57585	CRAMP1L
ENSG00000007866	1282.72	-0.409346	0.0954674	1.19664e-05	5.53656e-05	7005	TEAD3
ENSG00000007923	2526.8	0.776387	0.0873803	1.256e-19	2.18322e-18	55735	DNAJC11
ENSG00000007933	12.4234	-0.824018	0.611246	0.0198623	0.0489185	2328	FMO3
ENSG00000007944	1001.5	0.219819	0.109859	0.0399798	0.0891027	29116	MYLIP
ENSG00000007952	8.59981	-0.672387	0.64372	0.0468692	0.102036	27035	NOX1
ENSG00000007968	464.242	2.25492	0.196883	2.65075e-33	9.91704e-32	1870	E2F2
ENSG00000008018	3943.45	0.32063	0.103673	0.00153789	0.00494826	5689	PSMB1
ENSG00000008056	13.3009	0.193017	0.464544	0.507659	0.656118	6853	SYN1
ENSG00000008083	1110.24	0.0683168	0.0998171	0.484511	0.635765	3720	JARID2
ENSG00000008086	336.41	-0.92158	0.159576	8.49757e-10	6.57376e-09	6792	CDKL5
ENSG00000008118	15.8599	-1.02339	0.60802	0.00584082	0.016527	57172	CAMK1G
ENSG00000008128	146.076	-0.0876128	0.205205	0.640067	0.765229	728642	CDK11A
ENSG00000008130	2299.86	0.513452	0.0869759	1.84189e-09	1.37591e-08	65220	NADK
ENSG00000008226	6.95426	-0.372714	0.584539	0.213136	0.344509	9940	DLEC1
ENSG00000008256	1308.15	-0.865104	0.103488	8.50429e-18	1.31624e-16	9265	CYTH3
ENSG00000008277	68.8904	0.644741	0.299541	0.00925816	0.0249682	53616	ADAM22
ENSG00000008282	2639.78	-0.224498	0.0886695	0.0100135	0.0268003	6856	SYPL1
ENSG00000008283	408.177	0.775377	0.148175	3.28697e-08	2.14113e-07	1534	CYB561
ENSG00000008294	4787.29	-0.353843	0.0760163	2.40967e-06	1.23725e-05	9043	SPAG9
ENSG00000008300	818.63	-0.222959	0.11599	0.0477957	0.103621	1951	CELSR3
ENSG00000008311	907.868	-0.54114	0.106874	1.94549e-07	1.14515e-06	10157	AASS
ENSG00000008323	4.46277	0.243552	0.624458	0.366554	0.520814	55200	PLEKHG6
ENSG00000008324	514.246	1.25986	0.145611	2.62963e-19	4.49824e-18	51188	SS18L2
ENSG00000008382	184.597	-0.129004	0.18398	0.45065	0.60403	84954	MPND
ENSG00000008394	6156.12	0.124323	0.0935017	0.175524	0.296575	4257	MGST1
ENSG00000008405	525.393	0.735325	0.133967	9.39499e-09	6.51622e-08	1407	CRY1
ENSG00000008441	3271.52	-0.317797	0.212037	0.0979053	0.187217	4784	NFIX
ENSG00000008513	16086.4	-0.475481	0.0762213	2.54608e-10	2.08531e-09	6482	ST3GAL1
ENSG00000008516	3.80112	0.11143	0.606092	0.664577	0.784364	64386	MMP25
ENSG00000008517	81.5972	1.30575	0.412263	5.58513e-05	0.000233933	9235	IL32
ENSG00000008710	5765.27	0.238262	0.0866777	0.00520472	0.0148837	5310	PKD1
ENSG00000008735	24.8072	-0.398136	0.411225	0.171364	0.291459	23542	MAPK8IP2
ENSG00000008838	1907.35	0.405041	0.0902722	4.84798e-06	2.37532e-05	9862	MED24
ENSG00000008853	952.304	-0.283525	0.118653	0.0137135	0.035375	23221	RHOBTB2
ENSG00000008869	1527.19	-0.499279	0.089678	1.38806e-08	9.44187e-08	54497	HEATR5B
ENSG00000008952	8345.72	0.0761806	0.0809782	0.340117	0.493585	7095	SEC62
ENSG00000008988	16687.3	0.137107	0.0993626	0.158746	0.27501	6224	RPS20
ENSG00000009307	32801.9	0.154197	0.0812759	0.0543288	0.115393	7812	CSDE1
ENSG00000009335	8270.28	0.867392	0.0739055	1.0992e-32	4.03878e-31	9690	UBE3C
ENSG00000009413	9720.79	-0.34483	0.110201	0.00130327	0.00425761	5980	REV3L
ENSG00000009694	22.1366	-0.248108	0.413859	0.387603	0.542769	10178	TENM1
ENSG00000009765	1.15405	0.000529431	0.756334	0.997452	0.998879	389434	IYD
ENSG00000009780	577.448	-0.206321	0.126362	0.0909858	0.176496	199870	FAM76A
ENSG00000009830	1156	0.0473537	0.0967753	0.617682	0.747204	29954	POMT2
ENSG00000009844	3055.13	0.437294	0.096692	3.81132e-06	1.90036e-05	51534	VTA1
ENSG00000009954	10572.8	0.839342	0.0703929	1.33216e-33	5.02553e-32	9031	BAZ1B
ENSG00000010017	2548.67	-0.369764	0.094177	6.18485e-05	0.000257478	10048	RANBP9
ENSG00000010030	18.9779	0.146318	0.411941	0.606897	0.738918	51513	ETV7
ENSG00000010072	923.514	0.216741	0.105528	0.0353775	0.0804028	83932	SPRTN
ENSG00000010165	1684.23	-0.255867	0.0913148	0.00432415	0.0125902	51603	METTL13
ENSG00000010219	620.554	0.0747531	0.126533	0.540998	0.685716	8798	DYRK4
ENSG00000010244	8061.41	0.291562	0.0720699	4.27511e-05	0.000182376	7756	ZNF207
ENSG00000010256	5571.38	0.346853	0.0947435	0.000187489	0.000718327	7384	UQCRC1
ENSG00000010270	1564.75	-0.20937	0.0967168	0.027175	0.0641676	83930	STARD3NL
ENSG00000010278	5071.87	-0.127354	0.108811	0.229975	0.365684	928	CD9
ENSG00000010292	1490.47	-1.39888	0.109174	7.23688e-39	3.50926e-37	9918	NCAPD2
ENSG00000010295	1051.45	0.014326	0.108859	0.892648	0.949947	25900	IFFO1
ENSG00000010310	12.2675	-0.315178	0.488464	0.291884	0.440653	2696	GIPR
ENSG00000010318	130.197	-0.428171	0.214672	0.0269956	0.0638362	51533	PHF7
ENSG00000010319	5.90493	-0.0376889	0.561233	0.888909	0.947797	56920	SEMA3G
ENSG00000010322	3997.07	-0.26251	0.0764025	0.000501451	0.0017769	11188	NISCH
ENSG00000010361	244.177	-0.568308	0.17711	0.000552462	0.0019376	80199	FUZ
ENSG00000010379	11.7688	3.19917	1.58512	7.25794e-05	0.000298739	6540	SLC6A13
ENSG00000010404	1446.06	-0.175007	0.127937	0.156476	0.27195	3423	IDS
ENSG00000010438	31.6632	0.375166	0.409764	0.195743	0.321922	5646	PRSS3
ENSG00000010539	820.94	0.989798	0.115789	1.06239e-18	1.74595e-17	7752	ZNF200
ENSG00000010610	1154.25	-0.292533	0.10884	0.00580069	0.0164258	920	CD4
ENSG00000010626	215.892	-0.346861	0.172999	0.0320925	0.074023	10233	LRRC23
ENSG00000010704	393.088	-0.548111	0.153736	0.000163049	0.000631758	3077	HFE
ENSG00000010803	1506.95	0.056459	0.0958548	0.548102	0.691694	22955	SCMH1
ENSG00000010810	1236.54	-0.553762	0.104295	5.00131e-08	3.17993e-07	2534	FYN
ENSG00000010818	2576.36	0.384214	0.0984846	6.66304e-05	0.000276114	3097	HIVEP2
ENSG00000011007	3949.57	0.545408	0.0797618	3.79851e-12	3.70777e-11	6924	TCEB3
ENSG00000011009	1230.77	0.935043	0.101814	4.25237e-21	8.04107e-20	11313	LYPLA2
ENSG00000011021	741.571	-0.477752	0.137054	0.000270835	0.00100758	1185	CLCN6
ENSG00000011028	19845.1	-0.300321	0.0689655	1.07948e-05	5.03155e-05	9902	MRC2
ENSG00000011105	1700.65	-0.565618	0.0896486	1.23909e-10	1.0479e-09	10867	TSPAN9
ENSG00000011114	2736.11	-0.203689	0.084501	0.0143684	0.0368246	55727	BTBD7
ENSG00000011132	395.759	-0.0557894	0.142248	0.682158	0.797412	9546	APBA3
ENSG00000011143	213.239	-0.806165	0.185686	2.45991e-06	1.2619e-05	54903	MKS1
ENSG00000011198	1898.12	-0.0381342	0.0946367	0.681307	0.796652	51099	ABHD5
ENSG00000011201	5.41532	0.698233	0.824926	0.0383872	0.0861491	3730	KAL1
ENSG00000011243	1379.72	-0.565722	0.0961645	1.77592e-09	1.32927e-08	26993	AKAP8L
ENSG00000011258	932.147	-0.778972	0.11805	8.06331e-12	7.6461e-11	54799	MBTD1
ENSG00000011260	1727.02	1.23925	0.114154	1.0093e-28	2.96967e-27	51096	UTP18
ENSG00000011275	3513.97	-0.0284756	0.074487	0.698902	0.811348	54476	RNF216
ENSG00000011295	1880.64	0.399711	0.093824	1.38245e-05	6.33268e-05	54902	TTC19
ENSG00000011304	8296.8	1.0101	0.0702313	5.20422e-48	3.68652e-46	5725	PTBP1
ENSG00000011332	208.844	2.48193	0.249639	1.29845e-26	3.41573e-25	8193	DPF1
ENSG00000011347	77.3679	2.56347	0.440326	4.77251e-12	4.62256e-11	9066	SYT7
ENSG00000011376	1550.39	0.298417	0.0893764	0.000678161	0.00233426	23395	LARS2
ENSG00000011405	6183.84	0.326132	0.0774725	1.9879e-05	8.90573e-05	5286	PIK3C2A
ENSG00000011422	1516	1.21947	0.108689	1.78798e-30	5.86401e-29	5329	PLAUR
ENSG00000011426	633.949	-1.49051	0.148323	4.26552e-25	1.02431e-23	54443	ANLN
ENSG00000011451	1872.03	-0.273156	0.120541	0.0193099	0.0476881	58525	WIZ
ENSG00000011454	2974.78	-0.508298	0.0884172	4.7109e-09	3.37194e-08	23637	RABGAP1
ENSG00000011465	139226	-0.496005	0.084525	2.39361e-09	1.76702e-08	1634	DCN
ENSG00000011478	433.224	0.102453	0.136839	0.435787	0.590235	54814	QPCTL
ENSG00000011485	1840.5	0.415058	0.0925521	4.79428e-06	2.35207e-05	5536	PPP5C
ENSG00000011523	981.996	-0.405684	0.11272	0.000211463	0.000802423	23177	CEP68
ENSG00000011566	3772.13	-0.712894	0.07915	5.46525e-20	9.67096e-19	8491	MAP4K3
ENSG00000011638	1174.68	-0.743523	0.101038	4.19115e-14	4.82217e-13	57146	TMEM159
ENSG00000012048	743.844	-0.0906754	0.126298	0.457591	0.610184	672	BRCA1
ENSG00000012061	1768.66	0.109918	0.0924421	0.225936	0.360556	2067	ERCC1
ENSG00000012124	4.41904	-0.0724467	0.58018	0.784041	0.875734	933	CD22
ENSG00000012171	913.901	-0.38931	0.109514	0.000259222	0.000968525	7869	SEMA3B
ENSG00000012174	945.332	-0.488122	0.284918	0.0410444	0.0910812	51360	MBTPS2
ENSG00000012211	204.458	0.380074	0.184977	0.0265278	0.0628978	4007	PRICKLE3
ENSG00000012232	3716.66	0.259296	0.0744031	0.000419687	0.00150487	2137	EXTL3
ENSG00000012660	5560.72	0.4658	0.0748969	2.94492e-10	2.39462e-09	60481	ELOVL5
ENSG00000012822	1512.32	-1.77885	0.09267	1.02969e-83	2.00586e-81	57658	CALCOCO1
ENSG00000012963	1366.32	0.498512	0.10449	9.78939e-07	5.31374e-06	55148	UBR7
ENSG00000012983	4790.23	-0.335412	0.0735933	3.96763e-06	1.97177e-05	11183	MAP4K5
ENSG00000013016	2483.43	-0.316749	0.0803088	6.30811e-05	0.000262368	30845	EHD3
ENSG00000013275	3201.75	0.835555	0.0908119	5.41076e-21	1.01466e-19	5704	PSMC4
ENSG00000013288	3856.79	-0.39379	0.0807331	7.39693e-07	4.08277e-06	23324	MAN2B2
ENSG00000013293	477.677	-2.67073	0.155016	5.01609e-70	7.12884e-68	57709	SLC7A14
ENSG00000013297	4880.85	-1.32118	0.0995914	1.95176e-41	1.0476e-39	5010	CLDN11
ENSG00000013306	1812.04	0.475679	0.0960335	4.1542e-07	2.34681e-06	51629	SLC25A39
ENSG00000013364	7202.28	-0.253625	0.0845725	0.00231872	0.00716968	9961	MVP
ENSG00000013374	1682.43	-0.385023	0.0967377	4.79364e-05	0.000202812	51667	NUB1
ENSG00000013375	5288.61	0.25182	0.0913509	0.00499665	0.0143413	5238	PGM3
ENSG00000013392	318.276	-0.979505	0.163047	1.70255e-10	1.41912e-09	112611	RWDD2A
ENSG00000013441	2404.89	-0.834242	0.090036	2.97313e-21	5.6839e-20	1195	CLK1
ENSG00000013503	1016.54	0.211361	0.104505	0.038373	0.0861343	55703	POLR3B
ENSG00000013523	431.15	-0.802758	0.13976	1.6296e-09	1.22502e-08	23357	ANGEL1
ENSG00000013561	2997.62	-0.0722556	0.0991124	0.45663	0.609528	9604	RNF14
ENSG00000013563	891.553	-0.173244	0.109423	0.104258	0.196874	1774	DNASE1L1
ENSG00000013573	544.929	1.90226	0.142598	1.6953e-42	9.45893e-41	1663	DDX11
ENSG00000013583	1072.67	-0.772942	0.120998	3.3489e-11	2.98875e-10	50865	HEBP1
ENSG00000013588	595.993	-0.268019	0.120372	0.0215384	0.0524803	9052	GPRC5A
ENSG00000013619	178.723	-1.39495	0.304863	1.669e-07	9.89877e-07	10046	MAMLD1
ENSG00000013810	310.266	-0.352006	0.167979	0.0256308	0.0609919	10460	TACC3
ENSG00000014123	2558.33	-0.0352093	0.0880943	0.684518	0.799424	23376	UFL1
ENSG00000014138	750.471	1.04022	0.130101	9.52747e-17	1.36261e-15	23649	POLA2
ENSG00000014164	465.867	0.0340619	0.146407	0.80758	0.892628	23144	ZC3H3
ENSG00000014216	4323.28	0.0168993	0.0767915	0.823668	0.904833	823	CAPN1
ENSG00000014257	231.865	1.93771	0.193631	1.32923e-25	3.28987e-24	55	ACPP
ENSG00000014641	4316.6	0.423697	0.0896348	1.47057e-06	7.79327e-06	4190	MDH1
ENSG00000014824	4749.02	0.202545	0.0855389	0.0161487	0.0408225	10463	SLC30A9
ENSG00000014914	339.096	-1.40661	0.168656	3.44567e-18	5.46015e-17	10903	MTMR11
ENSG00000014919	1422.64	-0.3158	0.0913809	0.000430787	0.00154075	1355	COX15
ENSG00000015133	57.5377	4.08639	0.620813	1.51618e-12	1.52952e-11	440193	CCDC88C
ENSG00000015153	758.464	-0.071928	0.112173	0.510135	0.658302	10138	YAF2
ENSG00000015171	5095.78	0.225338	0.0789758	0.0038272	0.0112917	10771	ZMYND11
ENSG00000015285	3.95901	-0.139712	0.589307	0.600191	0.733625	7454	WAS
ENSG00000015475	1703.05	1.2621	0.106019	6.03416e-34	2.31894e-32	637	BID
ENSG00000015479	17517.8	0.0959655	0.0837985	0.245067	0.384221	9782	MATR3
ENSG00000015520	231.833	-1.08464	0.190134	7.88954e-10	6.12856e-09	29881	NPC1L1
ENSG00000015532	2224.79	0.0789595	0.0899463	0.371821	0.526527	64132	XYLT2
ENSG00000015568	5.99967	-0.0489359	0.533421	0.860419	0.929659	84220	RGPD5
ENSG00000015676	2625.93	-0.128219	0.0837594	0.120213	0.220581	23386	NUDCD3
ENSG00000016391	147.831	3.10595	0.327239	5.52846e-24	1.24802e-22	55349	CHDH
ENSG00000016402	11.731	1.69078	1.63368	0.00205305	0.00643006	53832	IL20RA
ENSG00000016864	1778.23	-0.552762	0.0965425	4.72662e-09	3.38212e-08	55830	GLT8D1
ENSG00000017260	5118.73	-0.0797451	0.0906879	0.370875	0.525467	27032	ATP2C1
ENSG00000017427	17.148	-0.614486	0.519445	0.0579196	0.121716	3479	IGF1
ENSG00000017483	408.574	1.0666	0.153839	2.8678e-13	3.10511e-12	92745	SLC38A5
ENSG00000017621	33.7981	-0.413268	0.382432	0.143834	0.254082	NA	MAGIX
ENSG00000017797	3006.18	-0.157904	0.0847321	0.0584325	0.122577	10928	RALBP1
ENSG00000018189	2250.29	-0.955092	0.0947747	6.57728e-25	1.56121e-23	22902	RUFY3
ENSG00000018280	7.57654	-0.155076	0.516855	0.588373	0.724588	6556	SLC11A1
ENSG00000018408	6829.85	-0.179439	0.0996068	0.0657192	0.135132	25937	WWTR1
ENSG00000018510	3439.21	0.236014	0.0946239	0.0109832	0.0290924	8540	AGPS
ENSG00000018610	786.836	0.298364	0.119638	0.0100548	0.0268981	63932	CXorf56
ENSG00000018625	4.35866	-0.503703	0.743429	0.0943675	0.181792	477	ATP1A2
ENSG00000018699	848.261	0.589134	0.119	2.98073e-07	1.72045e-06	55622	TTC27
ENSG00000018869	229.523	0.245298	0.176997	0.137778	0.245592	147948	ZNF582
ENSG00000019102	2.59285	0.668562	1.11956	0.0292003	0.0682781	23584	VSIG2
ENSG00000019144	6681.68	0.131275	0.0849111	0.116415	0.214851	23187	PHLDB1
ENSG00000019485	275.59	-0.240037	0.158233	0.109114	0.204398	56981	PRDM11
ENSG00000019549	2749.08	-1.04869	0.0806755	8.77419e-40	4.37683e-38	6591	SNAI2
ENSG00000019582	6.04087	-0.40214	0.602715	0.181927	0.30479	972	CD74
ENSG00000019991	45709.6	0.267463	0.0991478	0.0058458	0.0165391	3082	HGF
ENSG00000019995	3770.39	-0.464189	0.0784278	1.91739e-09	1.42806e-08	54764	ZRANB1
ENSG00000020129	2908.88	0.780127	0.0815619	2.17593e-22	4.45377e-21	23154	NCDN
ENSG00000020181	5365.2	-0.347612	0.0870568	4.8799e-05	0.000206153	25960	GPR124
ENSG00000020256	872.356	0.259488	0.109576	0.0150535	0.0384106	55734	ZFP64
ENSG00000020426	943.374	-0.0160696	0.112786	0.883621	0.944611	4331	MNAT1
ENSG00000020577	3459.32	-0.98998	0.0791007	5.13029e-37	2.25105e-35	23034	SAMD4A
ENSG00000020633	6.93276	0.871925	1.14034	0.0167079	0.0420293	864	RUNX3
ENSG00000020922	825.538	-0.556686	0.118485	1.17321e-06	6.29565e-06	4361	MRE11A
ENSG00000021300	7.15825	-0.19971	0.529712	0.48777	0.63889	58473	PLEKHB1
ENSG00000021355	834.659	-0.64143	0.119761	2.8583e-08	1.87813e-07	1992	SERPINB1
ENSG00000021488	1.7051	-0.0304357	0.662174	0.891133	0.949315	11136	SLC7A9
ENSG00000021574	1365.95	-0.291882	0.099175	0.00263339	0.00804687	6683	SPAST
ENSG00000021645	8.84048	0.610445	0.669677	0.0632874	0.130842	9369	NRXN3
ENSG00000021762	1180.35	-0.345101	0.100022	0.000418142	0.00150076	114879	OSBPL5
ENSG00000021776	3079.19	0.013742	0.0783706	0.859005	0.928778	9716	AQR
ENSG00000021826	665.147	-0.69247	0.122838	4.77478e-09	3.4155e-08	1373	CPS1
ENSG00000022267	5340.55	-0.786385	0.0752212	2.63875e-26	6.80684e-25	2273	FHL1
ENSG00000022277	3085.02	0.176242	0.0995887	0.0706315	0.143468	51507	RTFDC1
ENSG00000022556	10.4835	0.206091	0.50017	0.479624	0.63122	55655	NLRP2
ENSG00000022567	412.927	0.18734	0.147429	0.182902	0.306037	57210	SLC45A4
ENSG00000022840	4676.42	-0.00262684	0.0727264	0.970863	0.998879	9921	RNF10
ENSG00000022976	372.558	-0.265276	0.139202	0.0467717	0.101882	55778	ZNF839
ENSG00000023041	1301.77	0.502864	0.0983211	1.66532e-07	9.87953e-07	64429	ZDHHC6
ENSG00000023171	215.38	0.245656	0.177484	0.138134	0.246106	57476	GRAMD1B
ENSG00000023191	4829.87	0.272439	0.079715	0.000529091	0.00186635	6050	RNH1
ENSG00000023228	5935.8	0.0138038	0.0727717	0.847881	0.92135	4719	NDUFS1
ENSG00000023287	4839.2	-0.652479	0.0840776	2.76947e-15	3.56185e-14	9821	RB1CC1
ENSG00000023318	2580.61	0.0465184	0.0846767	0.576997	0.715767	23071	ERP44
ENSG00000023330	3251.77	0.666507	0.0935359	3.20078e-13	3.45737e-12	211	ALAS1
ENSG00000023445	104.775	0.191959	0.30308	0.439088	0.593425	330	BIRC3
ENSG00000023516	6561.85	-0.0556197	0.111573	0.608735	0.740065	11215	AKAP11
ENSG00000023572	553.336	0.288639	0.137347	0.0284742	0.066864	51022	GLRX2
ENSG00000023608	601.747	0.0327812	0.126688	0.788891	0.879369	6617	SNAPC1
ENSG00000023697	1008.89	0.136186	0.1103	0.205063	0.333992	51071	DERA
ENSG00000023734	5849.29	0.574742	0.075915	1.60124e-14	1.93493e-13	11171	STRAP
ENSG00000023839	45.4788	0.257567	0.318602	0.313752	0.464543	1244	ABCC2
ENSG00000023892	19.9494	-0.0736422	0.399052	0.793241	0.882896	50619	DEF6
ENSG00000023902	3908.41	0.367365	0.0844376	9.81227e-06	4.60016e-05	51177	PLEKHO1
ENSG00000023909	1677.69	-0.609276	0.102463	1.0415e-09	7.97787e-09	2730	GCLM
ENSG00000024048	3172.33	-0.529099	0.0753961	1.12259e-12	1.15148e-11	23304	UBR2
ENSG00000024422	6671.99	-0.374216	0.303773	0.132728	0.238282	30846	EHD2
ENSG00000024526	214.275	-1.30719	0.219449	1.18196e-10	1.00258e-09	55635	DEPDC1
ENSG00000024862	258.247	-0.943109	0.17411	6.25031e-09	4.41646e-08	25901	CCDC28A
ENSG00000025039	101.61	1.67842	0.307426	9.34601e-10	7.19318e-09	58528	RRAGD
ENSG00000025156	1093.41	0.297568	0.103204	0.00315846	0.00949724	3298	HSF2
ENSG00000025293	2051.42	-0.60314	0.0873652	1.98012e-12	1.98336e-11	51230	PHF20
ENSG00000025423	35.6305	0.494495	0.380992	0.08161	0.161498	8630	HSD17B6
ENSG00000025434	550.529	-0.666924	0.124981	2.89153e-08	1.89815e-07	10062	NR1H3
ENSG00000025708	123.187	0.983557	0.261674	1.59161e-05	7.22928e-05	1890	TYMP
ENSG00000025770	1096	1.01115	0.107773	5.12123e-22	1.02775e-20	29781	NCAPH2
ENSG00000025772	1107.91	0.593723	0.112654	5.42496e-08	3.43768e-07	10953	TOMM34
ENSG00000025796	3749.01	-0.237892	0.229083	0.244165	0.383171	11231	SEC63
ENSG00000025800	5688.86	-0.159102	0.0733513	0.0282244	0.0663531	23633	KPNA6
ENSG00000026025	106744	-0.165273	0.0831128	0.0435704	0.0959329	7431	VIM
ENSG00000026036	88.3678	-0.401565	0.262491	0.0751476	0.15101	100533107	RTEL1-TNFRSF6B
ENSG00000026103	1927.57	0.428558	0.0942217	3.44269e-06	1.72838e-05	355	FAS
ENSG00000026297	186.328	-0.135477	0.194532	0.449763	0.603134	8635	RNASET2
ENSG00000026508	24516	-0.466379	0.109463	1.17877e-05	5.4572e-05	960	CD44
ENSG00000026559	275.754	1.49051	0.184872	3.12263e-17	4.62399e-16	3755	KCNG1
ENSG00000026652	963.462	-0.150892	0.105024	0.141263	0.250539	56895	AGPAT4
ENSG00000026950	803.91	-0.345685	0.106454	0.000866353	0.00292587	11119	BTN3A1
ENSG00000027001	1855.52	-0.182468	0.0854799	0.0301264	0.0701388	4285	MIPEP
ENSG00000027075	72.8428	-0.0108614	0.277491	0.963071	0.995586	5583	PRKCH
ENSG00000027697	1635.1	-0.188056	0.0895939	0.0327157	0.0752215	3459	IFNGR1
ENSG00000027847	1257.48	0.275988	0.102833	0.00601679	0.0169634	11285	B4GALT7
ENSG00000027869	0.97456	0.000484213	0.764672	0.99759	NA	9047	SH2D2A
ENSG00000028116	1223.17	0.424357	0.107883	5.34234e-05	0.00022418	7444	VRK2
ENSG00000028137	1506.32	0.50648	0.0958011	6.53446e-08	4.09368e-07	7133	TNFRSF1B
ENSG00000028203	3136.82	0.353836	0.0817642	1.11813e-05	5.19778e-05	55591	VEZT
ENSG00000028277	37.8605	0.505091	0.449645	0.0973444	0.186399	5452	POU2F2
ENSG00000028310	1421.69	0.377543	0.0923362	3.06693e-05	0.000133713	65980	BRD9
ENSG00000028528	2693.98	-0.308426	0.089851	0.000474912	0.00168815	6642	SNX1
ENSG00000028839	1068.13	0.298983	0.112716	0.00637194	0.0178555	9519	TBPL1
ENSG00000029153	1270.25	1.11593	0.118093	2.10727e-22	4.32105e-21	56938	ARNTL2
ENSG00000029363	9475.33	-0.125435	0.081436	0.118236	0.217553	9774	BCLAF1
ENSG00000029364	5859.4	-0.0656402	0.0800278	0.40573	0.560477	55334	SLC39A9
ENSG00000029534	29.4595	0.45557	0.382767	0.108391	0.203246	286	ANK1
ENSG00000029639	641.145	-0.432205	0.144786	0.00173674	0.0055236	51106	TFB1M
ENSG00000029725	5454.74	0.402354	0.0752111	5.98302e-08	3.77228e-07	9135	RABEP1
ENSG00000029993	1260.07	0.739484	0.1129	1.32015e-11	1.22915e-10	3149	HMGB3
ENSG00000030066	4486.98	1.26508	0.0903172	7.67815e-46	4.98572e-44	23279	NUP160
ENSG00000030110	846.12	1.03616	0.111879	1.49215e-21	2.91427e-20	578	BAK1
ENSG00000030304	86.2559	-2.12043	0.316373	6.06764e-14	6.90733e-13	4593	MUSK
ENSG00000030419	401.031	-0.562789	0.146102	5.05113e-05	0.00021279	22807	IKZF2
ENSG00000030582	11833.9	-0.328933	0.0670505	7.22841e-07	3.99658e-06	2896	GRN
ENSG00000031003	3180.42	-0.0522977	0.0766465	0.489649	0.640535	51306	FAM13B
ENSG00000031081	1482.45	-0.329173	0.100871	0.000843602	0.00285458	57514	ARHGAP31
ENSG00000031544	7.5126	-0.539012	0.60572	0.0928806	0.179463	NA	NR2E3
ENSG00000031691	468.701	1.46406	0.15736	6.21756e-22	1.24445e-20	55166	CENPQ
ENSG00000031698	7168.54	0.171583	0.0816678	0.0330674	0.0759219	6301	SARS
ENSG00000031823	2219.53	0.130659	0.092407	0.149878	0.262624	8498	RANBP3
ENSG00000032219	1084.41	-0.556684	0.102	2.17853e-08	1.44817e-07	5926	ARID4A
ENSG00000032389	753.943	0.636574	0.122162	6.41523e-08	4.02234e-07	7260	TSSC1
ENSG00000032444	3031.28	0.271069	0.0873451	0.001601	0.00513014	10908	PNPLA6
ENSG00000032742	700.253	-0.0133472	0.114188	0.904347	0.956675	8100	IFT88
ENSG00000033011	1478.35	0.387405	0.100918	8.5455e-05	0.000347495	56052	ALG1
ENSG00000033030	896.029	0.2499	0.10597	0.0156625	0.039758	55596	ZCCHC8
ENSG00000033050	4653.22	1.16068	0.0839662	1.07211e-44	6.63741e-43	10061	ABCF2
ENSG00000033100	6290.8	0.147983	0.0822325	0.0678847	0.138772	54480	CHPF2
ENSG00000033122	1.32826	0.000661963	0.733899	0.997064	0.998879	57554	LRRC7
ENSG00000033170	2024.61	-0.131883	0.0914452	0.142052	0.251662	2530	FUT8
ENSG00000033178	5018.27	0.248965	0.0747727	0.000750576	0.00256166	55236	UBA6
ENSG00000033327	1302.97	-0.683885	0.0964823	3.91993e-13	4.20202e-12	9846	GAB2
ENSG00000033627	1438.75	-0.388187	0.106398	0.000181553	0.000697831	535	ATP6V0A1
ENSG00000033800	988.861	-0.526191	0.102318	1.33989e-07	8.04185e-07	8554	PIAS1
ENSG00000033867	7108.2	0.388295	0.0814849	1.31349e-06	6.99603e-06	9497	SLC4A7
ENSG00000034053	1594.03	0.299889	0.0932248	0.00104115	0.00346902	321	APBA2
ENSG00000034063	4468.01	3.52012	0.114714	4.26256e-208	1.37601e-204	NA	UHRF1
ENSG00000034152	711.126	-0.230511	0.153986	0.114953	0.21287	5606	MAP2K3
ENSG00000034239	6.73444	-0.0854282	0.523393	0.761749	0.860404	79645	EFCAB1
ENSG00000034510	37028.5	0.241337	0.0869467	0.00477691	0.0137754	9168	TMSB10
ENSG00000034533	491.57	0.543953	0.136989	3.29244e-05	0.000142993	28990	ASTE1
ENSG00000034677	1267.18	-0.440441	0.0952989	2.35912e-06	1.21377e-05	25897	RNF19A
ENSG00000034693	1317.41	0.350059	0.107275	0.000812746	0.00275926	8504	PEX3
ENSG00000034713	1636.4	-0.278216	0.10025	0.00455185	0.0131802	11345	GABARAPL2
ENSG00000035115	1328.16	-0.669479	0.0963888	1.1502e-12	1.1782e-11	26751	SH3YL1
ENSG00000035141	1542.43	0.947252	0.103068	3.82144e-21	7.24438e-20	84908	FAM136A
ENSG00000035403	22593.6	0.0323823	0.0717617	0.648253	0.771556	7414	VCL
ENSG00000035499	239.899	1.99322	0.207595	5.19503e-24	1.17745e-22	55789	DEPDC1B
ENSG00000035664	77.7141	0.153504	0.270782	0.505957	0.654497	23604	DAPK2
ENSG00000035681	3376.36	0.181946	0.0793636	0.0201367	0.0495068	8439	NSMAF
ENSG00000035687	2929.53	-0.179882	0.107599	0.0865352	0.169366	159	ADSS
ENSG00000035862	20072.8	-0.614909	0.0832233	5.5716e-14	6.34584e-13	7077	TIMP2
ENSG00000035928	3575.15	0.674263	0.0822384	7.30357e-17	1.05523e-15	5981	RFC1
ENSG00000036054	2293.99	-0.34911	0.0934581	0.000139354	0.000547077	55773	TBC1D23
ENSG00000036257	4417.54	0.147642	0.0724496	0.0393193	0.0878852	8452	CUL3
ENSG00000036448	12.7942	0.146951	0.473731	0.611785	0.742295	9172	MYOM2
ENSG00000036530	42.9708	-0.00124711	0.327132	0.996153	0.998879	10858	CYP46A1
ENSG00000036549	3888.04	0.00209872	0.0864793	0.980329	0.998879	26009	ZZZ3
ENSG00000036672	37.1661	-0.30523	0.372299	0.271016	0.416127	9099	USP2
ENSG00000037042	361.288	-0.802374	0.163121	1.53587e-07	9.14036e-07	27175	TUBG2
ENSG00000037241	662.087	0.322271	0.127702	0.00887831	0.0240671	51121	RPL26L1
ENSG00000037280	21.4264	3.15295	1.23931	1.85226e-05	8.34272e-05	2324	FLT4
ENSG00000037474	3380.53	1.06258	0.0848574	3.87695e-37	1.72456e-35	54888	NSUN2
ENSG00000037637	1204.55	-0.392642	0.0952377	2.56832e-05	0.000113198	54455	FBXO42
ENSG00000037749	2299.93	-0.594474	0.0848038	9.60352e-13	9.9137e-12	4238	MFAP3
ENSG00000037757	1099.6	0.599189	0.107478	9.70789e-09	6.72087e-08	84245	MRI1
ENSG00000037897	345.172	0.976647	0.191194	3.0132e-08	1.97246e-07	4234	METTL1
ENSG00000037965	26.213	-0.200892	0.389825	0.474057	0.625643	3224	HOXC8
ENSG00000038002	496.264	0.0654709	0.128476	0.5976	0.731487	175	AGA
ENSG00000038210	1152.02	0.469697	0.113994	2.16349e-05	9.63318e-05	55300	PI4K2B
ENSG00000038219	5036.62	-0.264786	0.0784387	0.000622955	0.00216268	259282	BOD1L1
ENSG00000038274	2361.98	-0.269213	0.0903062	0.00240672	0.00741541	27430	MAT2B
ENSG00000038358	1987.78	0.285328	0.092259	0.0016265	0.0052008	23644	EDC4
ENSG00000038382	20734.6	-0.514281	0.067208	1.02954e-14	1.26095e-13	7204	TRIO
ENSG00000038427	41932.3	0.146362	0.114676	0.189248	0.313778	1462	VCAN
ENSG00000038532	1254.35	-0.266024	0.114831	0.0171008	0.0429029	23274	CLEC16A
ENSG00000038945	474.056	-0.56081	0.142472	3.59944e-05	0.000155549	4481	MSR1
ENSG00000039123	3792.31	0.522802	0.0798283	2.92606e-11	2.62173e-10	23517	SKIV2L2
ENSG00000039139	3104.14	-1.37549	0.0949589	8.08647e-49	5.99115e-47	1767	DNAH5
ENSG00000039319	5521.24	0.13396	0.0735807	0.0655161	0.134821	9765	ZFYVE16
ENSG00000039523	892.105	-0.30746	0.335161	0.242912	0.381584	79567	FAM65A
ENSG00000039537	2.49976	0.0172095	0.62878	0.942777	0.981069	729	C6
ENSG00000039560	7268.34	-0.308488	0.0711768	1.1707e-05	5.42208e-05	26064	RAI14
ENSG00000039600	1.4625	-0.0765486	0.679653	0.724454	0.831834	11063	SOX30
ENSG00000039650	757.135	0.347286	0.124617	0.00390984	0.0115085	11284	PNKP
ENSG00000040199	1939.04	1.08852	0.103058	2.90279e-27	7.96047e-26	23035	PHLPP2
ENSG00000040275	982.043	0.616314	0.106846	2.96174e-09	2.1673e-08	54908	SPDL1
ENSG00000040341	1927.78	-0.256946	0.0895189	0.00348966	0.0103853	27067	STAU2
ENSG00000040487	1124.16	0.84105	0.102805	4.20136e-17	6.16081e-16	54896	PQLC2
ENSG00000040531	813.398	-0.166913	0.115649	0.137444	0.245189	1497	CTNS
ENSG00000040608	21.6944	3.09077	1.50389	6.97045e-05	0.000287902	65078	RTN4R
ENSG00000040633	3164.48	0.480236	0.0849102	8.77736e-09	6.11035e-08	79142	PHF23
ENSG00000040933	1291.98	-0.362602	0.0919874	5.87734e-05	0.000245399	3631	INPP4A
ENSG00000041353	1148.98	-0.148764	0.104138	0.143715	0.253911	5874	RAB27B
ENSG00000041357	4463.45	0.706415	0.101785	1.03039e-12	1.06076e-11	5685	PSMA4
ENSG00000041515	4.28579	-0.109661	0.600483	0.672164	0.79006	23026	MYO16
ENSG00000041802	2955.03	0.959499	0.090539	2.8429e-27	7.80572e-26	55341	LSG1
ENSG00000041880	279.918	-0.68335	0.164646	9.33456e-06	4.38804e-05	10039	PARP3
ENSG00000041982	108750	0.338072	0.0986585	0.000461818	0.00164393	3371	TNC
ENSG00000041988	571.162	0.306525	0.124991	0.0111292	0.0294309	90326	THAP3
ENSG00000042062	1730.39	-1.15692	0.140256	9.30411e-18	1.43121e-16	140876	FAM65C
ENSG00000042088	721.155	0.1262	0.113044	0.251254	0.391909	55775	TDP1
ENSG00000042286	959.567	0.117136	0.103812	0.248253	0.388273	84883	AIFM2
ENSG00000042317	911.854	-1.03121	0.107568	6.81464e-23	1.44728e-21	55812	SPATA7
ENSG00000042429	2257.11	0.702284	0.0964482	8.85213e-14	9.98161e-13	9440	MED17
ENSG00000042445	2015.82	-0.189677	0.102943	0.059414	0.124244	54884	RETSAT
ENSG00000042493	557.339	-0.28839	0.136683	0.0279108	0.0657047	822	CAPG
ENSG00000042753	3096.88	0.480367	0.0930979	1.39263e-07	8.33846e-07	1175	AP2S1
ENSG00000042781	8.40556	-0.463524	0.565724	0.138075	0.246045	7399	USH2A
ENSG00000042832	34.9306	-0.218863	0.350971	0.415486	0.570571	7038	TG
ENSG00000042980	62.4802	-0.282446	0.302788	0.255043	0.39667	10863	ADAM28
ENSG00000043093	2795.44	-0.107477	0.0867418	0.208011	0.337796	54165	DCUN1D1
ENSG00000043143	1528.63	-0.646471	0.0925053	9.27073e-13	9.59646e-12	23338	JADE2
ENSG00000043355	14.5102	2.48231	1.94187	0.000521138	0.00184175	7546	ZIC2
ENSG00000043514	686.541	0.134819	0.118171	0.239787	0.377699	54802	TRIT1
ENSG00000043591	3.36354	0.000926576	0.696647	0.99634	0.998879	153	ADRB1
ENSG00000044090	3395.99	-0.68832	0.0876639	1.16569e-15	1.54674e-14	9820	CUL7
ENSG00000044115	14974	-0.162181	0.0780954	0.0353784	0.0804028	1495	CTNNA1
ENSG00000044446	418.815	-0.765348	0.146021	3.27035e-08	2.13091e-07	5256	PHKA2
ENSG00000044459	1156.67	-0.262677	0.0983322	0.00636412	0.017838	54875	CNTLN
ENSG00000044524	28.8535	0.650537	0.459791	0.0382983	0.0860008	2042	EPHA3
ENSG00000044574	18272.6	0.428328	0.116123	0.000141975	0.000556789	3309	HSPA5
ENSG00000046604	359.115	-0.0460237	0.161606	0.763284	0.861449	1829	DSG2
ENSG00000046647	273.059	-0.835323	0.167901	1.00906e-07	6.14765e-07	54960	GEMIN8
ENSG00000046651	717.384	-0.438608	0.110947	4.75588e-05	0.000201365	8481	OFD1
ENSG00000046653	54.7109	0.561372	0.327742	0.0321488	0.0740866	2824	GPM6B
ENSG00000046889	3.38589	0.374171	0.738685	0.164928	0.282939	80243	PREX2
ENSG00000047056	1531.52	0.533564	0.0897989	1.37474e-09	1.04105e-08	22884	WDR37
ENSG00000047188	2615.74	0.15422	0.0797536	0.0499733	0.107659	64848	YTHDC2
ENSG00000047230	887.131	-0.211633	0.104553	0.0382072	0.0858218	56474	CTPS2
ENSG00000047249	2508.02	-0.0282653	0.103514	0.779984	0.872985	51606	ATP6V1H
ENSG00000047315	8483.11	0.499661	0.086589	4.24702e-09	3.04957e-08	5431	POLR2B
ENSG00000047346	714.507	-1.22568	0.140508	1.45014e-19	2.51295e-18	56204	FAM214A
ENSG00000047365	40.8277	1.97983	0.63514	7.87155e-06	3.7447e-05	116984	ARAP2
ENSG00000047410	10503.4	-0.00758067	0.0789485	0.922492	0.967895	7175	TPR
ENSG00000047457	3.786	0.000283728	0.806175	0.998259	0.998879	1356	CP
ENSG00000047578	1023.41	-0.443905	0.10702	2.05041e-05	9.16762e-05	23247	KIAA0556
ENSG00000047579	228.873	-0.201106	0.201327	0.275263	0.421418	84062	DTNBP1
ENSG00000047597	44.4206	0.862731	0.438776	0.00642335	0.0179906	7504	XK
ENSG00000047617	7.05549	-0.312946	0.555532	0.289598	0.437904	57101	ANO2
ENSG00000047621	1490.79	0.505202	0.0989035	1.71193e-07	1.01387e-06	57102	C12orf4
ENSG00000047634	1451.89	1.40874	0.0953926	1.26373e-50	1.00907e-48	6322	SCML1
ENSG00000047644	1277.95	-0.0810483	0.100589	0.410359	0.565178	55841	WWC3
ENSG00000047648	1270.77	0.232751	0.1131	0.0343493	0.0784032	395	ARHGAP6
ENSG00000047662	10.1119	1.47393	1.0474	0.00200191	0.00627946	27146	FAM184B
ENSG00000047849	13346.9	-0.350743	0.0949947	0.000164752	0.00063781	4134	MAP4
ENSG00000047932	3936.72	0.0988452	0.0772989	0.195293	0.321389	57120	GOPC
ENSG00000047936	12.0595	1.82879	1.75956	0.0015976	0.0051207	6098	ROS1
ENSG00000048028	1299.28	-0.0100365	0.0936447	0.913055	0.961923	57646	USP28
ENSG00000048052	124.752	0.032608	0.227357	0.872564	0.937591	9734	HDAC9
ENSG00000048140	1475.82	0.10655	0.0968152	0.261543	0.404526	26262	TSPAN17
ENSG00000048162	998.206	2.20774	0.119409	3.6643e-79	6.46892e-77	51491	NOP16
ENSG00000048342	2184.23	-0.803248	0.084371	3.02117e-22	6.1283e-21	57545	CC2D2A
ENSG00000048392	4137	0.217201	0.0975652	0.023052	0.0556939	50484	RRM2B
ENSG00000048405	2010.88	0.470587	0.0937726	3.00789e-07	1.73347e-06	168850	ZNF800
ENSG00000048471	1606.35	-0.759045	0.0901749	8.15162e-18	1.26339e-16	92017	SNX29
ENSG00000048540	20.3779	-1.29886	0.605046	0.00091093	0.00306177	55885	LMO3
ENSG00000048544	2152.21	0.374703	0.102529	0.000182233	0.000700166	55173	MRPS10
ENSG00000048649	3106.92	-0.708292	0.0900565	9.67411e-16	1.29276e-14	51773	RSF1
ENSG00000048707	4802.35	-0.554829	0.0855059	3.96461e-11	3.51602e-10	55187	VPS13D
ENSG00000048740	1248.9	-0.245662	0.119433	0.0338469	0.0774355	10659	CELF2
ENSG00000048828	7590.95	0.336741	0.066555	3.22351e-07	1.84737e-06	23196	FAM120A
ENSG00000048991	1035.15	-0.0256111	0.162092	0.867257	0.9345	23518	R3HDM1
ENSG00000049089	70.8003	-0.223492	0.274898	0.337736	0.490982	1298	COL9A2
ENSG00000049130	8867.44	0.599517	0.0784784	8.6761e-15	1.07309e-13	4254	KITLG
ENSG00000049167	602.028	0.0871444	0.122594	0.462947	0.615221	1161	ERCC8
ENSG00000049192	240.071	-0.251657	0.172969	0.12034	0.220741	11174	ADAMTS6
ENSG00000049239	5312.25	-0.69117	0.0729956	7.99863e-22	1.59528e-20	9563	H6PD
ENSG00000049245	5060.4	-0.0414552	0.0886771	0.634543	0.760718	9341	VAMP3
ENSG00000049246	503.547	0.37986	0.187883	0.0286661	0.0672097	8863	PER3
ENSG00000049249	2.66381	0.000823817	0.710183	0.996613	0.998879	3604	TNFRSF9
ENSG00000049323	40329.5	-0.242273	0.0870673	0.0046714	0.0134969	4052	LTBP1
ENSG00000049449	15483.6	0.149468	0.0782437	0.052936	0.113009	5954	RCN1
ENSG00000049540	248.452	0.923952	0.234158	8.9815e-06	4.23175e-05	2006	ELN
ENSG00000049541	1176.02	1.95226	0.114136	1.30266e-67	1.70152e-65	5982	RFC2
ENSG00000049618	3166.33	-0.46551	0.130209	0.00020024	0.000762524	57492	ARID1B
ENSG00000049656	3829.61	0.446501	0.0885822	2.84711e-07	1.64585e-06	81037	CLPTM1L
ENSG00000049759	1741.33	-0.248352	0.106372	0.0167079	0.0420293	23327	NEDD4L
ENSG00000049768	1.49674	-0.287436	0.81767	0.195308	0.321389	50943	FOXP3
ENSG00000049769	310.745	0.461486	0.153426	0.00149526	0.00482211	89801	PPP1R3F
ENSG00000049860	8173.43	-0.00167889	0.0841555	0.983843	0.998879	3074	HEXB
ENSG00000049883	327.404	-0.33588	0.152176	0.0201271	0.0494899	79810	PTCD2
ENSG00000050030	56.2521	7.11017	1.41542	2.29287e-09	1.69597e-08	340533	KIAA2022
ENSG00000050130	2706.89	0.152135	0.0987051	0.11553	0.213566	51528	JKAMP
ENSG00000050165	17004.7	-0.341077	0.073386	2.55088e-06	1.30449e-05	27122	DKK3
ENSG00000050327	8.90083	-0.118951	0.497086	0.678644	0.794753	7984	ARHGEF5
ENSG00000050344	458.978	-0.142164	0.13758	0.281838	0.428782	9603	NFE2L3
ENSG00000050393	1281.19	0.253639	0.0969359	0.00756774	0.0208166	63933	MCUR1
ENSG00000050405	4052.66	-0.194114	0.0885444	0.0257726	0.0612583	51474	LIMA1
ENSG00000050426	926.597	-0.454912	0.108384	1.60739e-05	7.298e-05	25875	LETMD1
ENSG00000050438	72.6868	-0.0990556	0.266349	0.664249	0.784101	9498	SLC4A8
ENSG00000050555	48.8418	2.30411	0.483617	3.11759e-09	2.27472e-08	10319	LAMC3
ENSG00000050628	10.6298	1.00188	1.01406	0.011423	0.0301302	5733	PTGER3
ENSG00000050730	7.31759	-0.253651	0.56295	0.377262	0.532778	79931	TNIP3
ENSG00000050748	1729.68	-0.0807598	0.0869633	0.345322	0.498614	5601	MAPK9
ENSG00000050767	1.04783	0.000600305	0.743911	0.997242	NA	91522	COL23A1
ENSG00000050820	2756.34	0.188137	0.082414	0.0205352	0.0503435	9564	BCAR1
ENSG00000051009	595.936	-0.250852	0.11852	0.0290763	0.0680456	84067	FAM160A2
ENSG00000051108	2290.84	-0.569122	0.0861943	1.76665e-11	1.61624e-10	9709	HERPUD1
ENSG00000051128	1722.63	0.185162	0.0967994	0.0509612	0.109527	9454	HOMER3
ENSG00000051180	229.917	0.971375	0.222304	1.19064e-06	6.38161e-06	5888	RAD51
ENSG00000051341	354.048	0.786571	0.164427	3.2355e-07	1.85377e-06	10721	POLQ
ENSG00000051382	1020.18	0.0761735	0.262604	0.736073	0.841966	5291	PIK3CB
ENSG00000051523	1468.94	0.22027	0.10141	0.026349	0.0625298	1535	CYBA
ENSG00000051596	223.631	0.0658423	0.184304	0.700736	0.81307	84321	THOC3
ENSG00000051620	1843.75	-0.0781036	0.0967389	0.410175	0.564959	23593	HEBP2
ENSG00000051825	1828.82	0.116753	0.0878622	0.176739	0.29811	10198	MPHOSPH9
ENSG00000052126	4336.17	-0.361007	0.0846195	1.45394e-05	6.63732e-05	54477	PLEKHA5
ENSG00000052723	2461.04	-0.602462	0.0870899	1.79808e-12	1.80584e-11	80143	SIKE1
ENSG00000052749	2483.35	1.66179	0.0902753	4.41643e-77	7.39244e-75	23223	RRP12
ENSG00000052795	1239.29	-0.279542	0.109027	0.00849333	0.0231011	57600	FNIP2
ENSG00000052802	3713.36	0.820747	0.102936	2.51269e-16	3.50273e-15	6307	MSMO1
ENSG00000052841	6903.63	-0.232988	0.0747185	0.00159836	0.00512242	55761	TTC17
ENSG00000052850	1.06836	0.000517421	0.758513	0.997489	NA	60529	ALX4
ENSG00000053108	114.684	-0.675348	0.242557	0.00148933	0.00480501	23105	FSTL4
ENSG00000053254	4374.31	-1.12088	0.0912069	6.31473e-36	2.61344e-34	1112	FOXN3
ENSG00000053328	1.46625	-0.258653	0.77029	0.252796	0.393798	728464	METTL24
ENSG00000053371	1438.07	-0.241597	0.105047	0.0184821	0.0458947	8574	AKR7A2
ENSG00000053372	2325.14	2.01948	0.0924403	5.09359e-108	1.91833e-105	51154	MRTO4
ENSG00000053438	184.987	0.163444	0.188568	0.349191	0.502686	4826	NNAT
ENSG00000053501	391.054	-0.0726211	0.13929	0.586833	0.72352	55850	USE1
ENSG00000053524	13.7168	-0.544395	0.554474	0.0901367	0.17503	23101	MCF2L2
ENSG00000053702	2.48989	-0.220612	0.6593	0.384167	0.539361	83714	NRIP2
ENSG00000053747	1288.1	-0.442788	0.106624	2.01217e-05	9.00733e-05	3909	LAMA3
ENSG00000053770	1963.56	0.172425	0.0889029	0.0485347	0.104991	55745	AP5M1
ENSG00000053900	1347.77	-0.0410274	0.0923553	0.651022	0.773673	29945	ANAPC4
ENSG00000054116	1994.85	0.223455	0.101253	0.0240384	0.0577746	27095	TRAPPC3
ENSG00000054118	5804.35	-0.471155	0.0764478	4.1467e-10	3.31458e-09	9967	THRAP3
ENSG00000054148	1893.66	0.519379	0.100946	1.34998e-07	8.10024e-07	29085	PHPT1
ENSG00000054267	3537.91	0.0510286	0.0784356	0.509823	0.658012	51742	ARID4B
ENSG00000054277	757.504	-0.451587	0.109381	2.18748e-05	9.72465e-05	23596	OPN3
ENSG00000054282	1019.14	-0.36691	0.102679	0.00025293	0.000946897	10806	SDCCAG8
ENSG00000054356	704.459	-0.379461	0.138637	0.00425842	0.0124196	5798	PTPRN
ENSG00000054392	408.179	-0.489156	0.139983	0.000254179	0.000951098	55733	HHAT
ENSG00000054523	4794.3	0.146618	0.0905803	0.099494	0.189599	23095	KIF1B
ENSG00000054598	1368.36	0.881322	0.098408	4.25224e-20	7.61997e-19	2296	FOXC1
ENSG00000054611	927.992	-0.134638	0.103421	0.182872	0.30601	25771	TBC1D22A
ENSG00000054654	2370.41	1.19801	0.104645	1.3379e-31	4.67498e-30	23224	SYNE2
ENSG00000054690	33.5344	1.23641	0.513659	0.000623257	0.00216327	57475	PLEKHH1
ENSG00000054793	2550.17	-0.792302	0.0877842	3.28415e-20	5.91801e-19	10079	ATP9A
ENSG00000054938	27.5589	-0.458519	0.462497	0.132677	0.238228	25884	CHRDL2
ENSG00000054965	2918.76	-0.0948135	0.083669	0.250068	0.39041	23201	FAM168A
ENSG00000054967	681.088	3.28413	0.162823	2.31947e-92	6.02448e-90	84957	RELT
ENSG00000054983	1902.81	-0.408847	0.102592	4.46014e-05	0.000189732	2581	GALC
ENSG00000055044	3656.66	1.97124	0.0860651	3.61768e-118	1.63497e-115	51602	NOP58
ENSG00000055070	4428.87	0.171215	0.0863397	0.0439038	0.0965448	26099	SZRD1
ENSG00000055118	139.356	-0.258262	0.214539	0.183033	0.306167	3757	KCNH2
ENSG00000055130	3759.76	0.431934	0.0826291	1.09294e-07	6.62477e-07	8454	CUL1
ENSG00000055147	1031.42	-0.394395	0.101531	6.9895e-05	0.000288636	10827	FAM114A2
ENSG00000055163	464.011	0.86032	0.15769	6.8175e-09	4.79773e-08	26999	CYFIP2
ENSG00000055208	2454.5	-0.395847	0.115678	0.000419226	0.00150393	23118	TAB2
ENSG00000055211	2985.91	0.0430264	0.0858019	0.61051	0.741305	116254	GINM1
ENSG00000055332	5353.5	-0.0192757	0.0921388	0.831327	0.909665	5610	EIF2AK2
ENSG00000055483	1763.78	0.681464	0.123957	1.11007e-08	7.63135e-08	57602	USP36
ENSG00000055609	6220.4	-0.0896417	0.222572	0.65389	0.775844	58508	KMT2C
ENSG00000055732	26.8752	0.40448	0.41793	0.167473	0.28624	55283	MCOLN3
ENSG00000055917	5442.73	0.0704054	0.0965561	0.457026	0.609724	23369	PUM2
ENSG00000055950	1362.7	0.119013	0.106195	0.25096	0.391532	84545	MRPL43
ENSG00000055955	8.14108	-0.495929	0.58831	0.11625	0.214582	3700	ITIH4
ENSG00000056050	615.992	0.296286	0.122506	0.0124206	0.0324659	54969	C4orf27
ENSG00000056097	8912.11	0.0523045	0.0734461	0.471323	0.623127	51663	ZFR
ENSG00000056277	777.47	0.40927	0.11525	0.00025171	0.000942642	55609	ZNF280C
ENSG00000056291	5.96267	0.240525	0.577969	0.394242	0.549771	10886	NPFFR2
ENSG00000056487	4.77636	0.885652	1.19248	0.0153791	0.0391397	112885	PHF21B
ENSG00000056558	67.7946	-0.513974	0.289815	0.0334908	0.0767597	7185	TRAF1
ENSG00000056586	5975.71	-0.167432	0.0690556	0.0143062	0.0366861	54542	RC3H2
ENSG00000056661	380.219	-0.262592	0.212543	0.172556	0.293045	NA	PCGF2
ENSG00000056736	151.896	4.65331	0.436078	1.39094e-27	3.85658e-26	55540	IL17RB
ENSG00000056972	674.852	-0.703122	0.123534	3.33202e-09	2.42024e-08	10758	TRAF3IP2
ENSG00000056998	785.177	-0.680755	0.124858	1.43761e-08	9.75252e-08	8908	GYG2
ENSG00000057019	12965.3	0.378066	0.0854095	6.78819e-06	3.25813e-05	131566	DCBLD2
ENSG00000057252	4782.87	-0.0532683	0.0765605	0.481147	0.63274	6646	SOAT1
ENSG00000057468	51.2031	1.73328	0.374691	5.0197e-08	3.19072e-07	4438	MSH4
ENSG00000057593	9.2675	0.358983	0.56027	0.232141	0.368195	2155	F7
ENSG00000057608	11003	0.514247	0.0889871	3.87673e-09	2.79612e-08	2665	GDI2
ENSG00000057657	319.351	0.281159	0.159346	0.0620709	0.128739	639	PRDM1
ENSG00000057663	1493.97	0.108032	0.106065	0.296819	0.446048	9474	ATG5
ENSG00000057704	84.3188	5.01704	1.62806	3.70933e-06	1.85401e-05	57458	TMCC3
ENSG00000057757	1525.59	0.580377	0.100663	3.41167e-09	2.47571e-08	57095	PITHD1
ENSG00000057935	1183.43	-0.774235	0.100532	2.67228e-15	3.43881e-14	57504	MTA3
ENSG00000058056	1103.07	0.218984	0.125583	0.0711618	0.144387	8975	USP13
ENSG00000058063	3339.83	-0.43103	0.0821533	9.86747e-08	6.0231e-07	23200	ATP11B
ENSG00000058085	316.311	0.538109	0.352759	0.0490214	0.105902	3918	LAMC2
ENSG00000058091	1943.85	-0.136334	0.094457	0.141257	0.250539	5218	CDK14
ENSG00000058262	24267.2	0.332454	0.0653742	2.8351e-07	1.63975e-06	29927	SEC61A1
ENSG00000058272	5186.4	-0.134308	0.0719298	0.0590361	0.123579	4659	PPP1R12A
ENSG00000058335	1.73086	0.000731307	0.723236	0.996869	0.998879	5923	RASGRF1
ENSG00000058404	26.0499	2.42589	1.08052	5.92381e-05	0.000247157	816	CAMK2B
ENSG00000058453	570.716	-0.19661	0.135029	0.129863	0.234237	9696	CROCC
ENSG00000058600	1650.76	0.780462	0.0995095	8.49684e-16	1.14152e-14	55718	POLR3E
ENSG00000058668	6214.39	-0.617159	0.112109	1.35759e-08	9.25132e-08	493	ATP2B4
ENSG00000058673	7856.58	-0.425994	0.0767178	1.81602e-08	1.21988e-07	9877	ZC3H11A
ENSG00000058729	1382.94	0.405053	0.108947	0.000133459	0.000524849	55781	RIOK2
ENSG00000058799	930.425	-0.249543	0.107393	0.0171801	0.0430683	54432	YIPF1
ENSG00000058804	1459.13	0.221693	0.101766	0.0258864	0.06149	55706	NDC1
ENSG00000058866	44.8168	0.325359	0.33167	0.214171	0.345762	1608	DGKG
ENSG00000059122	1379	-0.186973	0.0955975	0.0460757	0.100606	84256	FLYWCH1
ENSG00000059145	736.981	-0.609173	0.112231	2.15622e-08	1.43433e-07	64718	UNKL
ENSG00000059377	3897.37	0.0809242	0.104456	0.427828	0.582914	6916	TBXAS1
ENSG00000059378	366.823	0.256063	0.152468	0.0772116	0.154355	64761	PARP12
ENSG00000059573	5502.04	0.866038	0.0846461	1.92158e-25	4.71466e-24	5832	ALDH18A1
ENSG00000059588	1059.16	0.190356	0.104343	0.061811	0.128283	6894	TARBP1
ENSG00000059691	537.393	-0.374854	0.124272	0.00178818	0.00566885	5188	PET112
ENSG00000059728	911.85	0.602069	0.115811	7.7577e-08	4.80671e-07	4084	MXD1
ENSG00000059758	3535.54	-0.0285117	0.0872939	0.73994	0.8447	5128	CDK17
ENSG00000059769	850.442	0.0564961	0.10875	0.594219	0.728769	548645	DNAJC25
ENSG00000059804	2894.78	0.205909	0.0943476	0.0260935	0.0619624	6515	SLC2A3
ENSG00000059915	225.07	0.571301	0.191297	0.00114641	0.00378181	5662	PSD
ENSG00000060069	1011.15	-0.0130768	0.100399	0.894144	0.950709	9150	CTDP1
ENSG00000060138	5218.3	0.0251223	0.0882059	0.772162	0.867655	8531	YBX3
ENSG00000060140	11.4998	-0.0574295	0.488908	0.840845	0.916222	55359	STYK1
ENSG00000060237	11112.6	0.0376915	0.115443	0.736963	0.842345	65125	WNK1
ENSG00000060339	4767.61	0.127365	0.0817674	0.114105	0.21152	55749	CCAR1
ENSG00000060491	1243.66	0.380706	0.106617	0.000248463	0.000931954	11054	OGFR
ENSG00000060642	416.187	-1.07535	0.14806	2.57934e-14	3.04362e-13	55650	PIGV
ENSG00000060656	1228.35	0.77077	0.0999513	2.50551e-15	3.23157e-14	10076	PTPRU
ENSG00000060688	2006.19	0.807532	0.0952348	3.89595e-18	6.15212e-17	9410	SNRNP40
ENSG00000060718	449.823	-0.24885	0.135531	0.0559719	0.11826	1301	COL11A1
ENSG00000060749	3735.91	0.0722317	0.249743	0.740487	0.845047	79832	QSER1
ENSG00000060762	589.551	0.0118736	0.137145	0.928192	0.971215	51660	MPC1
ENSG00000060971	964.168	-0.239539	0.105856	0.0204097	0.0500649	30	ACAA1
ENSG00000060982	14549.5	-0.169072	0.0888706	0.0529956	0.113104	586	BCAT1
ENSG00000061273	1819.54	-0.545135	0.103764	6.97249e-08	4.34521e-07	51564	HDAC7
ENSG00000061337	671.107	0.0570382	0.123481	0.633243	0.759698	11178	LZTS1
ENSG00000061455	83.3887	1.08562	0.352353	0.000141265	0.000554195	93166	PRDM6
ENSG00000061656	51.1658	0.538447	0.337402	0.0432793	0.0953571	6676	SPAG4
ENSG00000061676	13510.1	-0.0357958	0.0716747	0.613645	0.743747	10787	NCKAP1
ENSG00000061794	1844.23	0.560607	0.0963573	2.66534e-09	1.96057e-08	60488	MRPS35
ENSG00000061918	1052.79	-0.790091	0.127561	1.08934e-10	9.27845e-10	2983	GUCY1B3
ENSG00000061936	1940.57	0.678122	0.0903979	1.86544e-14	2.2422e-13	6433	SFSWAP
ENSG00000061938	549.707	-0.528358	0.127403	1.63021e-05	7.39417e-05	10188	TNK2
ENSG00000061987	4139.76	-0.194093	0.0770377	0.0107154	0.0284899	23041	MON2
ENSG00000062194	3763.39	0.495289	0.0819743	8.29317e-10	6.42444e-09	65056	GPBP1
ENSG00000062282	45.8683	0.767317	0.383502	0.00843769	0.0229663	84649	DGAT2
ENSG00000062370	619.542	0.221315	0.121422	0.0598422	0.124943	7771	ZNF112
ENSG00000062485	4600.25	0.621565	0.0885167	8.0053e-13	8.34006e-12	1431	CS
ENSG00000062524	34.0833	-0.210069	0.339483	0.426785	0.581839	4058	LTK
ENSG00000062582	200.611	0.406754	0.194708	0.0229164	0.0554256	64951	MRPS24
ENSG00000062598	1523.74	-0.415558	0.08973	2.38648e-06	1.2259e-05	63916	ELMO2
ENSG00000062650	5679.68	0.816271	0.0783165	3.23128e-26	8.31632e-25	23063	WAPAL
ENSG00000062716	6921.5	-0.0835775	0.0963446	0.376277	0.531753	81671	VMP1
ENSG00000062725	4008.55	-0.424636	0.0835395	2.39815e-07	1.39848e-06	10513	APPBP2
ENSG00000062822	966.008	1.43396	0.111227	2.57393e-39	1.26167e-37	5424	POLD1
ENSG00000063046	19466.5	-0.236394	0.0755026	0.00152479	0.0049096	1975	EIF4B
ENSG00000063127	134.82	0.0352102	0.235006	0.865892	0.933475	28968	SLC6A16
ENSG00000063169	77.3688	-0.708657	0.312485	0.00553743	0.0157435	29998	GLTSCR1
ENSG00000063176	592.566	0.223408	0.123321	0.0611484	0.127129	56848	SPHK2
ENSG00000063177	11137.6	0.231213	0.0873926	0.00714757	0.0197958	6141	RPL18
ENSG00000063180	113.956	-0.519848	0.239859	0.0137027	0.0353509	770	CA11
ENSG00000063241	1209.85	0.699375	0.107368	1.98084e-11	1.80561e-10	79763	ISOC2
ENSG00000063244	5159.16	0.811415	0.0787079	1.08215e-25	2.69905e-24	11338	U2AF2
ENSG00000063245	2042.98	0.171482	0.0909086	0.0548489	0.116258	29924	EPN1
ENSG00000063322	1416	-0.00460964	0.0957424	0.960847	0.99412	55588	MED29
ENSG00000063438	3389.03	-0.543048	0.0772542	9.89191e-13	1.01974e-11	57491	AHRR
ENSG00000063587	902.149	-0.056837	0.128312	0.646391	0.769898	10838	ZNF275
ENSG00000063601	1154.8	-0.0723333	0.0957594	0.441166	0.595275	8776	MTMR1
ENSG00000063660	8589.82	0.287533	0.0868591	0.000763373	0.00260023	2817	GPC1
ENSG00000063761	217.798	-0.502966	0.190884	0.00417211	0.0121978	57143	ADCK1
ENSG00000063854	571.662	-0.193263	0.144978	0.162989	0.280656	3029	HAGH
ENSG00000063978	4412.44	1.06313	0.0790078	1.93555e-42	1.072e-40	6047	RNF4
ENSG00000064012	641.164	-0.266346	0.123264	0.0254892	0.0606869	841	CASP8
ENSG00000064042	869.866	-0.580868	0.113959	1.43203e-07	8.55849e-07	22998	LIMCH1
ENSG00000064102	1230.94	0.485319	0.105933	2.55103e-06	1.30449e-05	55726	ASUN
ENSG00000064115	1684.95	0.347597	0.09169	0.000111968	0.000445893	51768	TM7SF3
ENSG00000064199	202.145	0.234341	0.188162	0.178459	0.300384	53340	SPA17
ENSG00000064205	18.8616	-0.528991	0.480049	0.0900157	0.174825	8839	WISP2
ENSG00000064218	1.08078	-0.228674	0.826033	0.242543	NA	58524	DMRT3
ENSG00000064225	114.296	0.409047	0.235563	0.0495316	0.106841	10402	ST3GAL6
ENSG00000064309	284.743	-0.59305	0.173589	0.000243697	0.000915361	50937	CDON
ENSG00000064313	2959.13	0.506938	0.0880969	4.57871e-09	3.28044e-08	6873	TAF2
ENSG00000064393	16471	-1.49873	0.215001	1.19553e-13	1.33476e-12	28996	HIPK2
ENSG00000064419	3061.95	0.292032	0.0809906	0.000253974	0.000950487	23534	TNPO3
ENSG00000064489	3.50268	0.0755381	0.594545	0.770336	0.866076	NA	MEF2BNB-MEF2B
ENSG00000064490	1351	0.731608	0.108607	3.85203e-12	3.75515e-11	8625	RFXANK
ENSG00000064545	722.17	0.416842	0.119499	0.000313217	0.00114955	54929	TMEM161A
ENSG00000064547	61.1641	-0.223134	0.288072	0.353353	0.506934	9170	LPAR2
ENSG00000064601	9501.95	-0.0964986	0.066804	0.144771	0.255423	5476	CTSA
ENSG00000064607	3696.76	0.104827	0.0777033	0.171782	0.292038	10147	SUGP2
ENSG00000064651	2722	0.850668	0.0882242	7.58578e-23	1.60052e-21	6558	SLC12A2
ENSG00000064652	435.869	0.019997	0.129844	0.873166	0.937964	28966	SNX24
ENSG00000064655	193.283	0.434833	0.191782	0.0137375	0.0354288	2139	EYA2
ENSG00000064666	7378.39	-0.265977	0.0836691	0.00124674	0.00408594	1265	CNN2
ENSG00000064687	396.054	-1.19167	0.150265	1.20797e-16	1.71785e-15	10347	ABCA7
ENSG00000064692	1123.7	-0.195504	0.122513	0.0992731	0.189242	9627	SNCAIP
ENSG00000064703	1611.46	0.574904	0.0909834	1.13029e-10	9.60552e-10	11218	DDX20
ENSG00000064726	5023.21	0.331101	0.0934858	0.000304577	0.00112057	53339	BTBD1
ENSG00000064763	351.798	0.850737	0.157857	1.02745e-08	7.09359e-08	55711	FAR2
ENSG00000064886	20.658	-0.209036	0.404834	0.462185	0.614389	1117	CHI3L2
ENSG00000064932	2279.09	-0.290122	0.0856287	0.000574698	0.00200873	22904	SBNO2
ENSG00000064933	1302.15	0.389914	0.0966463	3.77261e-05	0.000162535	5378	PMS1
ENSG00000064961	1403.94	0.0569538	0.100134	0.561228	0.702124	10362	HMG20B
ENSG00000064989	95.2238	0.175543	0.247787	0.418041	0.573313	10203	CALCRL
ENSG00000064995	1218.31	0.585407	0.106243	1.47424e-08	9.98603e-08	6882	TAF11
ENSG00000064999	1180.47	-0.403602	0.0968358	2.06155e-05	9.21015e-05	23294	ANKS1A
ENSG00000065000	7217.86	0.34597	0.0741412	2.31059e-06	1.19026e-05	8943	AP3D1
ENSG00000065029	680.939	-0.475897	0.112687	1.35757e-05	6.22882e-05	7629	ZNF76
ENSG00000065054	1293.93	0.0669464	0.0993155	0.49123	0.642034	9351	SLC9A3R2
ENSG00000065057	360.988	0.428644	0.155835	0.00364522	0.0107999	4913	NTHL1
ENSG00000065060	1224.18	0.0501126	0.0973715	0.599503	0.733	54887	UHRF1BP1
ENSG00000065135	5520.35	0.218191	0.0855536	0.00956828	0.0257127	2773	GNAI3
ENSG00000065150	10912.1	0.580279	0.0758386	8.42586e-15	1.04328e-13	3843	IPO5
ENSG00000065154	4110	0.0723244	0.0925247	0.426021	0.581153	4942	OAT
ENSG00000065183	3011.91	1.28467	0.0887949	1.05115e-48	7.76235e-47	10885	WDR3
ENSG00000065243	3365.74	-0.247028	0.0813502	0.00206538	0.00646418	5586	PKN2
ENSG00000065268	803.162	0.783272	0.13379	9.12871e-10	7.03552e-09	57418	WDR18
ENSG00000065308	4063.35	-1.15276	0.117521	6.02372e-24	1.35576e-22	9697	TRAM2
ENSG00000065320	238.958	0.813491	0.190121	3.17504e-06	1.60005e-05	9423	NTN1
ENSG00000065325	25.1563	-0.239487	0.385827	0.392802	0.548248	9340	GLP2R
ENSG00000065328	1216.48	3.06532	0.153327	1.8476e-91	4.63892e-89	55388	MCM10
ENSG00000065357	677.182	-0.789366	0.116652	2.4487e-12	2.43009e-11	1606	DGKA
ENSG00000065361	12.424	-0.0467125	0.474582	0.870603	0.93658	2065	ERBB3
ENSG00000065413	442.708	-0.793763	0.134086	5.88874e-10	4.63328e-09	91526	ANKRD44
ENSG00000065427	4579.16	0.426972	0.0944751	3.96253e-06	1.96967e-05	3735	KARS
ENSG00000065457	1222.15	0.106549	0.0959454	0.25742	0.399499	23536	ADAT1
ENSG00000065485	1214.41	0.0795271	0.099491	0.414304	0.569397	10954	PDIA5
ENSG00000065491	602.934	-0.364315	0.121642	0.00195934	0.00615702	55633	TBC1D22B
ENSG00000065518	2246.25	0.285994	0.105222	0.00535255	0.0152659	4710	NDUFB4
ENSG00000065526	4937.68	1.1564	0.303597	7.9854e-06	3.79328e-05	23013	SPEN
ENSG00000065534	55899.4	-0.780617	0.0675775	1.4033e-31	4.89357e-30	4638	MYLK
ENSG00000065548	3933.26	0.846247	0.0876375	6.73555e-23	1.43183e-21	55854	ZC3H15
ENSG00000065559	1830.11	-0.014833	0.0992914	0.878757	0.941326	6416	MAP2K4
ENSG00000065600	652.105	0.625009	0.11952	6.06071e-08	3.81806e-07	55248	TMEM206
ENSG00000065609	4.33544	0.0438516	0.572082	0.869114	0.935387	9892	SNAP91
ENSG00000065613	5429.41	0.181323	0.0827848	0.0262305	0.0622552	9748	SLK
ENSG00000065615	1377.92	0.276251	0.098089	0.00402215	0.0117976	51167	CYB5R4
ENSG00000065621	96.73	1.22618	0.289952	1.15201e-06	6.19071e-06	119391	GSTO2
ENSG00000065665	381.546	0.0173487	0.153972	0.905646	0.957527	55176	SEC61A2
ENSG00000065675	6.69996	0.791169	0.923407	0.0250976	0.0599186	5588	PRKCQ
ENSG00000065717	15.9453	0.47678	0.500378	0.125795	0.228339	7089	TLE2
ENSG00000065802	2024.48	-0.0285126	0.0862517	0.737003	0.842348	51665	ASB1
ENSG00000065809	1833.12	-0.011957	0.0898847	0.892357	0.949858	83641	FAM107B
ENSG00000065833	3265.57	-0.140691	0.0820817	0.0820572	0.162191	4199	ME1
ENSG00000065882	1676.51	0.804919	0.0962203	1.04283e-17	1.59978e-16	23216	TBC1D1
ENSG00000065883	3991.12	0.107976	0.0726144	0.132647	0.2382	8621	CDK13
ENSG00000065911	7876.64	0.376839	0.0933804	3.85634e-05	0.000165953	10797	MTHFD2
ENSG00000065923	651.73	0.108556	0.120101	0.351254	0.504852	84679	SLC9A7
ENSG00000065970	691.951	-0.722509	0.174763	8.59926e-06	4.06737e-05	55810	FOXJ2
ENSG00000065978	20295.1	0.467323	0.0858562	3.0594e-08	1.9998e-07	4904	YBX1
ENSG00000065989	318.319	-0.427737	0.199445	0.0189895	0.0469944	5141	PDE4A
ENSG00000066027	1664.44	-0.491713	0.097263	2.34284e-07	1.36799e-06	5525	PPP2R5A
ENSG00000066044	2961.31	0.667087	0.0859395	2.57902e-15	3.32259e-14	1994	ELAVL1
ENSG00000066056	23.3453	2.93969	1.03487	7.41898e-06	3.53984e-05	7075	TIE1
ENSG00000066084	4248.5	0.140865	0.0753178	0.0583494	0.122449	57609	DIP2B
ENSG00000066117	1693.1	0.0787225	0.095737	0.401775	0.556849	6602	SMARCD1
ENSG00000066135	3082.34	0.0260369	0.0751581	0.725893	0.833105	9682	KDM4A
ENSG00000066136	873.074	0.0135362	0.11023	0.899724	0.95416	4802	NFYC
ENSG00000066185	4.62488	-0.264236	0.594002	0.348231	0.501687	84217	ZMYND12
ENSG00000066248	10.0562	0.620593	0.622229	0.061073	0.127031	25791	NGEF
ENSG00000066279	603.625	-1.14328	0.132306	3.29989e-19	5.60659e-18	259266	ASPM
ENSG00000066322	2134.02	0.274632	0.0962152	0.00358098	0.0106263	64834	ELOVL1
ENSG00000066379	351.981	0.0212564	0.157626	0.886912	0.946785	30834	ZNRD1
ENSG00000066382	20.5925	-0.599197	0.477377	0.0576023	0.121162	744	MPPED2
ENSG00000066422	2640.47	0.816368	0.0877569	2.26871e-21	4.37423e-20	27107	ZBTB11
ENSG00000066427	742.344	-1.24354	0.118031	3.17857e-27	8.6642e-26	4287	ATXN3
ENSG00000066455	2775.99	-0.113378	0.0932153	0.215332	0.347313	9950	GOLGA5
ENSG00000066468	5.67221	0.968364	1.24051	0.0119264	0.0312828	2263	FGFR2
ENSG00000066557	1272.19	0.402544	0.0968301	2.165e-05	9.63611e-05	55631	LRRC40
ENSG00000066583	1116.67	-0.314936	0.100699	0.00138093	0.00448217	51015	ISOC1
ENSG00000066629	2645.95	-0.154218	0.0932304	0.0919426	0.17797	2009	EML1
ENSG00000066651	758.609	0.252828	0.118307	0.0275682	0.0649863	60487	TRMT11
ENSG00000066654	2908.83	0.548766	0.089495	4.04775e-10	3.24121e-09	55623	THUMPD1
ENSG00000066697	2190.4	0.0427822	0.0839295	0.604874	0.737355	91283	MSANTD3
ENSG00000066735	17.8228	4.34084	1.94523	2.58337e-05	0.000113794	26153	KIF26A
ENSG00000066739	2759.74	-0.862358	0.0937643	5.00967e-21	9.41794e-20	55102	ATG2B
ENSG00000066777	4080.73	-0.422251	0.0794852	7.03773e-08	4.38345e-07	10565	ARFGEF1
ENSG00000066827	863.12	0.222698	0.107145	0.0331003	0.0759779	57623	ZFAT
ENSG00000066855	1079.01	0.193497	0.102251	0.0529271	0.113	9650	MTFR1
ENSG00000066923	32.2777	0.513075	0.397758	0.0771709	0.154308	10734	STAG3
ENSG00000066926	1492.73	-0.318655	0.0890431	0.000270319	0.00100583	2235	FECH
ENSG00000066933	3211.71	-0.530012	0.079199	1.08892e-11	1.0189e-10	4649	MYO9A
ENSG00000067057	8497.65	0.749799	0.0823964	1.99475e-20	3.63218e-19	5214	PFKP
ENSG00000067064	4183.16	1.11127	0.0970258	1.40738e-31	4.90024e-30	3422	IDI1
ENSG00000067066	1525.54	-1.0497	0.091196	8.27146e-32	2.90685e-30	6672	SP100
ENSG00000067082	1653.02	-1.3005	0.137715	1.85309e-22	3.80674e-21	1316	KLF6
ENSG00000067113	1761.85	-0.780533	0.101462	2.77938e-15	3.57256e-14	8611	PPAP2A
ENSG00000067141	3589.73	-0.890107	0.0840713	4.12165e-27	1.11675e-25	4756	NEO1
ENSG00000067167	17289.6	-0.290038	0.0809147	0.00027634	0.00102654	23471	TRAM1
ENSG00000067177	741.922	0.306215	0.124592	0.0109716	0.029065	5255	PHKA1
ENSG00000067182	3843.48	-0.582518	0.0854131	3.81708e-12	3.72268e-11	7132	TNFRSF1A
ENSG00000067191	211.222	0.0363988	0.176936	0.825859	0.906227	782	CACNB1
ENSG00000067208	3054.3	-0.362266	0.0854006	1.61639e-05	7.33447e-05	7813	EVI5
ENSG00000067221	465.483	-0.28038	0.14369	0.0411612	0.0912687	9399	STOML1
ENSG00000067225	51257.7	0.374454	0.0865526	1.08135e-05	5.03818e-05	5315	PKM
ENSG00000067248	3883.46	0.230543	0.0823631	0.00450289	0.0130635	54505	DHX29
ENSG00000067334	4796.22	1.65789	0.0885963	1.53911e-79	2.73853e-77	30836	DNTTIP2
ENSG00000067365	634.232	-0.0240878	0.113768	0.827715	0.907601	79091	METTL22
ENSG00000067369	5820.52	-0.402985	0.0726095	1.93895e-08	1.29821e-07	7158	TP53BP1
ENSG00000067445	2186.65	-0.0309198	0.089386	0.724973	0.832209	7216	TRO
ENSG00000067533	1512.78	1.01156	0.0984493	7.20472e-26	1.815e-24	51018	RRP15
ENSG00000067560	13741.1	0.214056	0.0812736	0.00754801	0.020775	387	RHOA
ENSG00000067596	2960.12	-0.101087	0.0823636	0.213072	0.34443	1659	DHX8
ENSG00000067601	51.6516	-0.0746955	0.298848	0.761254	0.860145	NA	PMS2P4
ENSG00000067606	100.327	-0.156305	0.243707	0.465475	0.61789	5590	PRKCZ
ENSG00000067704	4645.51	-0.13318	0.0786387	0.0861521	0.168698	55699	IARS2
ENSG00000067715	481.443	0.00941119	0.1339	0.941788	0.980535	6857	SYT1
ENSG00000067798	1898.97	-0.00875841	0.0882667	0.919648	0.966168	89795	NAV3
ENSG00000067829	1168.12	0.304351	0.0971249	0.00137598	0.00446739	3421	IDH3G
ENSG00000067836	245.997	0.117756	0.164228	0.447346	0.600984	79641	ROGDI
ENSG00000067840	33.5626	1.4007	0.504019	0.000134965	0.000530584	57595	PDZD4
ENSG00000067900	5275.07	0.0477705	0.0735847	0.51139	0.659432	6093	ROCK1
ENSG00000067955	2885.27	0.844153	0.0935841	2.75992e-20	4.99727e-19	865	CBFB
ENSG00000067992	118.808	0.714855	0.25085	0.00105322	0.00350612	5165	PDK3
ENSG00000068001	2062.86	0.473136	0.107243	5.83576e-06	2.82924e-05	8692	HYAL2
ENSG00000068024	1298.5	-0.374129	0.104452	0.000241431	0.000907305	9759	HDAC4
ENSG00000068028	1031.14	0.691974	0.113151	2.67466e-10	2.18666e-09	11186	RASSF1
ENSG00000068078	155.779	3.21105	0.298804	3.03516e-29	9.2683e-28	2261	FGFR3
ENSG00000068079	212.883	-0.590686	0.178578	0.000362719	0.00131774	3430	IFI35
ENSG00000068097	886.854	-0.544837	0.104158	7.89381e-08	4.88168e-07	63897	HEATR6
ENSG00000068120	1280.87	0.0499707	0.11251	0.648202	0.771556	80347	COASY
ENSG00000068137	696.579	0.719162	0.128366	5.24545e-09	3.73092e-08	79990	PLEKHH3
ENSG00000068305	2577.57	-0.45649	0.0949624	9.14471e-07	4.98776e-06	4205	MEF2A
ENSG00000068308	1482.68	-0.271813	0.0904551	0.00221843	0.00688787	55593	OTUD5
ENSG00000068323	2235.54	-0.24097	0.0949672	0.00966242	0.0259266	7030	TFE3
ENSG00000068354	370.098	-0.383967	0.145225	0.00555699	0.0157931	4943	TBC1D25
ENSG00000068366	24574.7	0.0676007	0.221104	0.733965	0.840278	2182	ACSL4
ENSG00000068383	1117.22	0.136711	0.0990333	0.158626	0.274883	3632	INPP5A
ENSG00000068394	584.597	-0.00260048	0.126841	0.983073	0.998879	27238	GPKOW
ENSG00000068400	1105.43	-0.0690994	0.111307	0.523875	0.670746	56850	GRIPAP1
ENSG00000068438	1476.84	0.821333	0.109979	1.32209e-14	1.60447e-13	24140	FTSJ1
ENSG00000068489	125.868	-1.68829	0.243621	1.00223e-13	1.1245e-12	55771	PRR11
ENSG00000068615	13.596	2.03732	1.76785	0.00106734	0.00354686	65055	REEP1
ENSG00000068650	1546.53	-0.125707	0.135717	0.335267	0.488272	23250	ATP11A
ENSG00000068654	4653.82	0.586758	0.0784088	3.00507e-14	3.51115e-13	25885	POLR1A
ENSG00000068697	15503.7	-0.665137	0.108964	3.19142e-10	2.58297e-09	9741	LAPTM4A
ENSG00000068724	603.671	-0.128904	0.147497	0.359796	0.51386	57217	TTC7A
ENSG00000068745	2658.39	0.016821	0.0936476	0.854806	0.925946	51447	IP6K2
ENSG00000068781	1.48593	-0.175578	0.719554	0.422794	0.578198	286749	STON1-GTF2A1L
ENSG00000068784	873.457	-0.231952	0.107683	0.0271754	0.0641676	55133	SRBD1
ENSG00000068793	4892.87	-0.146957	0.0810465	0.0659342	0.135508	NA	CYFIP1
ENSG00000068796	2299.19	0.607484	0.108029	7.13798e-09	5.01078e-08	3796	KIF2A
ENSG00000068831	2.53486	-0.540743	0.979541	0.0542506	0.115272	10235	RASGRP2
ENSG00000068878	4963.36	0.0564288	0.0982084	0.55756	0.699488	23198	PSME4
ENSG00000068885	999.269	-0.684358	0.103643	1.15721e-11	1.08056e-10	57560	IFT80
ENSG00000068903	1477.26	0.0399802	0.095336	0.668998	0.787525	22933	SIRT2
ENSG00000068912	3625.28	-0.357049	0.0990755	0.000229463	0.000864915	27248	ERLEC1
ENSG00000068971	992.935	-0.196417	0.105029	0.0554705	0.117361	5526	PPP2R5B
ENSG00000068976	12.421	1.42463	0.848757	0.00146506	0.00473416	5837	PYGM
ENSG00000069011	2054.08	0.0091407	0.0849426	0.912991	0.961923	5307	PITX1
ENSG00000069020	739.023	-1.50102	0.136611	2.05583e-29	6.36378e-28	375449	MAST4
ENSG00000069188	5.86807	0.0679731	0.5347	0.807232	0.892358	54549	SDK2
ENSG00000069248	3335.01	0.159712	0.0918626	0.0766729	0.153488	55746	NUP133
ENSG00000069275	15609.1	-0.0935281	0.0698667	0.176181	0.297457	64710	NUCKS1
ENSG00000069329	6827.03	-0.0291434	0.0774741	0.703219	0.814696	55737	VPS35
ENSG00000069345	4157.99	0.536516	0.101552	6.09793e-08	3.83974e-07	10294	DNAJA2
ENSG00000069399	230.689	-0.605584	0.191448	0.000567954	0.0019867	602	BCL3
ENSG00000069424	183.465	-0.552942	0.200724	0.00250446	0.00769034	8514	KCNAB2
ENSG00000069431	54.5841	-0.517842	0.317162	0.0434074	0.0956114	10060	ABCC9
ENSG00000069482	339.431	3.57811	0.253022	8.72753e-47	5.89012e-45	51083	GAL
ENSG00000069493	216.438	-1.37744	0.205798	9.56948e-13	9.88307e-12	29121	CLEC2D
ENSG00000069509	367.671	-0.0153254	0.165125	0.921621	0.967335	139341	FUNDC1
ENSG00000069535	3.44576	-0.41904	0.732591	0.13779	0.245594	4129	MAOB
ENSG00000069667	2518.14	0.434276	0.0942648	2.56906e-06	1.31282e-05	6095	RORA
ENSG00000069696	5.08076	-0.0412179	0.558978	0.878966	0.94146	1815	DRD4
ENSG00000069702	1534.29	-0.794981	0.0952856	1.31398e-17	2.00622e-16	7049	TGFBR3
ENSG00000069712	356.126	-1.27581	0.152376	2.87986e-18	4.59254e-17	NA	KIAA1107
ENSG00000069812	2.75388	0.000888125	0.70148	0.996443	0.998879	54626	HES2
ENSG00000069849	6512.42	0.520548	0.104707	3.33664e-07	1.90785e-06	483	ATP1B3
ENSG00000069869	3609.23	0.0967443	0.0764946	0.200355	0.328063	4734	NEDD4
ENSG00000069943	479.538	-0.162397	0.132512	0.203113	0.331557	9488	PIGB
ENSG00000069956	4563.31	0.150947	0.0799975	0.0557619	0.117872	5597	MAPK6
ENSG00000069966	729.356	-0.572012	0.125427	2.16656e-06	1.12057e-05	10681	GNB5
ENSG00000069974	1229.33	0.235418	0.121659	0.0456723	0.0998603	5873	RAB27A
ENSG00000069998	887.381	0.577335	0.112853	1.31339e-07	7.89538e-07	27440	CECR5
ENSG00000070010	1755.51	0.672591	0.0951362	4.68207e-13	4.97886e-12	7353	UFD1L
ENSG00000070018	5326.9	-0.327791	0.0834088	6.5722e-05	0.000272649	4040	LRP6
ENSG00000070047	2996.41	0.885706	0.0915655	4.85564e-23	1.03806e-21	57661	PHRF1
ENSG00000070061	3605.75	0.593716	0.0762716	2.84379e-15	3.64292e-14	8518	IKBKAP
ENSG00000070081	2718.68	0.230504	0.0886865	0.00819764	0.0223858	4925	NUCB2
ENSG00000070087	4960.95	0.0545847	0.0758709	0.46645	0.618857	5217	PFN2
ENSG00000070159	298.134	0.807254	0.172844	5.20258e-07	2.91141e-06	5774	PTPN3
ENSG00000070182	0.962831	-0.0692973	0.764995	0.680305	NA	6710	SPTB
ENSG00000070193	196.04	-0.757858	0.221437	0.000129209	0.000509374	2255	FGF10
ENSG00000070214	6236.79	-0.437768	0.113574	7.15915e-05	0.000295264	23446	SLC44A1
ENSG00000070269	1229.72	-0.286863	0.0968031	0.0024855	0.00763628	54916	TMEM260
ENSG00000070366	2326.81	-0.0761819	0.0885872	0.381892	0.537271	23293	SMG6
ENSG00000070367	6393.09	0.335263	0.0797701	2.01724e-05	9.02822e-05	10640	EXOC5
ENSG00000070371	381.832	-0.598236	0.142477	1.03445e-05	4.83563e-05	8218	CLTCL1
ENSG00000070404	1120.45	0.836943	0.121115	7.37137e-13	7.70805e-12	10272	FSTL3
ENSG00000070413	3077.95	-0.0517653	0.0824231	0.524027	0.670903	9993	DGCR2
ENSG00000070423	944.811	1.60461	0.11518	1.74178e-45	1.11194e-43	55658	RNF126
ENSG00000070444	499.977	-0.539899	0.173443	0.000839288	0.00284083	4335	MNT
ENSG00000070476	1054.95	0.232332	0.0997808	0.0173444	0.0434465	79364	ZXDC
ENSG00000070495	1465.84	1.69841	0.107224	5.60961e-58	5.70993e-56	23210	JMJD6
ENSG00000070501	805.136	0.568375	0.125002	2.33843e-06	1.20395e-05	5423	POLB
ENSG00000070540	4552.31	-0.372845	0.08272	4.7041e-06	2.31084e-05	55062	WIPI1
ENSG00000070610	1902.49	0.346182	0.0910271	0.00010694	0.000427097	57704	GBA2
ENSG00000070614	8070.46	-0.186573	0.085582	0.0267832	0.0633937	3340	NDST1
ENSG00000070669	3703.76	0.184065	0.0890536	0.035513	0.08066	440	ASNS
ENSG00000070718	2232.15	0.912585	0.0858484	2.38684e-27	6.56949e-26	10947	AP3M2
ENSG00000070731	40.8736	-0.142845	0.322404	0.578217	0.716813	10610	ST6GALNAC2
ENSG00000070756	14768.4	-0.2339	0.200092	0.202033	0.330176	26986	PABPC1
ENSG00000070759	262.747	-0.318631	0.167271	0.0426926	0.0942023	10420	TESK2
ENSG00000070761	1180.19	0.953438	0.119595	1.50285e-16	2.11985e-15	29105	C16orf80
ENSG00000070770	3025.14	-0.0179482	0.103621	0.85935	0.928917	1459	CSNK2A2
ENSG00000070778	1564.12	-1.36077	0.0941685	1.34229e-48	9.84794e-47	11099	PTPN21
ENSG00000070785	1232.17	0.925464	0.126338	2.55601e-14	3.01766e-13	8891	EIF2B3
ENSG00000070808	64.4641	-0.336453	0.287391	0.161204	0.278287	815	CAMK2A
ENSG00000070814	2931.19	0.621215	0.0889586	1.05731e-12	1.08699e-11	6949	TCOF1
ENSG00000070831	9964.17	0.194465	0.090933	0.0294803	0.0688546	998	CDC42
ENSG00000070882	1788.48	0.273494	0.088883	0.00174355	0.00554291	26031	OSBPL3
ENSG00000070950	1099.32	1.52135	0.115198	3.88804e-41	2.05756e-39	56852	RAD18
ENSG00000070961	16330.2	0.591833	0.0797916	4.87283e-14	5.56399e-13	490	ATP2B1
ENSG00000071051	1419.45	0.406411	0.0980601	2.26915e-05	0.00010072	8440	NCK2
ENSG00000071054	11364.9	0.00861945	0.0860559	0.91896	0.965849	9448	MAP4K4
ENSG00000071073	22.1641	3.04655	1.09367	8.91352e-06	4.20323e-05	11320	MGAT4A
ENSG00000071082	15208.1	0.119345	0.104435	0.242126	0.380561	6160	RPL31
ENSG00000071127	9612.85	0.245889	0.0800173	0.00183278	0.00579858	9948	WDR1
ENSG00000071189	4768.44	-0.339289	0.0822405	2.80929e-05	0.000123169	23161	SNX13
ENSG00000071205	1997.66	0.0653007	0.0875264	0.448274	0.601988	79658	ARHGAP10
ENSG00000071242	6734.06	-0.562068	0.0818033	2.86098e-12	2.8219e-11	6196	RPS6KA2
ENSG00000071243	857.642	0.507178	0.111561	2.8363e-06	1.44059e-05	54556	ING3
ENSG00000071246	1131.46	-0.130052	0.121575	0.269536	0.414334	22846	VASH1
ENSG00000071282	180.469	-1.70869	0.242281	3.96299e-14	4.57363e-13	29995	LMCD1
ENSG00000071462	1235.61	0.330085	0.110276	0.00210205	0.00656893	114049	WBSCR22
ENSG00000071537	9628.99	-0.363675	0.076962	1.67724e-06	8.81205e-06	6400	SEL1L
ENSG00000071539	303.705	0.142484	0.164577	0.358717	0.512708	9319	TRIP13
ENSG00000071553	4270.41	0.211793	0.0763024	0.00494134	0.0142006	537	ATP6AP1
ENSG00000071564	3648.28	0.843499	0.0764791	4.06487e-29	1.23128e-27	6929	TCF3
ENSG00000071575	2399.2	0.148088	0.0786326	0.0563471	0.118909	28951	TRIB2
ENSG00000071626	2523.21	0.842177	0.0835904	1.05451e-24	2.47442e-23	26528	DAZAP1
ENSG00000071655	3029.31	0.83676	0.0893435	1.14632e-21	2.26627e-20	53615	MBD3
ENSG00000071794	4727.17	0.88446	0.0869539	3.29247e-25	7.95721e-24	6596	HLTF
ENSG00000071859	2649.51	0.600801	0.0853886	7.79504e-13	8.13225e-12	9130	FAM50A
ENSG00000071889	779.077	-0.00725055	0.108994	0.945609	0.982931	60343	FAM3A
ENSG00000071894	2973.91	0.0320938	0.0956025	0.732147	0.838452	29894	CPSF1
ENSG00000071909	7.0079	0.272919	0.573432	0.3426	0.496296	140469	MYO3B
ENSG00000071967	13383.3	-0.782024	0.0723796	6.29718e-28	1.77872e-26	79901	CYBRD1
ENSG00000071994	2469.14	0.683768	0.0949416	1.71368e-13	1.89174e-12	5134	PDCD2
ENSG00000072041	9293.14	1.70795	0.225441	8.52444e-16	1.14454e-14	55117	SLC6A15
ENSG00000072042	4823.37	0.496484	0.0936152	6.13569e-08	3.86099e-07	51109	RDH11
ENSG00000072062	1088.89	0.089254	0.153433	0.540661	0.685365	5566	PRKACA
ENSG00000072071	400.742	0.196494	0.148242	0.164497	0.282394	22859	LPHN1
ENSG00000072110	14785.7	-0.25097	0.0754087	0.000752713	0.00256779	87	ACTN1
ENSG00000072121	2522.46	-0.256808	0.0911383	0.00411322	0.0120397	23503	ZFYVE26
ENSG00000072133	342.71	0.012254	0.14646	0.930204	0.972554	27330	RPS6KA6
ENSG00000072134	1339.68	-0.400524	0.0962069	2.11887e-05	9.45129e-05	22905	EPN2
ENSG00000072135	331.166	-0.308186	0.15477	0.0357633	0.0811715	26469	PTPN18
ENSG00000072163	58.3969	-1.22139	0.438084	0.000234183	0.000881679	55679	LIMS2
ENSG00000072195	621.278	-1.38263	0.15129	3.07161e-21	5.85238e-20	10290	SPEG
ENSG00000072201	190.923	-1.29078	0.233119	1.41796e-09	1.07342e-08	84708	LNX1
ENSG00000072210	1103.46	-0.7908	0.109583	9.87107e-14	1.10863e-12	224	ALDH3A2
ENSG00000072274	18965	0.324042	0.0991493	0.000836457	0.0028321	7037	TFRC
ENSG00000072310	3175.95	-0.0545675	0.0818304	0.498807	0.648349	6720	SREBF1
ENSG00000072315	53.8899	-0.36832	0.336404	0.163502	0.28124	7224	TRPC5
ENSG00000072364	15065.6	0.00110919	0.0883636	0.989818	0.998879	27125	AFF4
ENSG00000072401	1118.52	-0.21399	0.104472	0.0359698	0.0815582	7321	UBE2D1
ENSG00000072415	1724.56	-0.277039	0.0959668	0.0032217	0.00967194	64398	MPP5
ENSG00000072422	2059.87	-1.04239	0.103731	6.72917e-25	1.59558e-23	9886	RHOBTB1
ENSG00000072444	1.44399	0.000624898	0.7398	0.997171	0.998879	NA	ASAH2C
ENSG00000072501	3978.37	0.5716	0.0875695	2.90494e-11	2.60385e-10	8243	SMC1A
ENSG00000072506	1287.6	0.744856	0.108104	1.25072e-12	1.27596e-11	3028	HSD17B10
ENSG00000072518	1185.29	0.344154	0.117963	0.00261529	0.0079959	2011	MARK2
ENSG00000072571	112.806	-1.95598	0.303723	8.29886e-13	8.62998e-12	3161	HMMR
ENSG00000072609	1321.76	0.057189	0.0978342	0.550807	0.693867	55743	CHFR
ENSG00000072657	2327.93	-0.340641	0.0867648	6.53386e-05	0.000271208	29953	TRHDE
ENSG00000072682	4765.04	0.0781188	0.0782457	0.31181	0.462306	8974	P4HA2
ENSG00000072736	1813.11	0.474803	0.0978775	7.00095e-07	3.87746e-06	4775	NFATC3
ENSG00000072756	1426.29	0.396354	0.0931751	1.43241e-05	6.54698e-05	51095	TRNT1
ENSG00000072778	4448.23	0.173225	0.0967232	0.0676562	0.138405	37	ACADVL
ENSG00000072786	1284.85	-0.188177	0.105135	0.066803	0.136933	6793	STK10
ENSG00000072803	3886.13	0.143159	0.0778921	0.0626197	0.129671	23291	FBXW11
ENSG00000072818	17.1326	-0.0909436	0.434431	0.750859	0.85245	9744	ACAP1
ENSG00000072832	536.561	0.0687963	0.118611	0.550066	0.693399	1400	CRMP1
ENSG00000072840	3703.6	-0.392798	0.0974682	3.82098e-05	0.000164556	2121	EVC
ENSG00000072849	2091.98	0.276096	0.0980747	0.00403763	0.0118384	51009	DERL2
ENSG00000072864	533.422	-0.464524	0.136226	0.000371053	0.00134586	54820	NDE1
ENSG00000072952	723.094	-2.66282	0.183678	4.1631e-51	3.38394e-49	10335	MRVI1
ENSG00000072954	127.867	0.280419	0.221758	0.158945	0.275245	79041	TMEM38A
ENSG00000072958	2234.19	0.101935	0.0934072	0.266244	0.410206	8907	AP1M1
ENSG00000073008	2848.03	0.420185	0.0800505	9.98526e-08	6.08842e-07	5817	PVR
ENSG00000073009	255.51	-0.272718	0.172645	0.0917019	0.17755	NA	IKBKG
ENSG00000073050	636.653	-0.283871	0.125745	0.0194174	0.0479378	7515	XRCC1
ENSG00000073060	629.276	0.175035	0.12293	0.141298	0.250582	949	SCARB1
ENSG00000073111	3610.12	2.67572	0.113691	5.14333e-126	2.83473e-123	4171	MCM2
ENSG00000073146	203.042	-1.36808	0.189579	2.43327e-14	2.88179e-13	54456	MOV10L1
ENSG00000073150	79.1282	-0.064791	0.264532	0.77546	0.86989	56666	PANX2
ENSG00000073169	646.311	0.456596	0.120397	8.77593e-05	0.000355968	83642	SELO
ENSG00000073331	587.756	-1.42743	0.130753	4.76379e-29	1.43721e-27	80216	ALPK1
ENSG00000073350	11.5677	0.867013	1.1079	0.0173728	0.0435081	3993	LLGL2
ENSG00000073417	1895.52	0.198651	0.0859496	0.018857	0.0466868	5151	PDE8A
ENSG00000073464	195.725	-0.361074	0.182573	0.0331341	0.0760365	1183	CLCN4
ENSG00000073536	1181.44	0.75834	0.0983038	2.58437e-15	3.32758e-14	54475	NLE1
ENSG00000073578	2969.59	-0.0918715	0.0806086	0.247859	0.387792	6389	SDHA
ENSG00000073584	3803.14	-0.100118	0.0815032	0.212814	0.344063	6605	SMARCE1
ENSG00000073605	121.39	-0.283201	0.243711	0.185664	0.309413	55876	GSDMB
ENSG00000073614	5994.17	-0.137689	0.076434	0.0681514	0.139217	5927	KDM5A
ENSG00000073670	110.439	0.70088	0.256468	0.00158275	0.00507743	4185	ADAM11
ENSG00000073711	1457.71	-0.397418	0.0927964	1.25637e-05	5.79273e-05	5523	PPP2R3A
ENSG00000073712	5940.55	-0.300006	0.0783815	0.000104557	0.000418246	10979	FERMT2
ENSG00000073756	7465.1	3.15345	0.228668	1.26649e-45	8.13036e-44	5743	PTGS2
ENSG00000073792	2346.88	-0.567033	0.112666	2.10019e-07	1.23108e-06	10644	IGF2BP2
ENSG00000073803	681.339	0.066527	0.115907	0.554773	0.696843	9175	MAP3K13
ENSG00000073849	345.861	-0.245284	0.152981	0.0915189	0.177272	6480	ST6GAL1
ENSG00000073905	12.6349	0.170258	0.477042	0.557801	0.699712	NA	VDAC1P1
ENSG00000073910	1330.84	-1.86046	0.133109	3.46125e-46	2.28029e-44	10129	FRY
ENSG00000073921	7213.19	-0.0132577	0.0679046	0.843708	0.918316	8301	PICALM
ENSG00000073969	1895.09	0.0686399	0.0914362	0.44479	0.598768	4905	NSF
ENSG00000074047	924.555	-0.52096	0.142669	0.000127604	0.000503486	2736	GLI2
ENSG00000074054	5234.28	-0.200607	0.0772425	0.0085204	0.0231636	23332	CLASP1
ENSG00000074071	2051.79	1.11924	0.1018	2.49439e-29	7.68973e-28	65993	MRPS34
ENSG00000074181	2400.31	-0.130004	0.234859	0.532625	0.678681	4854	NOTCH3
ENSG00000074201	2178.63	-0.0647151	0.101524	0.514691	0.662365	1207	CLNS1A
ENSG00000074219	2593.73	0.280471	0.0837796	0.000674566	0.00232224	8463	TEAD2
ENSG00000074266	995.44	1.13962	0.108008	2.98526e-27	8.16683e-26	8726	EED
ENSG00000074276	0.972379	-0.24908	0.842996	0.208955	NA	54825	CDHR2
ENSG00000074317	6.45194	0.246979	0.586886	0.37941	0.53491	6620	SNCB
ENSG00000074319	1713.61	-0.312795	0.0925175	0.000569635	0.00199227	7251	TSG101
ENSG00000074356	1501.44	-0.28251	0.09443	0.00228129	0.00706265	55421	C17orf85
ENSG00000074370	170.631	0.244418	0.205376	0.191858	0.317056	489	ATP2A3
ENSG00000074410	659.351	-0.0799633	0.119888	0.49162	0.642444	771	CA12
ENSG00000074416	3902.28	0.475824	0.0925921	1.5751e-07	9.36397e-07	11343	MGLL
ENSG00000074527	2065.26	-1.78207	0.127855	8.8015e-46	5.69878e-44	59277	NTN4
ENSG00000074582	735.751	0.552168	0.12175	2.60488e-06	1.32992e-05	617	BCS1L
ENSG00000074590	668.152	-0.333061	0.117767	0.00353517	0.0105028	9891	NUAK1
ENSG00000074603	2744.81	-0.0762927	0.0804827	0.336523	0.489628	54878	DPP8
ENSG00000074621	360.445	-1.07449	0.149867	5.13593e-14	5.85553e-13	9187	SLC24A1
ENSG00000074657	4085.25	0.109409	0.0825054	0.178486	0.300384	55205	ZNF532
ENSG00000074660	25.7228	-0.0731683	0.375548	0.790479	0.880681	8578	SCARF1
ENSG00000074695	15158.5	0.273851	0.0891099	0.0017651	0.00560274	3998	LMAN1
ENSG00000074696	7788.28	0.357227	0.0804054	6.54834e-06	3.14903e-05	51495	PTPLAD1
ENSG00000074706	6.41736	0.0568575	0.525711	0.839257	0.915284	26034	IPCEF1
ENSG00000074755	3339.37	-0.085799	0.0861353	0.311576	0.462108	23140	ZZEF1
ENSG00000074800	42230	1.04629	0.0831722	1.93943e-37	8.74758e-36	2023	ENO1
ENSG00000074842	2919.42	0.736673	0.10862	2.74994e-12	2.71474e-11	56005	C19orf10
ENSG00000074855	529.389	0.311263	0.140746	0.0208503	0.0509713	57719	ANO8
ENSG00000074935	722.641	-0.202055	0.129013	0.10446	0.197183	51175	TUBE1
ENSG00000074964	836.913	-0.410779	0.109771	0.000119721	0.000474953	55160	ARHGEF10L
ENSG00000074966	8.27952	-0.0250164	0.490584	0.930141	0.972533	7294	TXK
ENSG00000075073	1.47196	-0.00352651	0.673873	0.986916	0.998879	6865	TACR2
ENSG00000075089	690.511	-0.0279156	0.113922	0.801123	0.888245	64431	ACTR6
ENSG00000075131	932.846	2.57657	0.131332	2.86417e-89	6.60424e-87	54962	TIPIN
ENSG00000075142	1585.91	-0.021687	0.100712	0.825855	0.906227	6717	SRI
ENSG00000075151	8541.05	-0.0755588	0.0896091	0.391055	0.546451	8672	EIF4G3
ENSG00000075188	554.665	-0.54745	0.127695	8.28056e-06	3.9267e-05	79023	NUP37
ENSG00000075213	17981.3	0.684016	0.0885658	3.27814e-15	4.18036e-14	10371	SEMA3A
ENSG00000075218	78.6655	-1.22504	0.313485	4.51269e-06	2.22261e-05	51512	GTSE1
ENSG00000075223	5340.4	-0.384873	0.0917779	1.91618e-05	8.60835e-05	10512	SEMA3C
ENSG00000075234	1829.15	0.287192	0.0931561	0.00167606	0.00534941	55020	TTC38
ENSG00000075239	1432.29	-0.266218	0.101432	0.00726657	0.020086	38	ACAT1
ENSG00000075240	1260.39	-0.288652	0.0985339	0.0027648	0.00841141	23151	GRAMD4
ENSG00000075275	109.371	0.456496	0.256361	0.039541	0.0882565	9620	CELSR1
ENSG00000075292	6970.45	-0.415494	0.0779072	6.36975e-08	3.99714e-07	27332	ZNF638
ENSG00000075303	645.025	0.12369	0.119958	0.28762	0.435438	55972	SLC25A40
ENSG00000075336	855.166	0.518134	0.127638	2.45262e-05	0.00010833	29090	TIMM21
ENSG00000075391	1094.86	-0.396128	0.106307	0.000131652	0.000518282	9462	RASAL2
ENSG00000075399	934.072	-0.585919	0.103573	6.32679e-09	4.4677e-08	9605	VPS9D1
ENSG00000075407	2962.6	0.587639	0.0878505	9.24696e-12	8.71366e-11	7587	ZNF37A
ENSG00000075413	4046.53	0.44568	0.0759245	2.6926e-09	1.97869e-08	4140	MARK3
ENSG00000075415	12693.6	0.134318	0.0858837	0.112113	0.2087	5250	SLC25A3
ENSG00000075420	12250.7	-0.423393	0.0842522	3.25307e-07	1.86242e-06	64778	FNDC3B
ENSG00000075426	2900.17	-1.01591	0.0946866	5.76229e-28	1.63171e-26	2355	FOSL2
ENSG00000075461	3.47072	0.316163	0.687612	0.235935	0.372775	27092	CACNG4
ENSG00000075539	4110.88	0.0575539	0.0774205	0.451513	0.604721	285527	FRYL
ENSG00000075568	3494.28	-0.0464906	0.11929	0.687897	0.802541	23505	TMEM131
ENSG00000075618	9360.76	0.643302	0.078404	7.82851e-17	1.12891e-15	6624	FSCN1
ENSG00000075624	83721.3	-0.0551733	0.0941304	0.550332	0.693571	60	ACTB
ENSG00000075643	898.728	-0.606605	0.107775	6.95221e-09	4.88949e-08	55034	MOCOS
ENSG00000075651	1481.64	-1.45831	0.100096	2.30392e-49	1.75292e-47	5337	PLD1
ENSG00000075702	216.287	0.400835	0.189811	0.022029	0.0535316	284403	WDR62
ENSG00000075711	2946.77	-0.215823	0.0812231	0.0070318	0.019499	1739	DLG1
ENSG00000075785	4736.45	-0.0538828	0.104335	0.597136	0.731196	7879	RAB7A
ENSG00000075790	2357.53	0.223188	0.0914436	0.0129425	0.0336201	55973	BCAP29
ENSG00000075826	132.817	-0.779949	0.259739	0.000508333	0.00179987	25956	SEC31B
ENSG00000075856	2722.69	0.565563	0.0811556	1.41808e-12	1.43504e-11	9733	SART3
ENSG00000075884	1.46507	-0.137356	0.710007	0.519828	0.666983	55843	ARHGAP15
ENSG00000075914	803.772	0.276405	0.111826	0.0110685	0.0292944	23016	EXOSC7
ENSG00000075945	1098.13	-0.497809	0.102784	6.83871e-07	3.79226e-06	22920	KIFAP3
ENSG00000075975	1743.42	-0.0979182	0.0900084	0.268385	0.412929	23609	MKRN2
ENSG00000076003	3397.25	2.2314	0.0942817	9.23383e-127	5.21642e-124	4175	MCM6
ENSG00000076043	2891.58	-0.331318	0.0880632	0.000129261	0.00050949	25996	REXO2
ENSG00000076053	985.607	-0.621263	0.104987	1.18849e-09	9.04559e-09	10179	RBM7
ENSG00000076067	1121.22	-0.933602	0.147252	2.41257e-11	2.18504e-10	5939	RBMS2
ENSG00000076108	2729.7	-0.754528	0.114984	1.14336e-11	1.06848e-10	11176	BAZ2A
ENSG00000076201	976.415	-0.437537	0.291732	0.0713696	0.144757	25930	PTPN23
ENSG00000076242	1889.58	0.324578	0.0923992	0.000343446	0.00125231	4292	MLH1
ENSG00000076248	1859.57	1.62721	0.101913	9.10275e-59	9.47903e-57	7374	UNG
ENSG00000076258	18.399	-1.44881	0.632633	0.000398788	0.00143906	2329	FMO4
ENSG00000076321	1368.87	-0.338691	0.0908613	0.000146492	0.00057321	27252	KLHL20
ENSG00000076344	53.6179	-0.35135	0.320833	0.171898	0.292176	8786	RGS11
ENSG00000076351	563.264	1.15173	0.135229	9.59594e-19	1.57816e-17	113235	SLC46A1
ENSG00000076356	187.02	1.25419	0.230718	2.64974e-09	1.95036e-08	5362	PLXNA2
ENSG00000076382	320.245	-0.242727	0.161926	0.112435	0.209162	10615	SPAG5
ENSG00000076513	2177.69	-0.807551	0.0862809	1.37701e-21	2.70107e-20	88455	ANKRD13A
ENSG00000076554	5.07335	-0.13541	0.710356	0.524537	0.671327	7163	TPD52
ENSG00000076555	703.01	-0.58584	0.135307	6.02446e-06	2.91423e-05	32	ACACB
ENSG00000076604	2626.97	1.3812	0.0945216	1.25616e-49	9.68783e-48	9618	TRAF4
ENSG00000076641	3247.29	-0.19469	0.0872204	0.0232653	0.0561313	55824	PAG1
ENSG00000076650	349.041	-0.177112	0.168683	0.264136	0.407613	55094	GPATCH1
ENSG00000076662	266.303	0.53308	0.174689	0.00105077	0.00349848	3385	ICAM3
ENSG00000076685	3504.85	-0.610365	0.0885957	2.13478e-12	2.13261e-11	22978	NT5C2
ENSG00000076706	3825.7	0.213695	0.0853016	0.0109314	0.0289789	4162	MCAM
ENSG00000076716	281.646	-1.4135	0.187383	2.02916e-15	2.6322e-14	2239	GPC4
ENSG00000076770	878.176	0.264173	0.119577	0.0226389	0.0548191	55796	MBNL3
ENSG00000076826	1.19912	0.000638636	0.737615	0.997131	0.998879	57662	CAMSAP3
ENSG00000076864	11.9572	0.455253	0.525916	0.143946	0.25426	5909	RAP1GAP
ENSG00000076924	814.808	0.000335204	0.112659	0.997561	0.998879	56949	XAB2
ENSG00000076928	2125.38	0.0820952	0.10016	0.402414	0.557328	9138	ARHGEF1
ENSG00000076944	10.962	0.0604425	0.471864	0.83325	0.911067	6813	STXBP2
ENSG00000076984	780.449	0.150857	0.115381	0.178513	0.300406	5609	MAP2K7
ENSG00000077044	698.459	0.231405	0.114363	0.0373632	0.0842191	8527	DGKD
ENSG00000077063	1507.22	-0.345728	0.131962	0.00645162	0.0180586	83992	CTTNBP2
ENSG00000077092	1.15192	0.000606358	0.74289	0.997225	0.998879	5915	RARB
ENSG00000077097	8113.65	-0.161737	0.0728988	0.0248302	0.0593557	7155	TOP2B
ENSG00000077147	14394.7	0.0115509	0.0805444	0.884401	0.945135	56889	TM9SF3
ENSG00000077150	1425.9	0.520288	0.101174	1.36531e-07	8.17917e-07	4791	NFKB2
ENSG00000077152	548.899	1.85784	0.180039	8.59785e-27	2.28841e-25	29089	UBE2T
ENSG00000077157	693.241	-0.383389	0.132679	0.00263953	0.00806239	4660	PPP1R12B
ENSG00000077232	10722.1	0.111742	0.0854267	0.184003	0.307361	54431	DNAJC10
ENSG00000077235	7785.78	0.195457	0.0682242	0.00380657	0.0112367	2975	GTF3C1
ENSG00000077238	5075.06	0.173522	0.0949099	0.0623211	0.129175	3566	IL4R
ENSG00000077254	3472.77	-0.470854	0.0883828	5.76179e-08	3.64193e-07	23032	USP33
ENSG00000077264	8.3285	0.273492	0.533925	0.352112	0.505687	5063	PAK3
ENSG00000077312	1448.08	1.16385	0.0976663	5.59721e-34	2.16205e-32	6626	SNRPA
ENSG00000077348	295.337	1.43142	0.195524	1.05505e-14	1.29079e-13	56915	EXOSC5
ENSG00000077380	5253.67	-0.0650077	0.0794672	0.407065	0.561817	1781	DYNC1I2
ENSG00000077454	931.731	-0.469426	0.106736	6.27988e-06	3.03025e-05	4034	LRCH4
ENSG00000077458	802.58	-0.229121	0.118516	0.046242	0.100911	143684	FAM76B
ENSG00000077463	428.363	0.687979	0.141073	3.0119e-07	1.73534e-06	51548	SIRT6
ENSG00000077514	1731.23	1.56074	0.100274	5.99562e-56	5.64513e-54	10714	POLD3
ENSG00000077549	4573.45	0.0343032	0.0731645	0.635364	0.761379	832	CAPZB
ENSG00000077585	1199.68	-0.521341	0.0951965	2.18547e-08	1.45208e-07	7107	GPR137B
ENSG00000077616	31.4256	-0.0624729	0.354876	0.816408	0.899438	10003	NAALAD2
ENSG00000077684	3411.51	-0.607782	0.0813061	2.97096e-14	3.47309e-13	79960	JADE1
ENSG00000077713	617.045	-0.0145815	0.119161	0.899638	0.95415	203427	SLC25A43
ENSG00000077721	2409.36	0.0111319	0.0866709	0.896172	0.951859	7319	UBE2A
ENSG00000077782	12478.5	-0.0261995	0.0699711	0.705186	0.81643	2260	FGFR1
ENSG00000077809	4944.96	-0.146663	0.0717119	0.0386631	0.086665	NA	GTF2I
ENSG00000077935	0.973814	-0.0729043	0.765851	0.665191	NA	27127	SMC1B
ENSG00000077942	9498.3	-0.786748	0.0917629	1.88563e-18	3.05226e-17	2192	FBLN1
ENSG00000077943	705.189	-0.323435	0.109535	0.00242458	0.00746839	8516	ITGA8
ENSG00000078018	55.8721	-0.505718	0.311766	0.0460983	0.100646	4133	MAP2
ENSG00000078043	2084.26	-0.234923	0.089382	0.0074883	0.0206282	9063	PIAS2
ENSG00000078053	269.651	-0.0194027	0.172727	0.904679	0.956933	273	AMPH
ENSG00000078061	1414.17	-0.127424	0.0989232	0.188404	0.312881	369	ARAF
ENSG00000078070	1006.24	-0.458268	0.101612	3.84068e-06	1.91415e-05	56922	MCCC1
ENSG00000078081	1.13136	0.000623651	0.740031	0.997174	NA	27074	LAMP3
ENSG00000078098	6510.48	0.0501272	0.0941941	0.587625	0.724113	2191	FAP
ENSG00000078114	2.26603	-0.130053	0.640889	0.594161	0.728769	10529	NEBL
ENSG00000078124	754.111	0.0760875	0.113017	0.489063	0.639991	55331	ACER3
ENSG00000078140	2045.96	-0.0351266	0.102992	0.727219	0.834119	3093	UBE2K
ENSG00000078142	2389.69	-0.21287	0.080396	0.00725269	0.02005	5289	PIK3C3
ENSG00000078177	1703.76	-0.160694	0.0961742	0.0883185	0.172135	55728	N4BP2
ENSG00000078237	1151.97	0.583827	0.106547	1.76147e-08	1.18429e-07	57103	C12orf5
ENSG00000078246	1283.24	-0.168022	0.0943878	0.0696035	0.141735	7289	TULP3
ENSG00000078269	2651.21	-0.286747	0.0860456	0.000706068	0.0024222	8871	SYNJ2
ENSG00000078304	3854.5	-0.172598	0.0845991	0.0382871	0.0859843	5527	PPP2R5C
ENSG00000078319	187.152	0.155186	0.180877	0.357122	0.511011	NA	PMS2P1
ENSG00000078369	10300.8	0.0121026	0.0693484	0.860056	0.929356	2782	GNB1
ENSG00000078399	8.44069	0.333212	0.558773	0.262704	0.406043	3205	HOXA9
ENSG00000078401	35.96	-0.836392	0.415	0.00635577	0.0178206	1906	EDN1
ENSG00000078403	1708.96	-0.161779	0.0989047	0.0948417	0.182597	8028	MLLT10
ENSG00000078487	113.812	-0.82505	0.243507	0.000113749	0.000452375	55063	ZCWPW1
ENSG00000078579	3.19296	-0.551958	0.987574	0.0516249	0.110671	26281	FGF20
ENSG00000078618	6079.94	-0.0377998	0.0741883	0.606217	0.738385	4898	NRD1
ENSG00000078668	2560.79	0.495302	0.0967904	1.67632e-07	9.9396e-07	7419	VDAC3
ENSG00000078674	7433.12	0.0477946	0.074066	0.513863	0.661591	5108	PCM1
ENSG00000078687	988.566	0.080024	0.108708	0.450316	0.603629	57690	TNRC6C
ENSG00000078699	983.095	-0.471637	0.143023	0.000544448	0.00191425	9139	CBFA2T2
ENSG00000078747	4464.77	-0.145804	0.073564	0.0449582	0.0985661	83737	ITCH
ENSG00000078804	785.028	-0.525191	0.280949	0.026482	0.0628057	58476	TP53INP2
ENSG00000078808	5978.93	0.2103	0.0936175	0.0220598	0.0535889	51150	SDF4
ENSG00000078814	28.0687	1.42833	0.570294	0.000255178	0.000954362	57644	MYH7B
ENSG00000078900	184.435	7.41931	1.01354	1.3808e-15	1.82361e-14	7161	TP73
ENSG00000078902	1805.03	0.20498	0.102661	0.0410864	0.0911435	54472	TOLLIP
ENSG00000078967	385.063	-0.00878905	0.14657	0.949942	0.985582	51619	UBE2D4
ENSG00000079102	872.526	-1.07139	0.174895	6.26927e-11	5.45501e-10	862	RUNX1T1
ENSG00000079112	1.22668	0.000593465	0.745079	0.997262	0.998879	1015	CDH17
ENSG00000079134	1349.05	0.607872	0.0982081	2.30637e-10	1.9e-09	9984	THOC1
ENSG00000079150	2211.37	0.392114	0.0988949	5.03246e-05	0.000212122	51661	FKBP7
ENSG00000079156	743.507	1.10997	0.117779	2.71524e-22	5.52759e-21	114880	OSBPL6
ENSG00000079215	180.086	1.80741	0.224565	1.40556e-17	2.13307e-16	6507	SLC1A3
ENSG00000079246	20420.3	0.734654	0.0872183	8.61439e-18	1.33146e-16	7520	XRCC5
ENSG00000079257	985.774	-0.297706	0.142241	0.0286295	0.0671449	56925	LXN
ENSG00000079263	11.5907	0.036105	0.468918	0.899833	0.95416	11262	SP140
ENSG00000079277	748.134	-0.242356	0.116483	0.0321106	0.0740414	8569	MKNK1
ENSG00000079308	2257.02	-0.923229	0.141653	7.78437e-12	7.3909e-11	7145	TNS1
ENSG00000079313	794.433	0.653631	0.118494	1.11289e-08	7.64843e-08	57455	REXO1
ENSG00000079332	10124.6	0.235006	0.0840434	0.00451899	0.0130985	56681	SAR1A
ENSG00000079335	354.521	-0.272902	0.144668	0.0482586	0.104489	8556	CDC14A
ENSG00000079337	30.5683	-0.94829	0.438006	0.0030267	0.0091302	10411	RAPGEF3
ENSG00000079387	1280.59	0.136408	0.103607	0.177928	0.299622	29843	SENP1
ENSG00000079432	2813.71	0.129649	0.124107	0.280279	0.427157	23152	CIC
ENSG00000079435	78.1063	0.619105	0.289799	0.0105395	0.0280752	3991	LIPE
ENSG00000079459	2715.49	0.0143182	0.0901256	0.8716	0.937119	2222	FDFT1
ENSG00000079462	613.81	0.36617	0.122123	0.00193055	0.0060767	5050	PAFAH1B3
ENSG00000079482	569.861	-0.839401	0.123274	1.48113e-12	1.49616e-11	4983	OPHN1
ENSG00000079616	529.341	0.00994878	0.135078	0.938964	0.978702	3835	KIF22
ENSG00000079691	769.648	-0.368759	0.110283	0.00058889	0.00205452	55604	LRRC16A
ENSG00000079739	2418.67	0.192304	0.0913843	0.03215	0.0740866	5236	PGM1
ENSG00000079785	4082.76	0.301092	0.0789575	0.000110543	0.000440788	1653	DDX1
ENSG00000079805	3726.67	0.0191059	0.0775046	0.802845	0.889326	1785	DNM2
ENSG00000079819	6786.21	-0.740756	0.104264	2.75631e-13	2.993e-12	2037	EPB41L2
ENSG00000079841	193.835	0.66867	0.195821	0.000186502	0.00071491	22999	RIMS1
ENSG00000079931	2109.5	-0.365596	0.084618	1.12908e-05	5.24219e-05	26002	MOXD1
ENSG00000079950	1966.67	-0.877989	0.0904134	3.45699e-23	7.43268e-22	8417	STX7
ENSG00000079974	157.106	-0.999753	0.234362	1.74645e-06	9.15439e-06	11158	RABL2B
ENSG00000079999	3015.18	0.341065	0.0957625	0.000277627	0.00103082	9817	KEAP1
ENSG00000080007	9.52196	0.00276694	0.482923	0.992279	0.998879	55510	DDX43
ENSG00000080031	7.65111	-0.172135	0.519623	0.549019	0.692425	5794	PTPRH
ENSG00000080166	1.25236	-0.079255	0.754081	0.654012	0.775886	1638	DCT
ENSG00000080189	1233.13	-0.0473668	0.0952923	0.612339	0.742745	51006	SLC35C2
ENSG00000080200	2706.1	0.156265	0.0827207	0.0552454	0.116977	131544	CRYBG3
ENSG00000080298	407.192	-0.344431	0.171088	0.0316485	0.0731773	5991	RFX3
ENSG00000080345	9401.4	0.643014	0.0720194	1.47247e-19	2.54773e-18	55183	RIF1
ENSG00000080371	3425.17	0.100668	0.0878105	0.243863	0.382811	23011	RAB21
ENSG00000080493	8121.78	-1.45561	0.0819929	8.82429e-72	1.33827e-69	8671	SLC4A4
ENSG00000080503	2830.56	-0.559718	0.0774311	2.21026e-13	2.42335e-12	6595	SMARCA2
ENSG00000080511	1.53715	0.000618605	0.740977	0.997188	0.998879	50700	RDH8
ENSG00000080546	1006.84	0.0345598	0.109705	0.746557	0.849147	27244	SESN1
ENSG00000080561	108.128	0.178076	0.236552	0.395141	0.550629	11043	MID2
ENSG00000080573	3225.38	1.18582	0.0944743	2.19833e-37	9.85629e-36	50509	COL5A3
ENSG00000080603	2966.21	-0.193391	0.290964	0.424073	0.57951	10847	SRCAP
ENSG00000080608	2662.4	0.833249	0.0865467	9.39783e-23	1.9718e-21	9933	KIAA0020
ENSG00000080709	27.5558	-0.0511946	0.362715	0.85047	0.923422	3781	KCNN2
ENSG00000080802	1071.33	-0.160984	0.117668	0.158708	0.275004	4850	CNOT4
ENSG00000080815	3547.15	-0.2609	0.0772776	0.000625152	0.00216931	5663	PSEN1
ENSG00000080819	1415.89	0.216623	0.101257	0.0287159	0.0673125	1371	CPOX
ENSG00000080822	2217.55	0.103544	0.0886451	0.234922	0.371459	56650	CLDND1
ENSG00000080823	237.171	0.297199	0.171387	0.0642916	0.132639	5891	MOK
ENSG00000080824	27864.2	0.897341	0.0914716	1.20108e-23	2.64272e-22	3320	HSP90AA1
ENSG00000080839	1349.56	1.98097	0.112349	1.09159e-71	1.64444e-69	5933	RBL1
ENSG00000080845	971.887	-0.37884	0.303728	0.127993	0.231529	22839	DLGAP4
ENSG00000080854	1.18473	-0.249557	0.829505	0.219371	0.352194	22997	IGSF9B
ENSG00000080947	250.657	-0.45837	0.202404	0.012966	0.0336696	114819	CROCCP3
ENSG00000080986	177.807	-0.441008	0.218696	0.0247795	0.0592783	10403	NDC80
ENSG00000081014	1431.67	-0.28289	0.0940732	0.00216808	0.00675474	23431	AP4E1
ENSG00000081019	1040.33	-0.318794	0.105187	0.0018958	0.00597813	54665	RSBN1
ENSG00000081026	889.982	-0.11368	0.104492	0.265465	0.409356	260425	MAGI3
ENSG00000081041	399.874	-0.450516	0.185377	0.00859196	0.0233469	2920	CXCL2
ENSG00000081051	6.80688	-0.114682	0.527302	0.684636	0.799438	174	AFP
ENSG00000081052	3.45613	0.0432622	0.60005	0.865041	0.932958	1286	COL4A4
ENSG00000081059	250.784	1.27894	0.208077	3.80931e-11	3.38228e-10	6932	TCF7
ENSG00000081087	5169.72	0.500303	0.0982585	1.89181e-07	1.11563e-06	28962	OSTM1
ENSG00000081148	61.688	-0.515729	0.300386	0.0372489	0.0840118	50939	IMPG2
ENSG00000081154	4653.55	0.177775	0.0830461	0.0298088	0.0695211	57092	PCNP
ENSG00000081177	805.689	-0.540739	0.11238	7.05456e-07	3.90333e-06	55218	EXD2
ENSG00000081181	172.42	2.03163	0.278566	1.47299e-15	1.93743e-14	384	ARG2
ENSG00000081189	240.81	-0.140257	0.169726	0.379218	0.534705	4208	MEF2C
ENSG00000081307	2574.16	0.204771	0.0910119	0.0219906	0.0534439	79876	UBA5
ENSG00000081320	2811.77	-0.454337	0.0938261	7.7058e-07	4.24392e-06	9262	STK17B
ENSG00000081377	1876.77	-0.474662	0.0897984	7.16339e-08	4.45627e-07	8555	CDC14B
ENSG00000081386	1238.27	0.182305	0.0963577	0.0535904	0.114125	22869	ZNF510
ENSG00000081665	715.378	0.0565371	0.120365	0.628083	0.755458	440515	ZNF506
ENSG00000081692	1153.91	0.540128	0.104824	1.21765e-07	7.34915e-07	65094	JMJD4
ENSG00000081721	726.462	0.209928	0.124335	0.0808268	0.1602	11266	DUSP12
ENSG00000081760	1361.89	0.365898	0.0968542	0.000114071	0.000453575	65985	AACS
ENSG00000081791	1247.61	-0.494532	0.0939958	7.76569e-08	4.81034e-07	9812	KIAA0141
ENSG00000081803	85.6856	0.508017	0.263799	0.0248095	0.0593311	93664	CADPS2
ENSG00000081818	36.421	-0.139302	0.332103	0.593509	0.728531	56131	PCDHB4
ENSG00000081842	9.60393	0.0263267	0.489823	0.926514	0.97034	56142	PCDHA6
ENSG00000081853	210.711	-0.17465	0.189962	0.320112	0.47155	56113	PCDHGA2
ENSG00000081870	695.322	0.29811	0.117623	0.00897368	0.0242965	51668	HSPB11
ENSG00000081913	648.851	0.889181	0.134386	4.54846e-12	4.41312e-11	23239	PHLPP1
ENSG00000081923	557.053	-0.589948	0.126693	1.28706e-06	6.8642e-06	5205	ATP8B1
ENSG00000081985	21.3237	4.77203	1.81814	1.00787e-05	4.7192e-05	3595	IL12RB2
ENSG00000082014	1832.31	0.0978498	0.0862529	0.249098	0.389299	6604	SMARCD3
ENSG00000082068	1187.86	-0.164628	0.0958907	0.0799398	0.158832	55100	WDR70
ENSG00000082126	109.25	-0.117992	0.228322	0.562816	0.703465	58538	MPP4
ENSG00000082146	1530.97	0.204577	0.100008	0.0365917	0.0827441	55437	STRADB
ENSG00000082153	10459.5	0.549671	0.0922508	1.18145e-09	8.99805e-09	9689	BZW1
ENSG00000082175	5.46991	0.205455	0.588124	0.454918	0.607731	5241	PGR
ENSG00000082196	19.6733	-0.345146	0.436389	0.241785	0.38021	114899	C1QTNF3
ENSG00000082212	1490.29	0.752203	0.0930807	1.39874e-16	1.98041e-15	4200	ME2
ENSG00000082213	1450.72	0.0907587	0.0903747	0.306857	0.457226	55322	C5orf22
ENSG00000082258	2489.61	0.15968	0.0789356	0.0403562	0.0898084	905	CCNT2
ENSG00000082269	1455.34	-0.194371	0.0935652	0.0342639	0.0782478	57579	FAM135A
ENSG00000082293	5.53809	0.140603	0.573658	0.605212	0.737539	1310	COL19A1
ENSG00000082397	897.8	0.509997	0.116747	6.42838e-06	3.09529e-05	23136	EPB41L3
ENSG00000082438	354.535	0.78215	0.176205	1.72895e-06	9.06686e-06	22837	COBLL1
ENSG00000082458	1258.07	0.0235955	0.0969587	0.803936	0.890211	1741	DLG3
ENSG00000082482	172.034	0.112597	0.196359	0.533141	0.679185	3776	KCNK2
ENSG00000082497	225.312	2.75195	0.233568	2.22015e-35	9.02314e-34	56256	SERTAD4
ENSG00000082512	794.96	-0.244357	0.120797	0.036774	0.0831147	7188	TRAF5
ENSG00000082515	588.788	0.405413	0.148739	0.00415676	0.0121625	29093	MRPL22
ENSG00000082516	2470.79	1.06981	0.0847271	1.01417e-37	4.62972e-36	25929	GEMIN5
ENSG00000082641	12257.3	0.134276	0.0672415	0.0437726	0.0963032	4779	NFE2L1
ENSG00000082701	5015.52	-0.138962	0.101236	0.160594	0.277471	2932	GSK3B
ENSG00000082781	7965.68	-0.246115	0.0840119	0.00293095	0.00886384	3693	ITGB5
ENSG00000082805	3600.08	-0.362464	0.128507	0.00342036	0.0102019	23085	ERC1
ENSG00000082898	11588	0.498591	0.0748386	1.46138e-11	1.3545e-10	7514	XPO1
ENSG00000082996	1795.03	-0.34646	0.0917124	0.000118356	0.000469784	11342	RNF13
ENSG00000083067	1.29677	0.000649829	0.735806	0.997099	0.998879	80036	TRPM3
ENSG00000083093	1137.85	0.428753	0.0977827	7.37865e-06	3.52134e-05	79728	PALB2
ENSG00000083097	1662.57	-0.477492	0.0884374	3.80755e-08	2.45406e-07	23033	DOPEY1
ENSG00000083099	2460.26	0.39366	0.0979665	4.00788e-05	0.000171722	57226	LYRM2
ENSG00000083123	521.392	-0.295611	0.124744	0.0141868	0.0364171	594	BCKDHB
ENSG00000083168	2925.09	-0.231555	0.0881358	0.00754187	0.0207631	7994	KAT6A
ENSG00000083223	2566.55	0.105512	0.0809251	0.186133	0.309929	79670	ZCCHC6
ENSG00000083290	885.604	-1.05743	0.106468	2.11048e-24	4.87632e-23	9706	ULK2
ENSG00000083312	16678.4	-0.438676	0.079533	2.17896e-08	1.44817e-07	3842	TNPO1
ENSG00000083444	8366.69	0.0869069	0.0764015	0.249451	0.389659	5351	PLOD1
ENSG00000083454	35.8323	0.905313	0.488803	0.00690727	0.0192008	5026	P2RX5
ENSG00000083457	611.873	0.119726	0.130768	0.342258	0.495896	3682	ITGAE
ENSG00000083520	4207.58	0.708287	0.0823533	2.08226e-18	3.36092e-17	22894	DIS3
ENSG00000083535	1107.79	0.0919008	0.098906	0.342762	0.496447	10464	PIBF1
ENSG00000083544	749.273	-0.00484427	0.114403	0.965273	0.997315	81550	TDRD3
ENSG00000083635	734.813	0.590341	0.116688	1.69285e-07	1.00324e-06	26747	NUFIP1
ENSG00000083642	3712.82	-0.025588	0.130329	0.838692	0.914771	23047	PDS5B
ENSG00000083720	1673.64	0.54712	0.104765	8.20451e-08	5.06412e-07	5019	OXCT1
ENSG00000083750	646.916	-0.695913	0.119274	1.47211e-09	1.11181e-08	10325	RRAGB
ENSG00000083799	2272.16	-0.42595	0.0886595	9.97243e-07	5.41049e-06	1540	CYLD
ENSG00000083807	107.491	-0.0435302	0.22695	0.830213	0.908886	10998	SLC27A5
ENSG00000083812	614.752	0.564022	0.125288	2.934e-06	1.48821e-05	25799	ZNF324
ENSG00000083814	308.284	-0.59951	0.163918	9.645e-05	0.000388638	79891	ZNF671
ENSG00000083817	439.084	0.370281	0.135518	0.0044045	0.0128018	55659	ZNF416
ENSG00000083828	428.551	-0.263802	0.140929	0.0505687	0.108787	54807	ZNF586
ENSG00000083838	366.075	-0.767048	0.146628	3.43002e-08	2.22532e-07	55663	ZNF446
ENSG00000083844	1058.57	-0.118051	0.114161	0.287655	0.435462	9422	ZNF264
ENSG00000083845	12071.1	0.445846	0.0956367	1.91779e-06	9.99452e-06	6193	RPS5
ENSG00000083857	112139	0.274073	0.074121	0.000182253	0.000700166	2195	FAT1
ENSG00000083896	3027.92	0.439584	0.0876714	3.32324e-07	1.90115e-06	91746	YTHDC1
ENSG00000083937	1850.05	-0.00319169	0.0980987	0.97351	0.998879	25978	CHMP2B
ENSG00000084070	1195.93	-0.106867	0.107214	0.307017	0.457387	64744	SMAP2
ENSG00000084072	899.188	0.0719944	0.111422	0.507046	0.655589	10450	PPIE
ENSG00000084073	4767.28	0.344691	0.0833648	2.67449e-05	0.000117579	10269	ZMPSTE24
ENSG00000084090	7021.42	0.768963	0.0833959	6.00173e-21	1.12269e-19	56910	STARD7
ENSG00000084092	910.389	-0.153963	0.114237	0.165739	0.283879	84273	NOA1
ENSG00000084093	4239.13	-0.493439	0.0801602	4.09713e-10	3.27843e-09	5978	REST
ENSG00000084110	11.6169	-0.0362739	0.473631	0.899312	0.953938	3034	HAL
ENSG00000084112	2845.66	-0.662143	0.13134	1.42922e-07	8.54393e-07	54434	SSH1
ENSG00000084207	8145.02	0.425078	0.0920707	2.50281e-06	1.28332e-05	2950	GSTP1
ENSG00000084234	17779.6	-0.209964	0.0736587	0.00392553	0.0115487	334	APLP2
ENSG00000084444	305.129	-0.997856	0.162983	7.84618e-11	6.75172e-10	57613	KIAA1467
ENSG00000084463	2093.53	0.441815	0.084151	9.43575e-08	5.77518e-07	51729	WBP11
ENSG00000084623	5162.08	0.236977	0.0936336	0.00989194	0.0265127	8668	EIF3I
ENSG00000084628	40.0317	1.06813	0.419222	0.000756609	0.00257875	79570	NKAIN1
ENSG00000084636	10376.8	-0.113813	0.0910316	0.203186	0.331628	1307	COL16A1
ENSG00000084652	7749.17	-0.0589963	0.0713868	0.403494	0.558275	200081	TXLNA
ENSG00000084674	3.4902	-0.618305	0.88996	0.048813	0.105482	338	APOB
ENSG00000084676	2559.59	-0.18198	0.0937579	0.0479287	0.103869	8648	NCOA1
ENSG00000084693	883.036	-0.559927	0.112879	3.1261e-07	1.79427e-06	60509	AGBL5
ENSG00000084710	72.792	2.00589	0.370566	3.07185e-10	2.48887e-09	22979	EFR3B
ENSG00000084731	932.995	-0.398817	0.108955	0.000169462	0.000654812	3797	KIF3C
ENSG00000084733	6572.42	0.377184	0.0854052	7.12466e-06	3.40738e-05	10890	RAB10
ENSG00000084734	3.57378	-0.190268	0.61281	0.472292	0.623971	2646	GCKR
ENSG00000084754	3797.05	-0.145364	0.0745597	0.0485046	0.104946	3030	HADHA
ENSG00000084764	285.965	-0.303103	0.166345	0.0527494	0.112695	22924	MAPRE3
ENSG00000084774	4053.09	0.425052	0.0808282	9.37049e-08	5.73834e-07	790	CAD
ENSG00000085063	15713.4	-0.0678691	0.106303	0.513126	0.661067	966	CD59
ENSG00000085117	2863.87	0.579463	0.10009	2.97029e-09	2.17286e-08	3732	CD82
ENSG00000085185	491.17	-0.358946	0.323476	0.164901	0.282915	63035	BCORL1
ENSG00000085224	9415.09	-0.190819	0.0765506	0.0115914	0.030521	546	ATRX
ENSG00000085231	3023.52	0.53558	0.10243	8.21649e-08	5.07013e-07	102157402	TAF9
ENSG00000085274	1326.89	0.244611	0.100577	0.01291	0.0335537	55892	MYNN
ENSG00000085276	1449.85	0.228172	0.0939497	0.0133007	0.0344279	2122	MECOM
ENSG00000085365	3062.43	-0.190511	0.0894645	0.0302751	0.0704268	9522	SCAMP1
ENSG00000085377	1386.68	0.150669	0.0976985	0.11548	0.213525	5550	PREP
ENSG00000085382	1443.94	-0.0198154	0.0897291	0.822263	0.903817	57531	HACE1
ENSG00000085415	1835.36	1.0802	0.0915406	2.56619e-33	9.61661e-32	81929	SEH1L
ENSG00000085433	1385.92	0.00795581	0.0981907	0.934092	0.975401	22911	WDR47
ENSG00000085449	7080.15	-0.476777	0.077089	3.56381e-10	2.87217e-09	57590	WDFY1
ENSG00000085465	70.1922	0.16441	0.262931	0.467241	0.619433	5016	OVGP1
ENSG00000085491	3897.6	0.319652	0.0918018	0.000388526	0.00140405	29957	SLC25A24
ENSG00000085511	2668.64	-0.228741	0.0934421	0.0126041	0.0328772	4216	MAP3K4
ENSG00000085514	7.64656	0.410917	0.594996	0.175814	0.296925	29992	PILRA
ENSG00000085563	269.091	0.631282	0.170043	6.94636e-05	0.000287065	5243	ABCB1
ENSG00000085644	291.193	-0.213022	0.156511	0.151153	0.264264	7760	ZNF213
ENSG00000085662	10735.3	0.844237	0.0984465	1.45075e-18	2.36526e-17	231	AKR1B1
ENSG00000085719	4110.04	-0.457725	0.0852906	4.79831e-08	3.05774e-07	8895	CPNE3
ENSG00000085721	3672.02	0.950405	0.0932184	1.99872e-25	4.8986e-24	54700	RRN3
ENSG00000085733	14781.4	0.0273167	0.0812132	0.733038	0.839387	2017	CTTN
ENSG00000085741	13.9969	1.19405	0.839262	0.00435644	0.0126777	7481	WNT11
ENSG00000085760	1376.66	0.10136	0.107745	0.334889	0.487752	4528	MTIF2
ENSG00000085788	2074.03	-0.479444	0.0832768	4.85209e-09	3.46532e-08	23259	DDHD2
ENSG00000085831	43.2974	-0.109915	0.32091	0.66788	0.786685	22996	TTC39A
ENSG00000085832	3139.81	-0.240589	0.0841731	0.00370034	0.0109518	2060	EPS15
ENSG00000085840	1217.5	3.92689	0.155938	7.33858e-141	6.14185e-138	4998	ORC1
ENSG00000085871	225.306	-0.413449	0.185088	0.0158088	0.0400707	4258	MGST2
ENSG00000085872	1242.59	0.749399	0.135228	6.56646e-09	4.62827e-08	10523	CHERP
ENSG00000085978	2091.99	0.709579	0.0887619	3.40119e-16	4.68924e-15	55054	ATG16L1
ENSG00000085982	1946.69	-0.665291	0.085827	2.82671e-15	3.62516e-14	55230	USP40
ENSG00000085998	2342.42	0.0958826	0.0946209	0.301686	0.451351	55624	POMGNT1
ENSG00000085999	128.584	0.190727	0.244537	0.374263	0.529304	8438	RAD54L
ENSG00000086015	1940.87	-0.0110054	0.103087	0.913049	0.961923	23139	MAST2
ENSG00000086061	10904.8	1.06101	0.0938192	8.15305e-31	2.72134e-29	3301	DNAJA1
ENSG00000086062	1366.36	-1.17842	0.160191	1.06125e-14	1.29698e-13	2683	B4GALT1
ENSG00000086065	2480.14	-0.156914	0.10686	0.132371	0.237868	51510	CHMP5
ENSG00000086102	1978.81	-0.26907	0.0888997	0.0020735	0.00648599	4799	NFX1
ENSG00000086189	1230.76	0.846427	0.102686	2.4538e-17	3.65033e-16	27292	DIMT1
ENSG00000086200	1799.7	0.46025	0.0918938	3.25101e-07	1.86213e-06	51194	IPO11
ENSG00000086232	2791.67	-0.126846	0.0839217	0.124944	0.22725	27102	EIF2AK1
ENSG00000086289	24.2716	-0.331413	0.40607	0.249416	0.389634	54749	EPDR1
ENSG00000086300	5.0338	0.457905	0.752044	0.112863	0.209734	29887	SNX10
ENSG00000086475	2456.58	0.366401	0.0914929	4.48462e-05	0.000190702	22929	SEPHS1
ENSG00000086504	1666.38	0.534387	0.110155	5.90067e-07	3.28579e-06	10573	MRPL28
ENSG00000086506	2.37215	-0.115372	0.722232	0.568411	0.708031	3049	HBQ1
ENSG00000086544	808.994	0.0289026	0.106934	0.781837	0.874179	80271	ITPKC
ENSG00000086589	1631.85	0.511274	0.0896041	6.0138e-09	4.26e-08	55696	RBM22
ENSG00000086598	14712.4	0.512924	0.0825486	2.68805e-10	2.19522e-09	10959	TMED2
ENSG00000086619	289.193	-0.142506	0.160397	0.347684	0.501146	56605	ERO1LB
ENSG00000086666	2381.51	-0.043034	0.0983978	0.65529	0.776783	54469	ZFAND6
ENSG00000086696	1360.14	-0.721442	0.118603	2.91112e-10	2.36883e-09	3294	HSD17B2
ENSG00000086712	1511.28	1.03318	0.0961971	4.87397e-28	1.38537e-26	55787	TXLNG
ENSG00000086717	2.01568	0.360251	0.855937	0.131979	0.237333	5475	PPEF1
ENSG00000086730	19.6656	1.09075	0.598309	0.00360387	0.0106858	7462	LAT2
ENSG00000086758	19565	-0.138957	0.0938238	0.131255	0.236257	10075	HUWE1
ENSG00000086827	1585.12	0.719832	0.103651	9.44527e-13	9.76819e-12	9183	ZW10
ENSG00000086848	503.891	-0.0627284	0.132758	0.623704	0.752025	79796	ALG9
ENSG00000086991	174.533	-0.108524	0.20538	0.562684	0.703417	50507	NOX4
ENSG00000087008	842.124	0.0461839	0.112307	0.67273	0.790425	8310	ACOX3
ENSG00000087053	2427.26	0.0450995	0.0964988	0.633587	0.759975	8898	MTMR2
ENSG00000087074	3611.19	0.0124526	0.0912826	0.88957	0.948328	23645	PPP1R15A
ENSG00000087076	61.5638	0.143842	0.281762	0.543833	0.68807	51171	HSD17B14
ENSG00000087077	2351.82	0.157065	0.0863367	0.0645319	0.133026	7205	TRIP6
ENSG00000087085	11.0808	0.212361	0.49259	0.467547	0.619767	43	ACHE
ENSG00000087086	220866	0.150992	0.086253	0.0752965	0.151242	2512	FTL
ENSG00000087087	4530.06	1.68421	0.0894561	1.65421e-80	2.99041e-78	51593	SRRT
ENSG00000087088	2141.06	0.0917484	0.0906461	0.30301	0.452701	581	BAX
ENSG00000087095	1220.45	-0.864804	0.0978752	1.34152e-19	2.3265e-18	51701	NLK
ENSG00000087111	1727.26	-0.239543	0.0864609	0.00486359	0.0140039	94005	PIGS
ENSG00000087116	4357.87	-0.15565	0.0941133	0.0918859	0.177876	9509	ADAMTS2
ENSG00000087152	3206.91	0.314049	0.0805216	7.60112e-05	0.000311729	56970	ATXN7L3
ENSG00000087157	1066.9	-0.285354	0.0994312	0.0033576	0.0100373	9489	PGS1
ENSG00000087191	2271.18	0.261237	0.102727	0.00925826	0.0249682	5705	PSMC5
ENSG00000087206	1049.67	-0.15476	0.0988531	0.109892	0.205419	51720	UIMC1
ENSG00000087245	56226.1	-0.458783	0.0896852	1.86319e-07	1.09957e-06	4313	MMP2
ENSG00000087253	935.485	-0.260418	0.106854	0.0124633	0.0325701	54947	LPCAT2
ENSG00000087258	17.0674	0.623819	0.514176	0.0541365	0.115093	2775	GNAO1
ENSG00000087263	2485.41	0.859117	0.0860073	2.34943e-24	5.41735e-23	55239	OGFOD1
ENSG00000087266	1951.32	0.336591	0.102012	0.00073265	0.0025054	6452	SH3BP2
ENSG00000087269	3357.17	1.32439	0.08453	1.36924e-56	1.32793e-54	8602	NOP14
ENSG00000087274	8073.18	-0.206396	0.0674747	0.00200795	0.00629666	118	ADD1
ENSG00000087299	259.846	0.631955	0.173848	9.36059e-05	0.000378189	79944	L2HGDH
ENSG00000087301	837.651	0.386515	0.111902	0.000380148	0.00137531	57544	TXNDC16
ENSG00000087302	4019.92	0.337614	0.113527	0.00220862	0.00686212	51637	C14orf166
ENSG00000087303	21109.9	-0.0205709	0.0700918	0.76681	0.863789	22795	NID2
ENSG00000087338	1106.9	0.114983	0.104747	0.261132	0.403971	64395	GMCL1
ENSG00000087365	8090.75	0.584715	0.0866636	6.28099e-12	6.01659e-11	10992	SF3B2
ENSG00000087448	3001.26	0.16494	0.0792114	0.0348193	0.0792997	57542	KLHL42
ENSG00000087460	18829.9	-0.00776205	0.0709503	0.911956	0.961426	2778	GNAS
ENSG00000087470	2945.14	-0.112821	0.0876328	0.19065	0.315567	10059	DNM1L
ENSG00000087494	198.554	1.79954	0.271955	5.4857e-13	5.79525e-12	5744	PTHLH
ENSG00000087502	4081.52	0.359047	0.0908733	5.69444e-05	0.000238335	51290	ERGIC2
ENSG00000087510	15.4836	0.575297	0.546917	0.0755902	0.151741	7022	TFAP2C
ENSG00000087586	329.63	-0.827625	0.167474	1.23478e-07	7.4466e-07	6790	AURKA
ENSG00000087589	177.639	-2.06355	0.23124	1.87636e-21	3.63637e-20	57091	CASS4
ENSG00000087842	426.344	-0.54822	0.143251	5.86053e-05	0.000244788	8544	PIR
ENSG00000087884	334.932	-0.33424	0.162524	0.0291842	0.0682615	28971	AAMDC
ENSG00000087903	218.812	0.693663	0.186389	5.30511e-05	0.000222783	5990	RFX2
ENSG00000087995	990.12	0.968557	0.111499	3.39898e-19	5.76627e-18	339175	METTL2A
ENSG00000088002	1.36306	-0.0933007	0.686868	0.665608	0.785097	6820	SULT2B1
ENSG00000088035	594.109	0.0651767	0.12428	0.587828	0.724172	29929	ALG6
ENSG00000088038	724.703	-0.085457	0.127052	0.486307	0.637485	4849	CNOT3
ENSG00000088053	1.2187	0.000642518	0.736959	0.99712	0.998879	51206	GP6
ENSG00000088179	1363.14	-0.0672159	0.105342	0.513556	0.661432	5775	PTPN4
ENSG00000088205	4004.62	0.965565	0.0781905	4.47255e-36	1.85783e-34	8886	DDX18
ENSG00000088247	4279.87	0.676635	0.127544	3.3028e-08	2.1502e-07	8570	KHSRP
ENSG00000088256	3783.61	0.604189	0.0784565	5.27797e-15	6.62591e-14	2767	GNA11
ENSG00000088280	1848.57	-0.681423	0.0841907	1.69128e-16	2.37969e-15	55616	ASAP3
ENSG00000088298	1312.89	-0.239583	0.104345	0.0187172	0.0464019	55741	EDEM2
ENSG00000088305	112.298	-0.418341	0.227457	0.0390276	0.0873607	1789	DNMT3B
ENSG00000088325	732.549	0.197812	0.12237	0.0949805	0.182802	22974	TPX2
ENSG00000088340	43.1528	-0.319744	0.349999	0.235379	0.372052	80307	FER1L4
ENSG00000088356	636.133	1.04209	0.139333	5.52062e-15	6.91899e-14	81572	PDRG1
ENSG00000088367	740.693	-0.385331	0.14203	0.00451847	0.0130985	2036	EPB41L1
ENSG00000088387	300.991	1.06033	0.175545	1.10137e-10	9.37385e-10	23348	DOCK9
ENSG00000088448	7594.21	-0.0593819	0.0890324	0.497594	0.647405	55608	ANKRD10
ENSG00000088451	365.606	-0.440891	0.141524	0.00110615	0.00366218	23483	TGDS
ENSG00000088538	41.4896	0.165711	0.329933	0.524228	0.671009	1795	DOCK3
ENSG00000088543	472.355	-0.637234	0.135441	8.58965e-07	4.70204e-06	51161	C3orf18
ENSG00000088682	1074.21	0.0274901	0.112243	0.801381	0.88834	57017	COQ9
ENSG00000088727	91.5538	0.230955	0.253645	0.294709	0.443881	64147	KIF9
ENSG00000088756	6514.38	-1.01096	0.0936784	2.96169e-28	8.53638e-27	79822	ARHGAP28
ENSG00000088766	1131.47	0.141462	0.108151	0.179865	0.302074	54675	CRLS1
ENSG00000088808	69.1567	-0.151113	0.289762	0.531085	0.677339	23368	PPP1R13B
ENSG00000088812	4996.28	-0.329841	0.0749312	8.29897e-06	3.93314e-05	8455	ATRN
ENSG00000088826	2199.4	0.835403	0.109547	3.70765e-15	4.7042e-14	54498	SMOX
ENSG00000088832	4380.4	0.181304	0.101668	0.0682414	0.139376	2280	FKBP1A
ENSG00000088833	1433.38	-0.144788	0.113404	0.189375	0.313939	55968	NSFL1C
ENSG00000088836	261.519	0.654928	0.172661	4.62403e-05	0.000196187	83959	SLC4A11
ENSG00000088854	1581.23	-1.10656	0.0895822	2.95953e-36	1.24306e-34	25943	C20orf194
ENSG00000088876	772.184	0.332713	0.11715	0.00340868	0.0101778	79175	ZNF343
ENSG00000088881	279.051	0.256675	0.16742	0.103068	0.195013	57593	EBF4
ENSG00000088882	528.785	-0.252135	0.119748	0.0298167	0.0695323	56265	CPXM1
ENSG00000088888	2493.14	-0.127931	0.0907597	0.151414	0.264637	57506	MAVS
ENSG00000088899	366.524	-0.0867628	0.149082	0.54163	0.686249	9762	LZTS3
ENSG00000088926	13.3602	0.424138	0.53684	0.169608	0.289037	2160	F11
ENSG00000088930	7082.13	0.345803	0.0875393	5.85382e-05	0.000244598	22803	XRN2
ENSG00000088970	418.341	-0.726094	0.137173	2.89322e-08	1.89832e-07	55857	PLK1S1
ENSG00000088986	5553.68	0.649915	0.097139	7.308e-12	6.95614e-11	8655	DYNLL1
ENSG00000088992	13.3071	2.2822	1.84894	0.000701865	0.00240924	54997	TESC
ENSG00000089006	4134.33	0.614038	0.0755858	1.70886e-16	2.40293e-15	27131	SNX5
ENSG00000089009	23883	0.310375	0.0907955	0.000498846	0.00176822	6128	RPL6
ENSG00000089022	1294.97	0.541108	0.0966922	1.04085e-08	7.17735e-08	8550	MAPKAPK5
ENSG00000089041	76.502	-1.01975	0.314431	9.90492e-05	0.000398188	5027	P2RX7
ENSG00000089048	1590.92	0.844286	0.095211	1.09977e-19	1.91755e-18	51575	ESF1
ENSG00000089050	1453.18	0.325592	0.0925399	0.000335712	0.00122623	10741	RBBP9
ENSG00000089053	5454.5	0.326424	0.0826013	6.01402e-05	0.000250689	51433	ANAPC5
ENSG00000089057	3824.18	-0.382021	0.0910855	1.92246e-05	8.63312e-05	9962	SLC23A2
ENSG00000089060	532.471	-0.38978	0.123898	0.00112451	0.00371662	80024	SLC8B1
ENSG00000089063	3573.2	-0.0498625	0.0900625	0.573266	0.712468	29058	TMEM230
ENSG00000089091	106.283	0.0499472	0.229139	0.807054	0.892275	55184	DZANK1
ENSG00000089094	2011.65	0.831007	0.0878722	4.92555e-22	9.89356e-21	84678	KDM2B
ENSG00000089101	2.52809	0.611398	1.06753	0.0372025	0.0839237	26074	C20orf26
ENSG00000089123	357.085	0.109364	0.150877	0.446577	0.600352	55617	TASP1
ENSG00000089127	1.07592	0.000555201	0.751692	0.997375	NA	4938	OAS1
ENSG00000089154	9306.46	0.272757	0.0678363	4.87501e-05	0.000205985	10985	GCN1L1
ENSG00000089157	43166.9	0.187275	0.0905815	0.035352	0.080359	6175	RPLP0
ENSG00000089159	1622.07	-0.981002	0.140387	2.4779e-13	2.70367e-12	5829	PXN
ENSG00000089163	45.6322	0.221747	0.320463	0.387063	0.542282	23409	SIRT4
ENSG00000089177	1452.33	-0.123178	0.106175	0.234667	0.371134	55614	KIF16B
ENSG00000089195	1112.03	1.05779	0.110156	5.44469e-23	1.16179e-21	51605	TRMT6
ENSG00000089199	65.3447	-2.87088	0.493964	6.24133e-12	5.98622e-11	1114	CHGB
ENSG00000089220	7045.85	0.257285	0.0886018	0.00313658	0.00944148	5037	PEBP1
ENSG00000089225	2016.23	-0.231895	0.103681	0.0220522	0.0535819	6910	TBX5
ENSG00000089234	1453.18	0.267826	0.0911799	0.00277806	0.00844577	8315	BRAP
ENSG00000089248	3462.41	-0.0757832	0.102463	0.449462	0.602978	10961	ERP29
ENSG00000089280	1711.2	0.0590199	0.33201	0.820895	0.902621	2521	FUS
ENSG00000089289	1437.71	-0.516442	0.0977306	6.43445e-08	4.03327e-07	3476	IGBP1
ENSG00000089327	807.947	0.337972	0.125369	0.00523778	0.0149669	53827	FXYD5
ENSG00000089335	1372.9	-0.314636	0.0983949	0.00108665	0.00360415	55900	ZNF302
ENSG00000089351	1218.88	-0.306221	0.12573	0.0116615	0.0306734	57655	GRAMD1A
ENSG00000089472	962.873	-0.441601	0.107282	2.36485e-05	0.000104761	9843	HEPH
ENSG00000089486	983.946	0.0276926	0.105059	0.787283	0.878183	29965	CDIP1
ENSG00000089505	88.5156	0.674699	0.268752	0.00329922	0.00988365	113540	CMTM1
ENSG00000089597	11670.1	-0.191766	0.0815532	0.0170639	0.04282	23193	GANAB
ENSG00000089639	415.526	-0.188085	0.144971	0.174549	0.295463	51291	GMIP
ENSG00000089682	705.13	-0.00531905	0.115876	0.962328	0.995166	55285	RBM41
ENSG00000089685	348.678	-0.00540057	0.166578	0.972554	0.998879	332	BIRC5
ENSG00000089692	1.41571	0.000664342	0.73347	0.997057	0.998879	3902	LAG3
ENSG00000089693	3545.52	0.624369	0.0796658	1.67347e-15	2.18713e-14	8079	MLF2
ENSG00000089723	161.914	-0.0056012	0.203725	0.976014	0.998879	78990	OTUB2
ENSG00000089737	7982.98	0.604836	0.0725917	3.10582e-17	4.60212e-16	57062	DDX24
ENSG00000089775	740.264	-0.525938	0.116862	3.3279e-06	1.6741e-05	7597	ZBTB25
ENSG00000089818	1011.76	-0.316209	0.114812	0.00457022	0.01323	25977	NECAP1
ENSG00000089820	36.4684	0.655574	0.37588	0.0216086	0.0526232	393	ARHGAP4
ENSG00000089847	27.4459	-0.955314	0.470013	0.00397777	0.0116871	170961	ANKRD24
ENSG00000089876	2241.82	0.052934	0.0895351	0.547609	0.691359	55760	DHX32
ENSG00000089902	1587.44	0.191838	0.0905851	0.0311205	0.0721189	23186	RCOR1
ENSG00000089916	4103.38	-0.516651	0.0901758	5.15865e-09	3.67266e-08	55668	GPATCH2L
ENSG00000090006	9426.4	-0.539908	0.0972819	1.36197e-08	9.27841e-08	8425	LTBP4
ENSG00000090013	728.426	-0.0190837	0.121113	0.870862	0.936643	645	BLVRB
ENSG00000090020	859.287	-0.264443	0.297516	0.281274	0.428213	6548	SLC9A1
ENSG00000090054	3113.45	-0.220481	0.0886105	0.0113782	0.0300259	10558	SPTLC1
ENSG00000090060	7798.98	0.0950192	0.0780755	0.217621	0.350206	10914	PAPOLA
ENSG00000090061	493.484	-0.290677	0.338924	0.272206	0.417642	8812	CCNK
ENSG00000090097	1142.19	0.556047	0.104182	4.26497e-08	2.73872e-07	57060	PCBP4
ENSG00000090238	189.279	-1.72493	0.202177	3.52046e-19	5.96787e-18	83719	YPEL3
ENSG00000090263	640.814	-0.00423751	0.140874	0.974966	0.998879	51650	MRPS33
ENSG00000090266	1388.92	0.481166	0.110313	7.18218e-06	3.43338e-05	4708	NDUFB2
ENSG00000090273	2618.61	1.00847	0.138424	2.60566e-14	3.07308e-13	10726	NUDC
ENSG00000090316	2282.99	0.279588	0.0884753	0.00130516	0.00426319	10296	MAEA
ENSG00000090339	1294.7	0.885888	0.137818	1.62383e-11	1.49222e-10	3383	ICAM1
ENSG00000090372	2814.79	0.484985	0.083977	4.29824e-09	3.08537e-08	29888	STRN4
ENSG00000090376	1413.12	0.639452	0.0964832	1.16639e-11	1.08868e-10	11213	IRAK3
ENSG00000090432	1461.65	0.406899	0.0924125	7.12454e-06	3.40738e-05	79594	MUL1
ENSG00000090447	376.804	1.16598	0.161165	2.66849e-14	3.13572e-13	7023	TFAP4
ENSG00000090470	831.501	-0.0714757	0.114791	0.521927	0.668897	10081	PDCD7
ENSG00000090487	2842.05	0.069655	0.0764782	0.356452	0.510344	51324	SPG21
ENSG00000090520	4536.42	0.743049	0.0973562	5.22527e-15	6.56339e-14	51726	DNAJB11
ENSG00000090530	644.368	-0.0141324	0.131361	0.911131	0.960972	55214	LEPREL1
ENSG00000090534	1.76754	-0.257372	0.75756	0.262774	0.406094	7066	THPO
ENSG00000090539	24.3225	-0.0205659	0.376901	0.940505	0.979788	8646	CHRD
ENSG00000090554	26.8856	-0.451732	0.391698	0.115132	0.213111	2323	FLT3LG
ENSG00000090565	1482.15	0.125972	0.092192	0.164099	0.281967	9727	RAB11FIP3
ENSG00000090581	1612.28	0.112765	0.0986865	0.243358	0.382178	84572	GNPTG
ENSG00000090612	1641.42	0.268832	0.0882556	0.00194535	0.00611648	10795	ZNF268
ENSG00000090615	10659.4	0.329226	0.0757687	1.07722e-05	5.02205e-05	2802	GOLGA3
ENSG00000090621	5619.78	0.263851	0.0763343	0.00046383	0.00165084	8761	PABPC4
ENSG00000090661	216.169	-0.245847	0.172006	0.127314	0.230578	79603	CERS4
ENSG00000090674	596.717	0.159447	0.127164	0.194208	0.320154	57192	MCOLN1
ENSG00000090686	2149.48	-0.539173	0.090998	1.49553e-09	1.12912e-08	84196	USP48
ENSG00000090776	808.881	0.491051	0.122433	3.25987e-05	0.00014166	1947	EFNB1
ENSG00000090857	1911.47	-0.722871	0.113177	4.15036e-11	3.67642e-10	55066	PDPR
ENSG00000090861	8012.18	-0.336679	0.0922361	0.000199086	0.000758514	16	AARS
ENSG00000090863	8562.6	-0.54654	0.0725147	2.27411e-14	2.70891e-13	2734	GLG1
ENSG00000090889	151.135	-1.32622	0.234037	6.40266e-10	5.01841e-09	24137	KIF4A
ENSG00000090905	3469.14	-0.632197	0.0984082	4.64886e-11	4.09074e-10	27327	TNRC6A
ENSG00000090920	6.71308	-0.224191	0.566684	0.428226	0.583175	NA	FCGBP
ENSG00000090924	2728.3	0.345023	0.115497	0.00208566	0.00652039	64857	PLEKHG2
ENSG00000090932	21.0055	0.966138	0.545576	0.00634339	0.0177976	10683	DLL3
ENSG00000090971	924.446	0.374568	0.108575	0.000395706	0.00142885	57106	NAT14
ENSG00000090975	697.899	-1.18962	0.165544	3.68081e-14	4.26321e-13	57605	PITPNM2
ENSG00000090989	2235.87	-0.59254	0.0911287	3.20033e-11	2.86067e-10	55763	EXOC1
ENSG00000091009	2797.16	0.063177	0.0843517	0.44704	0.600688	54439	RBM27
ENSG00000091039	11073	-0.0521273	0.0772754	0.494511	0.644686	114882	OSBPL8
ENSG00000091073	225.334	-0.280754	0.173982	0.0845722	0.166239	113878	DTX2
ENSG00000091106	4.4376	0.436845	0.747485	0.124307	0.226476	58484	NLRC4
ENSG00000091127	1512.5	1.95982	0.101089	9.06537e-86	1.91449e-83	54517	PUS7
ENSG00000091128	15.7369	0.576138	0.514974	0.0722831	0.146229	22798	LAMB4
ENSG00000091129	62.8809	1.08968	0.418971	0.000608876	0.00211782	4897	NRCAM
ENSG00000091136	48273.3	-0.348049	0.0626487	2.08663e-08	1.39172e-07	3912	LAMB1
ENSG00000091137	13.9955	0.84019	0.609771	0.0180188	0.0449104	5172	SLC26A4
ENSG00000091140	2848.26	-0.0349054	0.0901858	0.693752	0.807371	1738	DLD
ENSG00000091157	1814.16	-0.343135	0.0975132	0.00032502	0.00118958	23335	WDR7
ENSG00000091164	2509.19	-0.0768097	0.0803616	0.332551	0.485255	9352	TXNL1
ENSG00000091181	0.959608	0.000573099	0.748538	0.997322	NA	3568	IL5RA
ENSG00000091262	222.232	-1.31829	0.188305	1.20738e-13	1.34599e-12	368	ABCC6
ENSG00000091317	7369.88	-0.186682	0.0939574	0.0428677	0.0945239	54918	CMTM6
ENSG00000091409	876.54	0.539565	0.127952	1.16012e-05	5.37638e-05	3655	ITGA6
ENSG00000091428	328.124	0.650053	0.169455	3.96099e-05	0.000170003	11069	RAPGEF4
ENSG00000091436	8752.13	-0.554814	0.0725096	9.14801e-15	1.12776e-13	51776	MLTK
ENSG00000091483	2148.75	0.41482	0.103161	3.7828e-05	0.000162943	2271	FH
ENSG00000091490	2613.64	-0.347822	0.084305	2.76525e-05	0.000121309	23231	SEL1L3
ENSG00000091513	7.49618	-0.889176	0.777273	0.0168823	0.04243	7018	TF
ENSG00000091527	11813.6	0.513807	0.082036	1.95364e-10	1.61827e-09	55573	CDV3
ENSG00000091536	12.0697	-0.226288	0.471228	0.440162	0.594448	51168	MYO15A
ENSG00000091542	5534.4	0.651579	0.0783304	2.93454e-17	4.35403e-16	54890	ALKBH5
ENSG00000091592	2370.08	-0.261749	0.0908273	0.0033434	0.0100001	22861	NLRP1
ENSG00000091622	126.932	-0.00323996	0.216846	0.986805	0.998879	83394	PITPNM3
ENSG00000091640	1238.56	0.136782	0.102601	0.172727	0.293202	9552	SPAG7
ENSG00000091651	593.569	1.2499	0.136521	2.85979e-21	5.47186e-20	23594	ORC6
ENSG00000091656	1777.39	-0.708672	0.32009	0.00633192	0.017772	79776	ZFHX4
ENSG00000091732	590.282	-0.0372632	0.12458	0.7572	0.85698	51530	ZC3HC1
ENSG00000091831	9.76907	-0.144045	0.489878	0.617935	0.747349	2099	ESR1
ENSG00000091844	2111.45	1.34542	0.106384	6.17308e-38	2.85846e-36	26575	RGS17
ENSG00000091879	6.39941	-0.133238	0.523672	0.639093	0.76451	285	ANGPT2
ENSG00000091947	804.418	0.127346	0.12619	0.296403	0.4456	84336	TMEM101
ENSG00000091972	13.0515	-0.0901197	0.456527	0.754127	0.854807	4345	CD200
ENSG00000091986	15205.8	-0.630266	0.0953989	1.39057e-11	1.29152e-10	151887	CCDC80
ENSG00000092010	1920.03	0.0356509	0.109698	0.738827	0.843793	5720	PSME1
ENSG00000092020	1356.66	0.12493	0.103739	0.217844	0.350514	55012	PPP2R3C
ENSG00000092036	263.404	-0.134699	0.173099	0.406482	0.561309	54930	HAUS4
ENSG00000092068	24.7458	-0.456866	0.428364	0.12467	0.226916	23428	SLC7A8
ENSG00000092094	695.034	0.0751648	0.117572	0.510269	0.658437	55644	OSGEP
ENSG00000092096	1485.09	0.325375	0.101459	0.00103358	0.00344533	51310	SLC22A17
ENSG00000092098	838.004	0.130595	0.120844	0.264843	0.408565	55072	RNF31
ENSG00000092108	3277.07	0.153178	0.0828892	0.0607456	0.12649	23256	SCFD1
ENSG00000092140	1245.53	-0.0622545	0.0978797	0.51627	0.663831	55632	G2E3
ENSG00000092148	14238.9	-0.0702782	0.0750588	0.343355	0.496944	25831	HECTD1
ENSG00000092199	16074	0.741031	0.0872161	4.47158e-18	7.02672e-17	3183	HNRNPC
ENSG00000092201	9854.66	1.1499	0.0780147	2.11189e-50	1.67447e-48	11198	SUPT16H
ENSG00000092203	2575.69	-0.0343789	0.083422	0.675781	0.792908	9878	TOX4
ENSG00000092208	285.08	0.578745	0.177234	0.000438358	0.0015656	8487	GEMIN2
ENSG00000092295	27.2108	0.114637	0.381184	0.679219	0.794929	7051	TGM1
ENSG00000092330	1492.71	0.0623486	0.0989111	0.519844	0.666983	26277	TINF2
ENSG00000092421	376.258	0.0486936	0.207838	0.797041	0.88531	57556	SEMA6A
ENSG00000092439	6432.76	0.153668	0.070676	0.0279781	0.0658485	54822	TRPM7
ENSG00000092445	1486.9	0.363021	0.0890043	3.29424e-05	0.000143044	7301	TYRO3
ENSG00000092470	2232.56	3.08548	0.110202	6.14435e-175	8.16728e-172	79968	WDR76
ENSG00000092529	10.0961	-0.483289	0.57596	0.124492	0.226702	825	CAPN3
ENSG00000092531	2029.11	-0.446296	0.0901129	4.48892e-07	2.52769e-06	8773	SNAP23
ENSG00000092607	3.04	0.489375	0.829313	0.0866619	0.169535	6913	TBX15
ENSG00000092621	2805.72	-0.129384	0.0859646	0.126265	0.229063	26227	PHGDH
ENSG00000092758	8.08463	0.244746	0.526666	0.402063	0.557092	1299	COL9A3
ENSG00000092820	2345.79	0.806627	0.0929079	6.71674e-19	1.11766e-17	7430	EZR
ENSG00000092841	20912.7	0.126425	0.0815182	0.115716	0.21384	4637	MYL6
ENSG00000092847	3428.12	-0.255192	0.09395	0.00562131	0.0159639	26523	AGO1
ENSG00000092850	3.76539	-0.0477529	0.589187	0.853978	0.92531	27285	TEKT2
ENSG00000092853	1128.98	1.80128	0.158722	1.53844e-31	5.34012e-30	63967	CLSPN
ENSG00000092871	793.627	-0.187687	0.107473	0.0733925	0.147995	117584	RFFL
ENSG00000092929	14.4493	-0.2712	0.45686	0.357029	0.51091	201294	UNC13D
ENSG00000092931	1013.76	-0.173846	0.100403	0.0768272	0.153716	79157	MFSD11
ENSG00000092964	9752.31	-0.646369	0.0867427	3.08529e-14	3.59929e-13	1808	DPYSL2
ENSG00000092969	1168.34	-1.24752	0.11995	1.32342e-26	3.47736e-25	7042	TGFB2
ENSG00000092978	1738.13	0.193813	0.0877964	0.0248011	0.0593173	55105	GPATCH2
ENSG00000093000	3586.4	0.565166	0.077071	1.00159e-13	1.12434e-12	10762	NUP50
ENSG00000093009	526.868	2.19973	0.184147	1.13024e-35	4.64366e-34	8318	CDC45
ENSG00000093010	2679.84	-0.118642	0.0823872	0.144009	0.254272	1312	COMT
ENSG00000093072	1.40541	0.000601741	0.743764	0.997237	0.998879	51816	CECR1
ENSG00000093100	9.41569	-0.186856	0.501297	0.519724	0.666983	NA	XXbac-B461K10.4
ENSG00000093134	91.5928	-1.51894	0.33477	1.47946e-07	8.82792e-07	55350	VNN3
ENSG00000093144	2289.65	0.144969	0.0833018	0.0773471	0.154551	55862	ECHDC1
ENSG00000093167	1838.1	-0.336435	0.0886377	0.000112107	0.000446315	9209	LRRFIP2
ENSG00000093183	2050.13	-0.113976	0.085779	0.17711	0.298502	9117	SEC22C
ENSG00000093217	361.667	1.60098	0.170412	2.13296e-22	4.36976e-21	9942	XYLB
ENSG00000094631	1214.83	-0.454109	0.104712	8.63738e-06	4.08153e-05	10013	HDAC6
ENSG00000094804	2296.08	3.39553	0.304084	8.35236e-31	2.78375e-29	990	CDC6
ENSG00000094841	655.95	0.123247	0.127567	0.317119	0.468117	139596	UPRT
ENSG00000094880	1583.94	0.0454281	0.0951282	0.626399	0.754142	8697	CDC23
ENSG00000094914	941.462	-0.283974	0.112712	0.00957388	0.0257225	8086	AAAS
ENSG00000094916	10388.4	0.0767109	0.104987	0.454456	0.607258	23468	CBX5
ENSG00000094963	86.7075	-3.93263	0.405874	2.15521e-23	4.66488e-22	2327	FMO2
ENSG00000094975	4435.37	0.154281	0.078625	0.0467728	0.101882	51430	SUCO
ENSG00000095002	2724.27	1.64453	0.0902004	1.17634e-75	1.88523e-73	4436	MSH2
ENSG00000095015	2333.69	-0.905538	0.0839962	4.82918e-28	1.37437e-26	4214	MAP3K1
ENSG00000095059	866.191	-0.010799	0.115396	0.923307	0.968335	1725	DHPS
ENSG00000095066	378.206	-0.220572	0.149036	0.120371	0.220762	29911	HOOK2
ENSG00000095139	11022.9	0.289372	0.0661168	9.9169e-06	4.64536e-05	372	ARCN1
ENSG00000095203	71.7018	1.84238	0.396084	2.93641e-08	1.92275e-07	54566	EPB41L4B
ENSG00000095209	2597.15	1.02889	0.113735	1.11635e-20	2.06772e-19	55151	TMEM38B
ENSG00000095261	2391.47	0.307783	0.0912116	0.000588032	0.00205185	5711	PSMD5
ENSG00000095303	32759.9	0.0358752	0.117135	0.752504	0.853802	5742	PTGS1
ENSG00000095319	4273.99	0.942659	0.0841733	4.06369e-30	1.30622e-28	23511	NUP188
ENSG00000095321	1776.27	-0.148723	0.0850908	0.0758841	0.152219	1384	CRAT
ENSG00000095370	2.65836	0.512776	0.946044	0.0634427	0.131139	10044	SH2D3C
ENSG00000095380	1397.72	0.718669	0.110006	1.61113e-11	1.48236e-10	54187	NANS
ENSG00000095383	573.119	-1.26424	0.135791	6.68474e-22	1.33677e-20	55357	TBC1D2
ENSG00000095397	190.18	0.171847	0.189535	0.327031	0.479211	25861	DFNB31
ENSG00000095485	877.992	0.473661	0.109728	8.99197e-06	4.23412e-05	55280	CWF19L1
ENSG00000095539	103.559	-0.554359	0.282466	0.0196428	0.0484186	57715	SEMA4G
ENSG00000095564	5562.56	0.508952	0.0814237	2.14642e-10	1.77459e-09	9044	BTAF1
ENSG00000095574	497.79	-0.638327	0.154664	1.22384e-05	5.65546e-05	64376	IKZF5
ENSG00000095585	12.0353	0.218438	0.474955	0.455707	0.608569	29760	BLNK
ENSG00000095587	11.048	0.214895	0.49805	0.462115	0.614332	7093	TLL2
ENSG00000095596	4.91439	0.000998427	0.687852	0.996153	0.998879	1592	CYP26A1
ENSG00000095637	24.1045	-0.288243	0.398255	0.31117	0.461748	10580	SORBS1
ENSG00000095739	1893.93	-0.50993	0.0892909	5.8637e-09	4.15627e-08	25805	BAMBI
ENSG00000095752	1426.86	-0.000974663	0.231726	0.99623	0.998879	3589	IL11
ENSG00000095787	5933.66	0.528702	0.0709466	4.58227e-14	5.24281e-13	51322	WAC
ENSG00000095794	1129.27	0.842426	0.107763	8.01359e-16	1.0798e-14	1390	CREM
ENSG00000095906	1137.05	0.765311	0.111519	1.39253e-12	1.41297e-11	10101	NUBP2
ENSG00000095951	1590.77	-1.08505	0.13278	2.01085e-17	3.01922e-16	3096	HIVEP1
ENSG00000095970	40.0385	0.158529	0.333631	0.544654	0.688799	54209	TREM2
ENSG00000096060	445.855	1.6984	0.173253	3.16889e-24	7.25506e-23	2289	FKBP5
ENSG00000096063	4077.92	0.979345	0.0889422	2.93573e-29	9.00118e-28	6732	SRPK1
ENSG00000096070	1258.99	-0.187697	0.151577	0.193117	0.318739	27154	BRPF3
ENSG00000096080	782.166	0.35658	0.128611	0.00401064	0.0117699	55168	MRPS18A
ENSG00000096092	636.824	-0.127025	0.131374	0.315701	0.466389	28978	TMEM14A
ENSG00000096093	535.438	-1.1404	0.149548	1.44737e-15	1.90706e-14	114327	EFHC1
ENSG00000096384	30775.5	0.936583	0.0769239	4.22349e-35	1.70121e-33	3326	HSP90AB1
ENSG00000096401	3870.65	0.584404	0.0944204	2.50592e-10	2.0554e-09	988	CDC5L
ENSG00000096433	2463.78	1.41992	0.112628	9.98473e-38	4.56731e-36	3710	ITPR3
ENSG00000096654	899.056	0.0946553	0.117353	0.40618	0.560962	7738	ZNF184
ENSG00000096696	1479.37	-0.0803222	0.0995688	0.410003	0.564757	1832	DSP
ENSG00000096717	1641.11	0.272989	0.089643	0.0019391	0.00609766	23411	SIRT1
ENSG00000096746	1505.68	-0.216975	0.246648	0.3151	0.465932	3189	HNRNPH3
ENSG00000096872	888.915	-0.285506	0.106338	0.00591394	0.0167026	80173	IFT74
ENSG00000096968	1350.83	-0.203179	0.0894613	0.020849	0.0509713	3717	JAK2
ENSG00000097007	7489	-0.296056	0.0719364	3.14443e-05	0.000136854	25	ABL1
ENSG00000097021	617.879	0.68414	0.13606	1.40596e-07	8.41381e-07	11332	ACOT7
ENSG00000097033	3893.46	-0.293968	0.0801844	0.00020044	0.000763156	51100	SH3GLB1
ENSG00000097046	896.394	2.66153	0.137252	2.65683e-87	5.77274e-85	8317	CDC7
ENSG00000097096	529.748	-1.0561	0.146177	3.58031e-14	4.14894e-13	84144	SYDE2
ENSG00000099139	1473.86	-0.707276	0.0935211	1.03758e-14	1.2701e-13	5125	PCSK5
ENSG00000099194	16691.3	0.342924	0.115898	0.00229591	0.00710304	6319	SCD
ENSG00000099203	1046.57	0.171393	0.121125	0.144176	0.254508	11018	TMED1
ENSG00000099204	280.165	-1.5015	0.180741	4.08167e-18	6.44089e-17	3983	ABLIM1
ENSG00000099219	1115.44	-0.591516	0.102558	3.24423e-09	2.36103e-08	79956	ERMP1
ENSG00000099246	4507.65	0.124333	0.0836423	0.131346	0.236383	22931	RAB18
ENSG00000099250	7126.41	0.597545	0.0779011	6.84876e-15	8.53621e-14	8829	NRP1
ENSG00000099251	59.4018	-0.834195	0.351438	0.0026838	0.00818431	NA	HSD17B7P2
ENSG00000099256	662.776	0.0284001	0.117192	0.80296	0.889392	56952	PRTFDC1
ENSG00000099260	50.3666	-1.66794	0.401251	4.85072e-07	2.72192e-06	54873	PALMD
ENSG00000099282	4.02614	0.0944827	0.592389	0.717416	0.825934	23555	TSPAN15
ENSG00000099284	1257.15	0.688633	0.110164	1.14955e-10	9.7619e-10	55506	H2AFY2
ENSG00000099290	724.466	-0.0930451	0.114935	0.405027	0.55978	387680	FAM21A
ENSG00000099308	594.887	0.00436355	0.152893	0.976066	0.998879	23031	MAST3
ENSG00000099326	619.213	0.485619	0.133513	0.000149458	0.000583703	7593	MZF1
ENSG00000099330	143.965	-0.611361	0.215582	0.00160351	0.00513746	79629	OCEL1
ENSG00000099331	6299.48	0.232983	0.0776359	0.00236205	0.00729169	4650	MYO9B
ENSG00000099337	176.842	-0.052211	0.223644	0.794755	0.883911	9424	KCNK6
ENSG00000099338	11.2557	-0.53021	0.568111	0.0976714	0.186862	57828	CATSPERG
ENSG00000099341	5104.48	0.646467	0.0852987	1.16626e-14	1.423e-13	5714	PSMD8
ENSG00000099364	1407.34	0.979606	0.125327	4.80626e-16	6.57029e-15	54620	FBXL19
ENSG00000099365	53.1377	-0.448107	0.317632	0.080277	0.159334	112755	STX1B
ENSG00000099377	454.382	0.224747	0.13733	0.0881863	0.171922	80270	HSD3B7
ENSG00000099381	877.456	0.447132	0.12086	0.000129877	0.000511739	9739	SETD1A
ENSG00000099385	1597.15	0.581317	0.0911568	7.57603e-11	6.53418e-10	9274	BCL7C
ENSG00000099617	18.423	3.63869	1.20517	5.01349e-06	2.45376e-05	1943	EFNA2
ENSG00000099622	4225.71	-1.11509	0.0998259	3.52391e-30	1.13757e-28	1153	CIRBP
ENSG00000099624	887.856	0.365785	0.103198	0.000282802	0.00104848	513	ATP5D
ENSG00000099625	456.485	1.05869	0.150903	1.62584e-13	1.79685e-12	255057	C19orf26
ENSG00000099769	1.07152	-0.24644	0.855171	0.20081	NA	3483	IGFALS
ENSG00000099783	3950.96	0.688372	0.0881586	1.64658e-15	2.15572e-14	4670	HNRNPM
ENSG00000099785	435.497	-0.208553	0.141607	0.123994	0.225978	51257	2025-03-02
ENSG00000099795	1381.69	0.317637	0.105145	0.00196158	0.0061632	4713	NDUFB7
ENSG00000099797	850.399	-0.103669	0.128242	0.402414	0.557328	9524	TECR
ENSG00000099800	1803.31	0.787684	0.100749	1.00328e-15	1.33752e-14	26517	TIMM13
ENSG00000099804	1672.23	0.635504	0.089018	3.2698e-13	3.52855e-12	997	CDC34
ENSG00000099810	2213.87	0.576196	0.0850379	5.29862e-12	5.11024e-11	4507	MTAP
ENSG00000099814	2554.3	0.858235	0.0915254	9.39998e-22	1.86817e-20	283638	CEP170B
ENSG00000099817	2593.1	0.191107	0.0855236	0.0232067	0.0560138	5434	POLR2E
ENSG00000099821	1234.6	0.602563	0.0995348	5.50722e-10	4.34824e-09	5442	POLRMT
ENSG00000099822	81.2558	0.191036	0.262835	0.39812	0.55361	610	HCN2
ENSG00000099840	16.2704	-0.0098267	0.437674	0.972583	0.998879	113177	IZUMO4
ENSG00000099849	80.4622	0.560815	0.301131	0.0238389	0.0573744	8045	RASSF7
ENSG00000099860	467.969	0.0760731	0.139492	0.569685	0.70911	4616	GADD45B
ENSG00000099864	1093.59	-0.331746	0.113378	0.00260369	0.0079698	5064	PALM
ENSG00000099866	7.30552	-0.502101	0.628067	0.109904	0.205419	8174	MADCAM1
ENSG00000099869	1.26606	0.000564465	0.750147	0.997347	0.998879	51214	IGF2-AS
ENSG00000099875	2174.43	0.286399	0.0916279	0.00145286	0.00470147	2872	MKNK2
ENSG00000099889	399.975	0.367325	0.140238	0.00618752	0.0174056	421	ARVCF
ENSG00000099899	1721.21	1.12056	0.0953372	4.14435e-33	1.53776e-31	27037	TRMT2A
ENSG00000099901	3810.75	1.70163	0.0964715	4.25013e-71	6.27714e-69	5902	RANBP1
ENSG00000099904	1293.64	-0.214916	0.127448	0.0806798	0.159937	29801	ZDHHC8
ENSG00000099910	1272.25	0.32986	0.10261	0.000998368	0.00333434	84861	KLHL22
ENSG00000099917	1666.4	-0.00480504	0.121284	0.967394	0.998879	51586	MED15
ENSG00000099937	9.0399	0.042553	0.519997	0.879698	0.942071	3053	SERPIND1
ENSG00000099940	1483.98	-0.202266	0.0960319	0.0316673	0.0732132	9342	SNAP29
ENSG00000099942	5401.3	0.411125	0.0736124	1.55963e-08	1.05203e-07	1399	CRKL
ENSG00000099949	2341.71	-0.168618	0.080302	0.0332518	0.0762834	8216	LZTR1
ENSG00000099953	327.648	-0.221909	0.146197	0.111818	0.208288	4320	MMP11
ENSG00000099956	1848.33	0.408427	0.0930048	7.49022e-06	3.57006e-05	6598	SMARCB1
ENSG00000099957	65.4677	-1.07063	0.313361	4.56464e-05	0.000193886	9127	P2RX6
ENSG00000099958	152.201	6.95903	1.37774	2.35436e-09	1.74032e-08	91319	DERL3
ENSG00000099968	2475.44	-0.38782	0.0849394	3.46199e-06	1.73653e-05	23786	BCL2L13
ENSG00000099974	47.8099	0.643828	0.365488	0.0218024	0.0530551	100037417	DDTL
ENSG00000099977	640.504	0.45358	0.139523	0.000673019	0.00231727	1652	DDT
ENSG00000099984	84.7958	0.238715	0.25134	0.275591	0.421758	2953	GSTT2
ENSG00000099991	2111.87	-0.430041	0.0914974	1.65352e-06	8.68946e-06	23523	CABIN1
ENSG00000099992	335.213	-0.636615	0.166571	4.40926e-05	0.000187745	83874	TBC1D10A
ENSG00000099994	5.47312	0.28468	0.582579	0.321701	0.473305	56241	SUSD2
ENSG00000099995	2763.04	0.32419	0.0944873	0.000465541	0.00165667	10291	SF3A1
ENSG00000099998	24.2074	-0.567726	0.440468	0.0628039	0.129997	2687	GGT5
ENSG00000099999	1005.64	-0.0684069	0.11454	0.539119	0.684063	200312	RNF215
ENSG00000100003	314.42	0.495495	0.162892	0.00121618	0.00399391	23541	SEC14L2
ENSG00000100012	0.970501	0.000490553	0.763481	0.997571	NA	266629	SEC14L3
ENSG00000100014	1686.72	0.37218	0.0908543	2.99892e-05	0.000131001	23384	SPECC1L
ENSG00000100023	1428.08	0.0662569	0.0920836	0.463803	0.616177	23759	PPIL2
ENSG00000100027	186.06	-1.88232	0.225768	9.00576e-19	1.48434e-17	29799	YPEL1
ENSG00000100028	2500.33	0.790096	0.100415	6.66607e-16	9.01456e-15	6634	SNRPD3
ENSG00000100029	3262.08	1.39841	0.0982772	3.21502e-47	2.18824e-45	23481	PES1
ENSG00000100030	8529.19	0.222101	0.0698536	0.00131232	0.00428286	5594	MAPK1
ENSG00000100031	67.4818	0.381791	0.306992	0.127592	0.230971	2678	GGT1
ENSG00000100033	2.14963	-0.379915	0.862957	0.120605	0.22103	5625	PRODH
ENSG00000100034	3207.09	0.599275	0.0814088	7.22981e-14	8.19729e-13	9647	PPM1F
ENSG00000100036	303.726	0.884305	0.181962	1.50762e-07	8.98411e-07	339665	SLC35E4
ENSG00000100038	791.962	0.0460489	0.108015	0.662097	0.782378	8940	TOP3B
ENSG00000100055	11.0825	-0.327004	0.515267	0.27583	0.421972	27128	CYTH4
ENSG00000100056	1202.45	1.29652	0.107397	7.89154e-35	3.15062e-33	8220	DGCR14
ENSG00000100058	713.021	0.0432116	0.132517	0.734971	0.841046	NA	CRYBB2P1
ENSG00000100065	189.567	0.0988389	0.19087	0.575373	0.714418	29775	CARD10
ENSG00000100068	233.333	0.334935	0.176975	0.0424646	0.0937724	NA	LRP5L
ENSG00000100075	2916.27	0.603983	0.0897492	6.6176e-12	6.32563e-11	6576	SLC25A1
ENSG00000100077	609.399	0.23412	0.119298	0.0429508	0.0946888	157	ADRBK2
ENSG00000100078	3.22912	0.000897279	0.700395	0.996417	0.998879	50487	PLA2G3
ENSG00000100083	1703.71	0.101154	0.0990472	0.297025	0.446298	26088	GGA1
ENSG00000100084	646.127	0.549565	0.120333	2.25935e-06	1.16589e-05	7290	HIRA
ENSG00000100092	742.784	0.599095	0.130856	1.81524e-06	9.49514e-06	23616	SH3BP1
ENSG00000100097	27204.3	0.024309	0.0859666	0.773933	0.868868	3956	LGALS1
ENSG00000100099	1167.07	-0.776887	0.0968575	2.05988e-16	2.88575e-15	89781	HPS4
ENSG00000100100	666.178	-2.0774	0.132334	6.05917e-58	6.13987e-56	113791	PIK3IP1
ENSG00000100101	545.674	1.3271	0.144464	2.04583e-21	3.95802e-20	NA	NOL12
ENSG00000100104	814.632	0.402757	0.110584	0.000180357	0.000693705	402055	SRRD
ENSG00000100105	1040.78	0.011639	0.10283	0.907847	0.958987	23598	PATZ1
ENSG00000100106	1593.09	0.062936	0.0882036	0.468203	0.620345	11078	TRIOBP
ENSG00000100109	1573.7	0.229548	0.0929448	0.0118543	0.0311117	24144	TFIP11
ENSG00000100116	556.03	0.307815	0.151006	0.0320421	0.0739208	23464	GCAT
ENSG00000100124	731.598	0.854838	0.122995	5.16521e-13	5.4669e-12	129138	ANKRD54
ENSG00000100129	8556.27	-0.0825032	0.0810238	0.301815	0.451467	51386	EIF3L
ENSG00000100138	2755.86	0.776236	0.10362	1.3429e-14	1.62815e-13	4809	NHP2L1
ENSG00000100139	1744.44	0.602176	0.0927432	3.29191e-11	2.93904e-10	85377	MICALL1
ENSG00000100142	930.48	0.912968	0.118179	1.24982e-15	1.65547e-14	5435	POLR2F
ENSG00000100147	206.067	0.240566	0.180341	0.152091	0.265555	79879	CCDC134
ENSG00000100150	738.008	0.280042	0.111817	0.0100469	0.0268832	9681	DEPDC5
ENSG00000100151	319.875	-0.310111	0.151982	0.0317562	0.0733587	9463	PICK1
ENSG00000100154	5172.79	-0.877026	0.12808	9.74078e-13	1.00462e-11	23331	TTC28
ENSG00000100156	0.907563	0.000511211	0.759586	0.997508	NA	23539	SLC16A8
ENSG00000100162	163.094	1.69347	0.258295	1.22968e-12	1.2562e-11	79019	CENPM
ENSG00000100167	56.4544	2.82603	0.513428	3.65029e-11	3.24491e-10	55964	2025-09-03
ENSG00000100196	3482.36	0.449614	0.0916834	5.70895e-07	3.18374e-06	11015	KDELR3
ENSG00000100197	5.05775	-0.131621	0.556094	0.634091	0.760297	1565	CYP2D6
ENSG00000100201	20138.3	-0.159353	0.0768639	0.0357674	0.0811727	10521	DDX17
ENSG00000100206	35.7444	1.41467	0.554859	0.000238334	0.000896412	11144	DMC1
ENSG00000100207	2541.41	0.251055	0.0800225	0.00146572	0.00473495	6942	TCF20
ENSG00000100209	326.463	-0.0141173	0.15073	0.92168	0.967335	150274	HSCB
ENSG00000100211	473.534	-0.208113	0.131606	0.100629	0.191318	25776	CBY1
ENSG00000100216	2036.55	0.544272	0.102001	4.45945e-08	2.85468e-07	56993	TOMM22
ENSG00000100219	5093.12	0.54393	0.0811243	9.56726e-12	9.00047e-11	7494	XBP1
ENSG00000100220	3281.23	0.315458	0.0930324	0.000547123	0.00192156	51493	RTCB
ENSG00000100221	3155.25	0.418889	0.0889838	1.63539e-06	8.60416e-06	9929	JOSD1
ENSG00000100225	3189.33	-0.284665	0.0845216	0.000623315	0.00216327	25793	FBXO7
ENSG00000100226	1372.97	0.286609	0.0953708	0.00216984	0.00675742	9567	GTPBP1
ENSG00000100227	2430.15	-0.0446775	0.08273	0.583741	0.721192	84271	POLDIP3
ENSG00000100228	204.209	-0.0101614	0.190181	0.953946	0.988459	9609	RAB36
ENSG00000100234	16920.8	-0.599693	0.0976974	3.28261e-10	2.65393e-09	7078	TIMP3
ENSG00000100239	2904.95	0.240206	0.0817276	0.00286284	0.00868111	9701	PPP6R2
ENSG00000100241	5178.22	0.246364	0.074805	0.000856801	0.0028962	6305	SBF1
ENSG00000100242	1808.85	-0.201047	0.0979555	0.0361364	0.0818949	25777	SUN2
ENSG00000100243	4613.3	-0.311907	0.0871829	0.000274367	0.00101972	1727	CYB5R3
ENSG00000100246	337.17	-0.224869	0.155779	0.128056	0.231606	10126	DNAL4
ENSG00000100258	2488.54	0.105952	0.113404	0.336912	0.49006	91289	LMF2
ENSG00000100263	798.844	0.115233	0.109996	0.282362	0.429492	25807	RHBDD3
ENSG00000100266	1449.88	-0.144051	0.0966433	0.128354	0.232015	11252	PACSIN2
ENSG00000100271	377.558	-0.729954	0.147346	1.7192e-07	1.01725e-06	25809	TTLL1
ENSG00000100276	1.15291	-0.138216	0.776153	0.447403	0.600997	10633	RASL10A
ENSG00000100280	3265.19	0.418597	0.0829668	2.96193e-07	1.71004e-06	162	AP1B1
ENSG00000100281	1346.86	0.27965	0.0971982	0.00330953	0.00991191	10042	HMGXB4
ENSG00000100284	1619.74	-0.224861	0.0901191	0.0111022	0.0293696	10043	TOM1
ENSG00000100285	300.005	1.17234	0.199986	2.57381e-10	2.1065e-09	4744	NEFH
ENSG00000100288	130.35	-0.642658	0.222544	0.00122035	0.00400586	1120	CHKB
ENSG00000100290	4.37982	1.12016	1.41791	0.00733493	0.0202477	638	BIK
ENSG00000100292	3769.48	0.510592	0.0830294	4.05929e-10	3.2493e-09	3162	HMOX1
ENSG00000100294	549.932	1.45148	0.140944	3.45615e-26	8.87483e-25	27349	MCAT
ENSG00000100296	2098.7	0.149999	0.0834385	0.068049	0.139045	8563	THOC5
ENSG00000100297	2288.79	2.12823	0.133499	8.63253e-60	9.24499e-58	4174	MCM5
ENSG00000100299	813.128	-0.403307	0.105368	8.64479e-05	0.000351216	410	ARSA
ENSG00000100300	1804.52	0.34712	0.113716	0.00167718	0.00535224	706	TSPO
ENSG00000100302	31.2524	0.219044	0.364054	0.42292	0.578319	23551	RASD2
ENSG00000100304	1609.99	1.24727	0.100388	1.04509e-36	4.51597e-35	23170	TTLL12
ENSG00000100307	168.187	-1.63254	0.234839	1.02025e-13	1.14245e-12	23492	CBX7
ENSG00000100314	1.07242	0.000509526	0.759957	0.997513	NA	164633	CABP7
ENSG00000100316	28700.6	-0.0973851	0.0760914	0.195085	0.321139	6122	RPL3
ENSG00000100319	459.782	-0.0668472	0.13602	0.609174	0.740439	55954	ZMAT5
ENSG00000100320	8103.39	-0.60675	0.0702403	2.2188e-18	3.56856e-17	23543	RBFOX2
ENSG00000100321	778.521	-0.170509	0.112095	0.118105	0.217349	9145	SYNGR1
ENSG00000100324	696.5	-0.429675	0.112837	8.81282e-05	0.000357323	10454	TAB1
ENSG00000100325	1322.14	0.218901	0.0921328	0.0155205	0.0394419	84164	ASCC2
ENSG00000100330	2186.01	-0.862166	0.0872043	6.46755e-24	1.45275e-22	8897	MTMR3
ENSG00000100335	2278.3	0.209089	0.081121	0.00893895	0.0242169	54471	MIEF1
ENSG00000100336	2.11293	-0.185282	0.686415	0.430795	0.585658	80832	APOL4
ENSG00000100342	49.2892	-0.489786	0.351483	0.0719167	0.145631	8542	APOL1
ENSG00000100344	339.159	-0.144601	0.153271	0.321014	0.472496	80339	PNPLA3
ENSG00000100345	49652	-0.201099	0.0790397	0.00991495	0.0265712	4627	MYH9
ENSG00000100347	1827.72	0.220421	0.0982617	0.0219854	0.0534408	25813	SAMM50
ENSG00000100348	858.017	-0.148184	0.14682	0.290413	0.438903	25828	TXN2
ENSG00000100350	1177.48	0.545731	0.120104	2.55305e-06	1.30523e-05	80020	FOXRED2
ENSG00000100353	5948.51	0.418148	0.08676	9.4048e-07	5.11235e-06	8664	EIF3D
ENSG00000100354	4520.9	-0.903652	0.111842	7.51979e-17	1.08509e-15	23112	TNRC6B
ENSG00000100359	1666.82	0.310696	0.092692	0.000634755	0.00219993	27352	SGSM3
ENSG00000100360	769.423	-0.864552	0.117505	2.54407e-14	3.00514e-13	11020	IFT27
ENSG00000100364	2119.51	0.361787	0.0823711	8.20459e-06	3.89249e-05	23313	KIAA0930
ENSG00000100372	1053.42	0.892768	0.105874	4.08894e-18	6.44785e-17	10478	SLC25A17
ENSG00000100376	979.031	-0.503781	0.121463	1.74985e-05	7.90354e-05	55007	FAM118A
ENSG00000100379	730.673	0.502809	0.126172	3.512e-05	0.000152032	79734	KCTD17
ENSG00000100380	10405.2	0.165688	0.0814043	0.0389727	0.0872637	6767	ST13
[truncated: 21,045 more rows]

## Sheet: 243R.Mock
	baseMean	log2FoldChange	lfcSE	pvalue	padj	entrezid	gene_symbol
ENSG00000000003	2105.97	-0.137415	0.11131	0.18734	0.348854	7105	TSPAN6
ENSG00000000419	1543.82	0.358228	0.101875	0.000216559	0.0011584	8813	DPM1
ENSG00000000457	613.147	-0.298116	0.113449	0.00515053	0.0196961	57147	SCYL3
ENSG00000000460	343.317	0.393991	0.143022	0.00238999	0.0100388	55732	C1orf112
ENSG00000000971	4515.39	-0.313248	0.0804917	5.9319e-05	0.000353948	3075	CFH
ENSG00000001036	5039.61	0.115315	0.0808294	0.136761	0.280109	2519	FUCA2
ENSG00000001084	2673.76	-0.530725	0.0851495	9.87989e-11	1.44279e-09	2729	GCLC
ENSG00000001167	1967.3	0.0614816	0.121765	0.586094	0.752463	4800	NFYA
ENSG00000001460	152.391	0.0648793	0.17554	0.669239	0.811938	90529	STPG1
ENSG00000001461	2280.67	-0.485188	0.0967294	1.45298e-07	1.37561e-06	57185	NIPAL3
ENSG00000001497	927.904	0.120994	0.121116	0.281307	0.461586	81887	LAS1L
ENSG00000001561	19.1768	1.31692	0.702216	0.000399912	0.0020214	22875	ENPP4
ENSG00000001617	1971.87	0.12113	0.0910676	0.162404	0.31611	6405	SEMA3F
ENSG00000001626	1588.83	-0.805476	0.154711	1.09923e-08	1.22563e-07	1080	CFTR
ENSG00000001629	4438.64	-0.145571	0.0710468	0.034537	0.0971403	54467	ANKIB1
ENSG00000001630	476.81	0.105275	0.137325	0.400083	0.587088	1595	CYP51A1
ENSG00000001631	1804.46	-0.100715	0.0893039	0.236462	0.409733	889	KRIT1
ENSG00000002016	430.158	-0.137875	0.133629	0.259348	0.437192	5893	RAD52
ENSG00000002330	1086.87	0.224708	0.115177	0.0370395	0.102883	572	BAD
ENSG00000002549	2405.08	0.293073	0.0954452	0.00133173	0.00595544	51056	LAP3
ENSG00000002586	4098.35	-0.201089	0.0845246	0.0135538	0.0446318	4267	CD99
ENSG00000002587	16.0088	-0.108003	0.361982	0.591683	0.756729	9957	HS3ST1
ENSG00000002745	220.101	-1.20361	0.24371	1.28235e-08	1.41187e-07	51384	WNT16
ENSG00000002746	278.527	-0.996137	0.170599	1.67741e-10	2.39049e-09	23072	HECW1
ENSG00000002822	1219.39	0.459775	0.112344	1.32611e-05	8.97997e-05	8379	MAD1L1
ENSG00000002834	8979.44	-0.279433	0.0797342	0.000302577	0.00156687	3927	LASP1
ENSG00000002919	497.934	0.406101	0.125817	0.000492616	0.00243237	29916	SNX11
ENSG00000002933	567.918	-0.324143	0.124048	0.00487867	0.0187655	55365	TMEM176A
ENSG00000003056	4929.3	0.395266	0.0801068	3.48252e-07	3.11413e-06	4074	M6PR
ENSG00000003096	523.457	-0.0686163	0.145884	0.60206	0.763427	90293	KLHL13
ENSG00000003137	66.9188	0.0595344	0.308526	0.76619	0.875407	56603	CYP26B1
ENSG00000003249	392.29	0.62513	0.145733	2.30655e-06	1.80238e-05	79007	DBNDD1
ENSG00000003393	2404.51	0.0150416	0.0779013	0.840735	0.921557	57679	ALS2
ENSG00000003400	22.3713	0.183042	0.349178	0.376909	0.563773	843	CASP10
ENSG00000003402	2532.3	-0.51705	0.0834218	1.33132e-10	1.92345e-09	8837	CFLAR
ENSG00000003436	15998	-0.500467	0.0755641	8.99657e-12	1.47242e-10	7035	TFPI
ENSG00000003509	767.904	-0.192962	0.10712	0.055901	0.142848	55471	NDUFAF7
ENSG00000003756	3725.62	-0.241011	0.0786596	0.00159266	0.00698538	10181	RBM5
ENSG00000003987	9.96447	0.254876	0.486981	0.198544	0.363875	9108	MTMR7
ENSG00000003989	2391.58	-0.150077	0.0890548	0.0777825	0.183857	6542	SLC7A2
ENSG00000004059	1505.71	-0.0621175	0.0911495	0.473934	0.657897	381	ARF5
ENSG00000004139	1154.15	0.149813	0.1174	0.170464	0.326629	23098	SARM1
ENSG00000004142	3210.2	0.420571	0.0767091	1.61752e-08	1.75904e-07	26073	POLDIP2
ENSG00000004399	4771.48	-0.170375	0.0805722	0.0283399	0.082468	23129	PLXND1
ENSG00000004455	3093.09	0.360759	0.0764507	1.19117e-06	9.79634e-06	204	AK2
ENSG00000004468	3.04469	0.4665	0.934913	0.0214521	0.0654412	952	CD38
ENSG00000004478	3992.9	1.27789	0.0912195	2.66667e-46	5.20768e-44	2288	FKBP4
ENSG00000004487	5019.84	0.115204	0.0816067	0.140706	0.285652	23028	KDM1A
ENSG00000004534	2852.4	-0.083553	0.0799895	0.275486	0.454846	10180	RBM6
ENSG00000004660	193.842	0.353915	0.188112	0.0269795	0.0792105	84254	CAMKK1
ENSG00000004700	3689.83	0.176589	0.101763	0.0667069	0.16297	5965	RECQL
ENSG00000004766	1233.86	0.0330616	0.0984906	0.723112	0.848355	55610	CCDC132
ENSG00000004776	82.0756	-0.324991	0.294016	0.11553	0.247277	126393	HSPB6
ENSG00000004777	38.0946	0.145289	0.285969	0.464807	0.649232	115703	ARHGAP33
ENSG00000004779	1396.52	0.627059	0.11589	7.97929e-09	9.10271e-08	4706	NDUFAB1
ENSG00000004799	348.31	-1.30289	0.264313	9.7697e-09	1.09341e-07	5166	PDK4
ENSG00000004838	21.5115	0.278537	0.388294	0.196064	0.360353	51364	ZMYND10
ENSG00000004864	1893.47	0.556738	0.0990522	3.54288e-09	4.24335e-08	10165	SLC25A13
ENSG00000004866	912.635	0.0923129	0.107757	0.361653	0.548537	7982	ST7
ENSG00000004897	6085.04	0.363054	0.0787454	1.99535e-06	1.57847e-05	996	CDC27
ENSG00000004961	944.086	0.471469	0.107145	3.17802e-06	2.42578e-05	3052	HCCS
ENSG00000004975	3428.09	0.498995	0.0767217	2.01618e-11	3.17573e-10	1856	DVL2
ENSG00000005007	5596.67	0.546529	0.0759699	1.24366e-13	2.5657e-12	5976	UPF1
ENSG00000005020	1929.3	-0.348895	0.0918837	7.59307e-05	0.000443648	8935	SKAP2
ENSG00000005022	3725.53	0.289374	0.1033	0.00317278	0.0128608	292	SLC25A5
ENSG00000005059	538.684	1.25353	0.147418	3.43319e-19	1.22279e-17	55013	CCDC109B
ENSG00000005073	8.3992	0.277548	0.57907	0.136424	0.279654	3207	HOXA11
ENSG00000005075	757.388	0.272622	0.115876	0.0119825	0.0404224	5439	POLR2J
ENSG00000005100	1280.63	0.513968	0.132581	2.45996e-05	0.000157816	56919	DHX33
ENSG00000005108	46.3159	0.0544858	0.301113	0.784621	0.886613	221981	THSD7A
ENSG00000005156	1248.68	0.287336	0.0991941	0.00237796	0.00999957	3980	LIG3
ENSG00000005175	1318.63	0.620544	0.0951931	9.29929e-12	1.51873e-10	79657	RPAP3
ENSG00000005187	7.5632	-0.368221	0.526776	0.0913118	0.206983	6296	ACSM3
ENSG00000005189	114.715	0.170692	0.209501	0.318985	0.503507	81691	AC004381.6
ENSG00000005194	1705.4	0.561641	0.102664	8.12251e-09	9.25693e-08	57019	CIAPIN1
ENSG00000005206	1137.64	0.0701954	0.104008	0.473905	0.657897	56928	SPPL2B
ENSG00000005238	1157.88	-0.354901	0.101227	0.000228234	0.00121549	80256	FAM214B
ENSG00000005243	1234.3	0.249415	0.106804	0.0134704	0.0444047	51226	COPZ2
ENSG00000005249	2305.41	-0.540485	0.122474	2.06479e-06	1.6306e-05	5577	PRKAR2B
ENSG00000005302	775.776	-0.25532	0.113319	0.016368	0.0523723	10943	MSL3
ENSG00000005339	3541.9	-0.114763	0.196667	0.485017	0.667976	1387	CREBBP
ENSG00000005379	28.3424	-0.377864	0.353348	0.0887789	0.202838	9256	BZRAP1
ENSG00000005381	1.76069	-0.244442	0.70368	0.0973315	0.21721	4353	MPO
ENSG00000005436	973.113	0.917526	0.114593	4.94461e-17	1.44415e-15	6936	GCFC2
ENSG00000005448	294.127	0.0717374	0.156267	0.605896	0.76661	84058	WDR54
ENSG00000005469	2617.41	-0.0681793	0.0842509	0.397102	0.584531	54677	CROT
ENSG00000005471	7.47471	-0.0271895	0.418587	0.881698	0.946492	5244	ABCB4
ENSG00000005483	2799.64	-0.514925	0.21504	0.00360568	0.0143604	55904	KMT2E
ENSG00000005486	1463.42	-0.0635452	0.0864379	0.441184	0.628192	57414	RHBDD2
ENSG00000005513	36.9616	0.411861	0.392536	0.0728304	0.174805	30812	SOX8
ENSG00000005700	5732.08	0.169282	0.0804551	0.029133	0.0843818	25998	IBTK
ENSG00000005801	1200.67	0.571184	0.101756	3.41255e-09	4.10218e-08	7748	ZNF195
ENSG00000005810	8372.03	-0.175871	0.0852215	0.0317517	0.0905945	23077	MYCBP2
ENSG00000005812	2017.5	0.0707437	0.0950806	0.432973	0.619871	26224	FBXL3
ENSG00000005882	755.753	-0.748994	0.10844	3.53184e-13	6.87396e-12	5164	PDK2
ENSG00000005884	1086.97	-0.224688	0.103688	0.0221434	0.0670706	3675	ITGA3
ENSG00000005889	4389.87	0.162869	0.0744631	0.0239584	0.0717942	7543	ZFX
ENSG00000005893	9078.09	-0.127797	0.0760319	0.0809946	0.189313	3920	LAMP2
ENSG00000005955	2987.8	0.111045	0.0893347	0.192074	0.35503	NA	GGNBP2
ENSG00000005961	10.9708	0.11271	0.399085	0.563585	0.734407	3674	ITGA2B
ENSG00000006007	6037.75	-0.048063	0.0868468	0.56215	0.733145	51573	GDE1
ENSG00000006015	385.397	-0.024475	0.148045	0.854241	0.930343	55049	C19orf60
ENSG00000006016	172.49	0.136711	0.19513	0.403125	0.590004	9244	CRLF1
ENSG00000006025	230.579	-0.120777	0.153157	0.37723	0.564034	114881	OSBPL7
ENSG00000006042	3124.91	-0.283602	0.0836207	0.00045227	0.00225051	26022	TMEM98
ENSG00000006062	133.593	-0.4078	0.208658	0.0178993	0.0563639	9020	MAP3K14
ENSG00000006114	2023.6	0.000358295	0.108063	0.997186	0.998747	NA	SYNRG
ENSG00000006118	6747.46	0.327459	0.0899754	0.000153561	0.00084596	54972	TMEM132A
ENSG00000006125	7813.58	-0.230656	0.113501	0.0301883	0.0868381	163	AP2B1
ENSG00000006128	4.58045	0.0796456	0.50044	0.600013	0.762054	6863	TAC1
ENSG00000006194	1874.65	0.342226	0.0932425	0.000128665	0.000719997	10127	ZNF263
ENSG00000006210	18.0798	0.0497301	0.348859	0.803674	0.897633	6376	CX3CL1
ENSG00000006282	1328.27	-0.356524	0.0917825	5.16702e-05	0.000312025	64847	SPATA20
ENSG00000006283	51.4951	-0.333722	0.301712	0.110195	0.238975	8913	CACNA1G
ENSG00000006327	2965.41	0.315163	0.109699	0.00232177	0.00979188	51330	TNFRSF12A
ENSG00000006432	40.7129	1.03642	0.418824	0.000264458	0.00138882	4293	MAP3K9
ENSG00000006451	1894.87	-0.160726	0.0851484	0.0491837	0.129456	5898	RALA
ENSG00000006453	203.016	1.13672	0.200747	3.21129e-10	4.44183e-09	55971	BAIAP2L1
ENSG00000006459	699.65	-0.656928	0.113288	7.2791e-10	9.56326e-09	80853	KDM7A
ENSG00000006468	1468.8	-0.771722	0.132627	3.86151e-10	5.28099e-09	2115	ETV1
ENSG00000006530	1227.62	0.477464	0.0963782	2.08417e-07	1.93425e-06	55750	AGK
ENSG00000006534	919.911	-0.515183	0.105839	2.6381e-07	2.40381e-06	221	ALDH3B1
ENSG00000006576	3343.75	0.160887	0.0834596	0.0448732	0.120211	57157	PHTF2
ENSG00000006606	6.96609	0.112606	0.452046	0.527589	0.705084	10344	CCL26
ENSG00000006607	1859.54	0.418433	0.086045	4.48191e-07	3.94107e-06	9855	FARP2
ENSG00000006625	1001.77	1.046	0.11581	5.37158e-21	2.27124e-19	79017	GGCT
ENSG00000006634	1017.01	1.17113	0.124036	8.787e-23	4.175e-21	10926	DBF4
ENSG00000006638	46.0878	0.697796	0.397888	0.00604296	0.0225695	6915	TBXA2R
ENSG00000006652	2964.99	0.0798085	0.0861515	0.331731	0.517247	3475	IFRD1
ENSG00000006695	602.776	0.312322	0.118657	0.00483057	0.0186115	1352	COX10
ENSG00000006704	1110.15	-0.123583	0.0976695	0.181633	0.341634	9569	GTF2IRD1
ENSG00000006712	2146.59	0.613919	0.105347	7.65742e-10	1.00317e-08	54623	PAF1
ENSG00000006715	4454.92	-0.123719	0.0755959	0.0892636	0.203562	27072	VPS41
ENSG00000006740	137.378	0.731853	0.228436	0.000103964	0.000593006	9912	ARHGAP44
ENSG00000006744	2350.84	0.252373	0.0893964	0.00332974	0.0134121	60528	ELAC2
ENSG00000006747	5.8447	0.11215	0.477027	0.505571	0.686411	85477	SCIN
ENSG00000006756	776.687	-0.448698	0.1066	8.45354e-06	5.97007e-05	414	ARSD
ENSG00000006757	192.774	-0.167341	0.167351	0.253361	0.429961	8228	PNPLA4
ENSG00000006831	3361.7	0.241535	0.085008	0.00324308	0.0131089	79602	ADIPOR2
ENSG00000006837	83.8531	0.0218768	0.223881	0.902032	0.956658	51265	CDKL3
ENSG00000007047	914.797	-0.0205106	0.118913	0.852948	0.929549	57787	MARK4
ENSG00000007080	637.413	0.257029	0.145173	0.0499507	0.131116	115098	CCDC124
ENSG00000007168	7401.31	0.00135213	0.0682663	0.983634	0.992245	5048	PAFAH1B1
ENSG00000007171	18.0296	3.34525	1.9096	3.98667e-05	0.000245836	4843	NOS2
ENSG00000007202	12946.6	0.208812	0.0700708	0.0022657	0.00959052	9703	KIAA0100
ENSG00000007237	943.317	-0.637189	0.113919	2.68551e-09	3.2778e-08	8522	GAS7
ENSG00000007255	76.1726	-0.318353	0.246029	0.0929559	0.210028	79090	TRAPPC6A
ENSG00000007341	844.165	-0.12575	0.102833	0.194833	0.358654	54879	ST7L
ENSG00000007372	19.143	2.82705	1.93702	9.97002e-05	0.000570947	5080	PAX6
ENSG00000007376	1150.09	0.817406	0.109607	4.90141e-15	1.14436e-13	113000	RPUSD1
ENSG00000007384	2652.83	-0.244689	0.0842907	0.00265282	0.0109889	64285	RHBDF1
ENSG00000007392	1763.31	0.0935923	0.0890279	0.269816	0.449025	55692	LUC7L
ENSG00000007402	3.18515	0.0127571	0.477977	0.934348	0.975053	9254	CACNA2D2
ENSG00000007516	11.4827	0.00527878	0.397654	0.977777	0.989934	8938	BAIAP3
ENSG00000007520	1183.42	0.304599	0.103465	0.00192961	0.00830984	115939	TSR3
ENSG00000007541	1089.06	-0.0604176	0.101624	0.529028	0.706024	9091	PIGQ
ENSG00000007545	1049.72	0.406294	0.112352	0.000119683	0.000674649	57585	CRAMP1L
ENSG00000007866	1282.72	-0.331589	0.093953	0.000229736	0.00122151	7005	TEAD3
ENSG00000007923	2526.8	0.425888	0.0867043	3.37153e-07	3.02428e-06	55735	DNAJC11
ENSG00000007933	12.4234	-0.686269	0.607736	0.0131397	0.0434483	2328	FMO3
ENSG00000007944	1001.5	-0.385765	0.111204	0.000228894	0.00121788	29116	MYLIP
ENSG00000007952	8.59981	-0.179095	0.42218	0.365888	0.552996	27035	NOX1
ENSG00000007968	464.242	3.10024	0.189157	2.06134e-61	6.88429e-59	1870	E2F2
ENSG00000008018	3943.45	0.0915934	0.101076	0.337259	0.523107	5689	PSMB1
ENSG00000008056	13.3009	0.082794	0.379255	0.674508	0.81604	6853	SYN1
ENSG00000008083	1110.24	-0.378675	0.100769	7.823e-05	0.000456272	3720	JARID2
ENSG00000008086	336.41	-0.19764	0.14241	0.125359	0.262594	6792	CDKL5
ENSG00000008118	15.8599	-0.448709	0.449962	0.0580372	0.146836	57172	CAMK1G
ENSG00000008128	146.076	0.017074	0.187571	0.914584	0.96327	728642	CDK11A
ENSG00000008130	2299.86	0.454796	0.0866845	5.02291e-08	5.09006e-07	65220	NADK
ENSG00000008226	6.95426	-0.0166449	0.413115	0.928095	0.971798	9940	DLEC1
ENSG00000008256	1308.15	-0.614481	0.102249	2.52257e-10	3.52731e-09	9265	CYTH3
ENSG00000008277	68.8904	0.46829	0.284649	0.0245302	0.0732599	53616	ADAM22
ENSG00000008282	2639.78	-0.105608	0.0870037	0.203366	0.370248	6856	SYPL1
ENSG00000008283	408.177	0.394702	0.14422	0.00251315	0.0104782	1534	CYB561
ENSG00000008294	4787.29	-0.135695	0.0751122	0.0611613	0.152582	9043	SPAG9
ENSG00000008300	818.63	-0.249445	0.113907	0.0195311	0.0606735	1951	CELSR3
ENSG00000008311	907.868	-0.164133	0.102447	0.0900325	0.20491	10157	AASS
ENSG00000008323	4.46277	0.207812	0.524313	0.24125	0.41556	55200	PLEKHG6
ENSG00000008324	514.246	0.891818	0.147334	6.15019e-11	9.17907e-10	51188	SS18L2
ENSG00000008382	184.597	-0.0479632	0.170503	0.746983	0.864303	84954	MPND
ENSG00000008394	6156.12	0.0490892	0.0911153	0.571479	0.741298	4257	MGST1
ENSG00000008405	525.393	0.552975	0.133522	6.51828e-06	4.69691e-05	1407	CRY1
ENSG00000008441	3271.52	-0.228696	0.200016	0.169386	0.325403	4784	NFIX
ENSG00000008513	16086.4	-0.762508	0.0771064	3.14734e-24	1.675e-22	6482	ST3GAL1
ENSG00000008516	3.80112	0.24127	0.548811	0.183334	0.344007	64386	MMP25
ENSG00000008517	81.5972	1.14104	0.430842	0.000110664	0.000627649	9235	IL32
ENSG00000008710	5765.27	-0.0282291	0.0844265	0.726761	0.85099	5310	PKD1
ENSG00000008735	24.8072	0.155234	0.326134	0.448274	0.634613	23542	MAPK8IP2
ENSG00000008838	1907.35	0.319885	0.0892861	0.000196307	0.00106041	9862	MED24
ENSG00000008853	952.304	-0.0295915	0.112926	0.779475	0.88303	23221	RHOBTB2
ENSG00000008869	1527.19	0.082282	0.0858556	0.315382	0.499737	54497	HEATR5B
ENSG00000008952	8345.72	0.0949612	0.0800065	0.215424	0.384498	7095	SEC62
ENSG00000008988	16687.3	-0.0628484	0.0968642	0.493638	0.675458	6224	RPS20
ENSG00000009307	32801.9	0.0216762	0.0792196	0.775618	0.880721	7812	CSDE1
ENSG00000009335	8270.28	0.596372	0.0738931	1.04322e-16	2.91719e-15	9690	UBE3C
ENSG00000009413	9720.79	-0.313424	0.10891	0.00230175	0.0097199	5980	REV3L
ENSG00000009694	22.1366	-0.105668	0.340377	0.602033	0.763427	10178	TENM1
ENSG00000009765	1.15405	-0.00469739	0.579725	0.961529	0.982237	389434	IYD
ENSG00000009780	577.448	0.175526	0.121182	0.118502	0.251869	199870	FAM76A
ENSG00000009830	1156	-0.167337	0.0958311	0.0663604	0.162337	29954	POMT2
ENSG00000009844	3055.13	0.319955	0.0955666	0.000466245	0.00231156	51534	VTA1
ENSG00000009954	10572.8	0.518163	0.070209	3.66659e-14	7.94107e-13	9031	BAZ1B
ENSG00000010017	2548.67	-0.239422	0.0925684	0.0069613	0.0254831	10048	RANBP9
ENSG00000010030	18.9779	0.367684	0.398826	0.102898	0.226756	51513	ETV7
ENSG00000010072	923.514	0.373682	0.104188	0.000155533	0.000856415	83932	SPRTN
ENSG00000010165	1684.23	0.182521	0.0890178	0.0323698	0.0920672	51603	METTL13
ENSG00000010219	620.554	0.0412005	0.121231	0.714239	0.84272	8798	DYRK4
ENSG00000010244	8061.41	0.146207	0.0716395	0.0351819	0.0986172	7756	ZNF207
ENSG00000010256	5571.38	0.0685498	0.0924283	0.435325	0.622425	7384	UQCRC1
ENSG00000010270	1564.75	-0.149296	0.0949723	0.0982029	0.21833	83930	STARD3NL
ENSG00000010278	5071.87	-0.197782	0.10722	0.0502946	0.131763	928	CD9
ENSG00000010292	1490.47	-0.499329	0.105249	5.32268e-07	4.60766e-06	9918	NCAPD2
ENSG00000010295	1051.45	0.235349	0.106538	0.0193782	0.060296	25900	IFFO1
ENSG00000010310	12.2675	-0.104699	0.380902	0.597616	0.760686	2696	GIPR
ENSG00000010318	130.197	-0.163999	0.193188	0.312718	0.496847	51533	PHF7
ENSG00000010319	5.90493	0.17225	0.469382	0.349055	0.535434	56920	SEMA3G
ENSG00000010322	3997.07	-0.0623981	0.0747866	0.385006	0.571967	11188	NISCH
ENSG00000010361	244.177	-0.22233	0.162892	0.121417	0.25655	80199	FUZ
ENSG00000010379	11.7688	0.0942063	0.485421	0.559416	0.731373	6540	SLC6A13
ENSG00000010404	1446.06	-0.0863597	0.123023	0.448267	0.634613	3423	IDS
ENSG00000010438	31.6632	0.224099	0.349322	0.286271	0.467132	5646	PRSS3
ENSG00000010539	820.94	0.688017	0.116199	2.99306e-10	4.15745e-09	7752	ZNF200
ENSG00000010610	1154.25	-0.126792	0.105608	0.202008	0.368486	920	CD4
ENSG00000010626	215.892	-0.154839	0.161115	0.276564	0.456018	10233	LRRC23
ENSG00000010704	393.088	-0.31497	0.146885	0.0174319	0.0551635	3077	HFE
ENSG00000010803	1506.95	0.107378	0.0938449	0.228262	0.399945	22955	SCMH1
ENSG00000010810	1236.54	-0.471548	0.103483	1.53003e-06	1.23452e-05	2534	FYN
ENSG00000010818	2576.36	0.094257	0.0963315	0.301896	0.485511	3097	HIVEP2
ENSG00000011007	3949.57	0.565837	0.079948	2.60009e-13	5.12983e-12	6924	TCEB3
ENSG00000011009	1230.77	0.687687	0.102091	1.52064e-12	2.72062e-11	11313	LYPLA2
ENSG00000011021	741.571	-0.452711	0.136222	0.000280349	0.00146394	1185	CLCN6
ENSG00000011028	19845.1	-0.327638	0.0686551	1.04346e-06	8.65261e-06	9902	MRC2
ENSG00000011105	1700.65	-0.501775	0.0891969	4.6751e-09	5.49098e-08	10867	TSPAN9
ENSG00000011114	2736.11	-0.0667652	0.0825165	0.397658	0.584942	55727	BTBD7
ENSG00000011132	395.759	0.120587	0.135274	0.328926	0.514685	9546	APBA3
ENSG00000011143	213.239	-0.204784	0.163742	0.155285	0.306395	54903	MKS1
ENSG00000011198	1898.12	-0.0682769	0.0923418	0.436755	0.623833	51099	ABHD5
ENSG00000011201	5.41532	0.390519	0.65118	0.063325	0.156809	3730	KAL1
ENSG00000011243	1379.72	-0.322503	0.0937195	0.000329678	0.0016954	26993	AKAP8L
ENSG00000011258	932.147	-0.584282	0.116681	8.81872e-08	8.60002e-07	54799	MBTD1
ENSG00000011260	1727.02	0.758134	0.115008	2.98401e-12	5.16243e-11	51096	UTP18
ENSG00000011275	3513.97	0.0422914	0.0727696	0.545791	0.720014	54476	RNF216
ENSG00000011295	1880.64	0.285827	0.0926187	0.00129613	0.00582221	54902	TTC19
ENSG00000011304	8296.8	0.539338	0.0701148	2.97941e-15	7.14439e-14	5725	PTBP1
ENSG00000011332	208.844	2.91657	0.239192	1.16651e-35	1.23876e-33	8193	DPF1
ENSG00000011347	77.3679	0.140041	0.309304	0.489228	0.671802	9066	SYT7
ENSG00000011376	1550.39	0.32363	0.0883244	0.000141613	0.000786154	23395	LARS2
ENSG00000011405	6183.84	0.356729	0.0770523	1.86788e-06	1.48631e-05	5286	PIK3C2A
ENSG00000011422	1516	0.426216	0.107712	2.78685e-05	0.000176674	5329	PLAUR
ENSG00000011426	633.949	-0.555913	0.141957	1.66932e-05	0.000110794	54443	ANLN
ENSG00000011451	1872.03	-0.0495549	0.115445	0.64557	0.79511	58525	WIZ
ENSG00000011454	2974.78	-0.298667	0.0868604	0.000362634	0.00185248	23637	RABGAP1
ENSG00000011465	139226	-0.434228	0.0843451	9.45816e-08	9.16928e-07	1634	DCN
ENSG00000011478	433.224	0.114583	0.131144	0.340906	0.527025	54814	QPCTL
ENSG00000011485	1840.5	0.406306	0.0919687	4.0674e-06	3.03625e-05	5536	PPP5C
ENSG00000011523	981.996	-0.206295	0.109378	0.0449573	0.120395	23177	CEP68
ENSG00000011566	3772.13	-0.635297	0.0791284	1.19125e-16	3.29943e-15	8491	MAP4K3
ENSG00000011638	1174.68	-0.514725	0.0994584	5.34018e-08	5.39023e-07	57146	TMEM159
ENSG00000012048	743.844	0.863825	0.127523	5.98363e-13	1.12653e-11	672	BRCA1
ENSG00000012061	1768.66	-0.0847761	0.090805	0.326507	0.512047	2067	ERCC1
ENSG00000012124	4.41904	-0.0420956	0.457703	0.800557	0.895965	933	CD22
ENSG00000012171	913.901	-0.442796	0.109334	1.73541e-05	0.000114817	7869	SEMA3B
ENSG00000012174	945.332	-0.230892	0.25304	0.226442	0.397815	51360	MBTPS2
ENSG00000012211	204.458	0.367505	0.180338	0.0179364	0.0564576	4007	PRICKLE3
ENSG00000012232	3716.66	0.186814	0.0737336	0.00912792	0.0322267	2137	EXTL3
ENSG00000012660	5560.72	0.128003	0.0743533	0.0742695	0.177649	60481	ELOVL5
ENSG00000012822	1512.32	-1.11982	0.0903127	7.54851e-37	8.65412e-35	57658	CALCOCO1
ENSG00000012963	1366.32	0.906724	0.105361	3.30275e-19	1.18365e-17	55148	UBR7
ENSG00000012983	4790.23	-0.340433	0.0731185	1.75702e-06	1.40148e-05	11183	MAP4K5
ENSG00000013016	2483.43	-0.239338	0.0791595	0.00182744	0.00789694	30845	EHD3
ENSG00000013275	3201.75	0.500177	0.090336	7.8467e-09	8.95589e-08	5704	PSMC4
ENSG00000013288	3856.79	-0.222919	0.0795097	0.00381837	0.0150695	23324	MAN2B2
ENSG00000013293	477.677	-1.42132	0.143628	4.8815e-25	2.73032e-23	57709	SLC7A14
ENSG00000013297	4880.85	-0.746252	0.0993631	4.25236e-15	9.97876e-14	5010	CLDN11
ENSG00000013306	1812.04	0.234075	0.0945997	0.00966893	0.0338104	51629	SLC25A39
ENSG00000013364	7202.28	-0.273787	0.0838096	0.000727173	0.0034629	9961	MVP
ENSG00000013374	1682.43	-0.159183	0.0944289	0.0765215	0.181809	51667	NUB1
ENSG00000013375	5288.61	0.23805	0.090309	0.00605861	0.022617	5238	PGM3
ENSG00000013392	318.276	-0.131982	0.142204	0.305386	0.489177	112611	RWDD2A
ENSG00000013441	2404.89	-0.551069	0.0889547	1.12195e-10	1.62912e-09	1195	CLK1
ENSG00000013503	1016.54	0.389712	0.103374	7.09594e-05	0.000417566	55703	POLR3B
ENSG00000013523	431.15	-0.309713	0.130151	0.00980189	0.0341997	23357	ANGEL1
ENSG00000013561	2997.62	0.131248	0.0972522	0.154509	0.305545	9604	RNF14
ENSG00000013563	891.553	-0.0975391	0.105969	0.327745	0.51355	1774	DNASE1L1
ENSG00000013573	544.929	1.50788	0.144472	1.35817e-27	9.04558e-26	1663	DDX11
ENSG00000013583	1072.67	-0.562268	0.119604	4.66275e-07	4.08083e-06	50865	HEBP1
ENSG00000013588	595.993	-1.08911	0.127843	4.57681e-19	1.6102e-17	9052	GPRC5A
ENSG00000013619	178.723	-0.903337	0.303091	0.000105191	0.000599558	10046	MAMLD1
ENSG00000013810	310.266	0.213814	0.156605	0.124557	0.261426	10460	TACC3
ENSG00000014123	2558.33	0.327143	0.087024	9.62018e-05	0.00055201	23376	UFL1
ENSG00000014138	750.471	1.35711	0.128818	8.54616e-28	5.74163e-26	23649	POLA2
ENSG00000014164	465.867	0.0631868	0.139081	0.617473	0.775126	23144	ZC3H3
ENSG00000014216	4323.28	0.0268932	0.0748516	0.708771	0.839221	823	CAPN1
ENSG00000014257	231.865	0.0524819	0.177612	0.731885	0.854558	55	ACPP
ENSG00000014641	4316.6	0.415058	0.0893075	1.31956e-06	1.07906e-05	4190	MDH1
ENSG00000014824	4749.02	0.177923	0.0846694	0.0288713	0.0837185	10463	SLC30A9
ENSG00000014914	339.096	-0.660006	0.161919	4.94839e-06	3.62924e-05	10903	MTMR11
ENSG00000014919	1422.64	-0.0910106	0.0887192	0.281665	0.461971	1355	COX15
ENSG00000015133	57.5377	2.45439	0.759397	2.17594e-06	1.70959e-05	440193	CCDC88C
ENSG00000015153	758.464	-0.0202293	0.107561	0.841512	0.921813	10138	YAF2
ENSG00000015171	5095.78	0.10315	0.0781776	0.169137	0.325125	10771	ZMYND11
ENSG00000015285	3.95901	-0.0069766	0.451983	0.966809	0.983887	7454	WAS
ENSG00000015475	1703.05	0.814614	0.106947	1.45918e-15	3.63518e-14	637	BID
ENSG00000015479	17517.8	-0.0735944	0.082442	0.350695	0.537186	9782	MATR3
ENSG00000015520	231.833	-0.918505	0.188924	4.46128e-08	4.56712e-07	29881	NPC1L1
ENSG00000015532	2224.79	0.215821	0.0886486	0.0112858	0.038415	64132	XYLT2
ENSG00000015568	5.99967	-0.103498	0.440238	0.568028	0.738043	84220	RGPD5
ENSG00000015676	2625.93	-0.0072883	0.0811116	0.925369	0.970518	23386	NUDCD3
ENSG00000016391	147.831	3.07164	0.317051	1.66527e-23	8.39061e-22	55349	CHDH
ENSG00000016402	11.731	0.45098	0.812539	0.0342053	0.096325	53832	IL20RA
ENSG00000016864	1778.23	-0.25371	0.0939243	0.00479133	0.0184851	55830	GLT8D1
ENSG00000017260	5118.73	-0.198943	0.0898292	0.0208856	0.0640436	27032	ATP2C1
ENSG00000017427	17.148	-0.690797	0.569282	0.0122566	0.041142	3479	IGF1
ENSG00000017483	408.574	0.22481	0.145917	0.0875474	0.200661	92745	SLC38A5
ENSG00000017621	33.7981	-0.143535	0.311136	0.479202	0.662489	NA	MAGIX
ENSG00000017797	3006.18	-0.0910786	0.0832714	0.252657	0.42902	10928	RALBP1
ENSG00000018189	2250.29	-0.527528	0.0930078	3.09576e-09	3.74678e-08	22902	RUFY3
ENSG00000018280	7.57654	-0.265073	0.480732	0.18895	0.350859	6556	SLC11A1
ENSG00000018408	6829.85	-0.558788	0.101288	6.35531e-09	7.35569e-08	25937	WWTR1
ENSG00000018510	3439.21	0.249499	0.0934642	0.00532483	0.0202685	8540	AGPS
ENSG00000018610	786.836	0.115559	0.116079	0.285389	0.466022	63932	CXorf56
ENSG00000018625	4.35866	-0.157876	0.49039	0.364033	0.55106	477	ATP1A2
ENSG00000018699	848.261	0.532927	0.118963	1.57857e-06	1.27058e-05	55622	TTC27
ENSG00000018869	229.523	0.329339	0.172291	0.0281192	0.0819189	147948	ZNF582
ENSG00000019102	2.59285	0.130552	0.585619	0.322681	0.507849	23584	VSIG2
ENSG00000019144	6681.68	-0.0066981	0.0825897	0.932563	0.974185	23187	PHLDB1
ENSG00000019485	275.59	-0.1567	0.150231	0.24454	0.41969	56981	PRDM11
ENSG00000019549	2749.08	-0.780175	0.0800679	1.24509e-23	6.33376e-22	6591	SNAI2
ENSG00000019582	6.04087	-0.163909	0.447626	0.385382	0.572252	972	CD74
ENSG00000019991	45709.6	-0.254983	0.0980559	0.00640365	0.0237168	3082	HGF
ENSG00000019995	3770.39	-0.551412	0.0787779	4.93546e-13	9.42277e-12	54764	ZRANB1
ENSG00000020129	2908.88	0.576165	0.0815681	2.71299e-13	5.33886e-12	23154	NCDN
ENSG00000020181	5365.2	-0.366709	0.0865993	1.11333e-05	7.67215e-05	25960	GPR124
ENSG00000020256	872.356	0.46842	0.109073	5.22058e-06	3.81554e-05	55734	ZFP64
ENSG00000020426	943.374	0.0013674	0.10834	0.989287	0.995271	4331	MNAT1
ENSG00000020577	3459.32	-0.665321	0.0783429	2.09635e-18	6.97088e-17	23034	SAMD4A
ENSG00000020633	6.93276	0.349715	0.722658	0.0632498	0.156656	864	RUNX3
ENSG00000020922	825.538	0.0351659	0.110403	0.734163	0.856221	4361	MRE11A
ENSG00000021300	7.15825	0.11806	0.417315	0.536154	0.712369	58473	PLEKHB1
ENSG00000021355	834.659	-0.354562	0.115672	0.00107303	0.00491882	1992	SERPINB1
ENSG00000021488	1.7051	-0.297087	0.768885	0.0587654	0.148145	11136	SLC7A9
ENSG00000021574	1365.95	0.0141082	0.0948766	0.87567	0.94347	6683	SPAST
ENSG00000021645	8.84048	0.117398	0.446067	0.517163	0.696115	9369	NRXN3
ENSG00000021762	1180.35	-0.294603	0.0983298	0.00169045	0.00735967	114879	OSBPL5
ENSG00000021776	3079.19	0.0943303	0.0772867	0.203412	0.370254	9716	AQR
ENSG00000021826	665.147	-0.287778	0.116802	0.00845796	0.0302319	1373	CPS1
ENSG00000022267	5340.55	-0.734843	0.075313	1.29656e-23	6.56656e-22	2273	FHL1
ENSG00000022277	3085.02	0.102418	0.0975493	0.267541	0.446723	51507	RTFDC1
ENSG00000022556	10.4835	0.212681	0.427899	0.29276	0.474975	55655	NLRP2
ENSG00000022567	412.927	0.425838	0.146391	0.00128046	0.00576756	57210	SLC45A4
ENSG00000022840	4676.42	0.0533376	0.0713631	0.437251	0.624328	9921	RNF10
ENSG00000022976	372.558	0.188012	0.131522	0.119176	0.253092	55778	ZNF839
ENSG00000023041	1301.77	0.468702	0.0979719	5.15164e-07	4.46966e-06	64429	ZDHHC6
ENSG00000023171	215.38	0.37995	0.174275	0.0121066	0.0407218	57476	GRAMD1B
ENSG00000023191	4829.87	0.147745	0.0790518	0.0523486	0.135908	6050	RNH1
ENSG00000023228	5935.8	-0.0143106	0.0709221	0.834232	0.916653	4719	NDUFS1
ENSG00000023287	4839.2	-0.705142	0.0846212	6.76842e-18	2.13953e-16	9821	RB1CC1
ENSG00000023318	2580.61	-0.0230794	0.0823669	0.769961	0.877734	23071	ERP44
ENSG00000023330	3251.77	0.287645	0.0919641	0.00112061	0.00510947	211	ALAS1
ENSG00000023445	104.775	0.823618	0.337916	0.000718065	0.00342549	330	BIRC3
ENSG00000023516	6561.85	0.144553	0.109299	0.158664	0.310985	11215	AKAP11
ENSG00000023572	553.336	0.302298	0.134465	0.0141527	0.0462932	51022	GLRX2
ENSG00000023608	601.747	0.0735763	0.121391	0.513419	0.692776	6617	SNAPC1
ENSG00000023697	1008.89	0.172905	0.107946	0.0885506	0.202429	51071	DERA
ENSG00000023734	5849.29	0.303808	0.0751821	3.288e-05	0.000206511	11171	STRAP
ENSG00000023839	45.4788	-0.298804	0.308925	0.153191	0.30372	1244	ABCC2
ENSG00000023892	19.9494	-0.0461974	0.335665	0.817982	0.906584	50619	DEF6
ENSG00000023902	3908.41	-0.267129	0.0840682	0.00101015	0.00466396	51177	PLEKHO1
ENSG00000023909	1677.69	-0.446366	0.101191	3.44437e-06	2.61178e-05	2730	GCLM
ENSG00000024048	3172.33	-0.225121	0.0738149	0.00173764	0.00754799	23304	UBR2
ENSG00000024422	6671.99	-0.282569	0.279277	0.159413	0.312002	30846	EHD2
ENSG00000024526	214.275	-0.0260947	0.17747	0.864665	0.937442	55635	DEPDC1
ENSG00000024862	258.247	-0.441461	0.161398	0.00201504	0.00861974	25901	CCDC28A
ENSG00000025039	101.61	1.99303	0.322027	8.72818e-13	1.60777e-11	58528	RRAGD
ENSG00000025156	1093.41	0.513253	0.103189	1.5502e-07	1.46285e-06	3298	HSF2
ENSG00000025293	2051.42	-0.425585	0.0862204	2.98678e-07	2.70229e-06	51230	PHF20
ENSG00000025423	35.6305	0.578899	0.387915	0.0172644	0.0547387	8630	HSD17B6
ENSG00000025434	550.529	-0.622324	0.125001	8.36253e-08	8.18285e-07	10062	NR1H3
ENSG00000025708	123.187	0.132495	0.220853	0.453261	0.638731	1890	TYMP
ENSG00000025770	1096	0.592872	0.107766	5.74849e-09	6.68356e-08	29781	NCAPH2
ENSG00000025772	1107.91	0.40177	0.111327	0.000125748	0.000705048	10953	TOMM34
ENSG00000025796	3749.01	-0.242354	0.216943	0.166985	0.322312	11231	SEC63
ENSG00000025800	5688.86	0.104222	0.0725552	0.135781	0.278592	23633	KPNA6
ENSG00000026025	106744	-0.346775	0.0828642	1.50532e-05	0.00010081	7431	VIM
ENSG00000026036	88.3678	-0.0610745	0.225249	0.732067	0.854728	100533107	RTEL1-TNFRSF6B
ENSG00000026103	1927.57	0.422331	0.0937421	2.50823e-06	1.94612e-05	355	FAS
ENSG00000026297	186.328	0.00191417	0.178699	0.990074	0.995604	8635	RNASET2
ENSG00000026508	24516	-0.802323	0.112009	4.61141e-14	9.90285e-13	960	CD44
ENSG00000026559	275.754	0.503817	0.183123	0.00139796	0.00622285	3755	KCNG1
ENSG00000026652	963.462	-0.660206	0.109082	1.52766e-10	2.19336e-09	56895	AGPAT4
ENSG00000026950	803.91	-0.593977	0.108649	6.9466e-09	7.99987e-08	11119	BTN3A1
ENSG00000027001	1855.52	-0.267487	0.0846561	0.00107223	0.00491614	4285	MIPEP
ENSG00000027075	72.8428	0.151508	0.249726	0.421738	0.609159	5583	PRKCH
ENSG00000027697	1635.1	-0.12236	0.0879676	0.144992	0.291935	3459	IFNGR1
ENSG00000027847	1257.48	0.0919676	0.100377	0.332197	0.517905	11285	B4GALT7
ENSG00000027869	0.97456	-0.00427885	0.584819	0.963602	0.982302	9047	SH2D2A
ENSG00000028116	1223.17	0.271629	0.106069	0.00681209	0.0250044	7444	VRK2
ENSG00000028137	1506.32	-0.00498602	0.0931436	0.955145	0.982237	7133	TNFRSF1B
ENSG00000028203	3136.82	0.254442	0.080876	0.00116649	0.00529667	55591	VEZT
ENSG00000028277	37.8605	0.421509	0.412788	0.0693139	0.167967	5452	POU2F2
ENSG00000028310	1421.69	0.293198	0.0911351	0.000811372	0.0038221	65980	BRD9
ENSG00000028528	2693.98	-0.19336	0.0884678	0.0227376	0.0686626	6642	SNX1
ENSG00000028839	1068.13	0.0856101	0.109376	0.403958	0.590847	9519	TBPL1
ENSG00000029153	1270.25	1.11511	0.117847	8.28273e-23	3.9517e-21	56938	ARNTL2
ENSG00000029363	9475.33	-0.0542537	0.0797646	0.477888	0.661471	9774	BCLAF1
ENSG00000029364	5859.4	0.143595	0.0792452	0.0597895	0.150102	55334	SLC39A9
ENSG00000029534	29.4595	0.219075	0.323973	0.291832	0.473857	286	ANK1
ENSG00000029639	641.145	-0.296689	0.140042	0.0198803	0.0614733	51106	TFB1M
ENSG00000029725	5454.74	0.345793	0.0747347	1.97857e-06	1.56574e-05	9135	RABEP1
ENSG00000029993	1260.07	0.228712	0.109809	0.0269046	0.079085	3149	HMGB3
ENSG00000030066	4486.98	0.750177	0.0908146	1.02946e-17	3.16304e-16	23279	NUP160
ENSG00000030110	846.12	0.798311	0.11237	7.16459e-14	1.50502e-12	578	BAK1
ENSG00000030304	86.2559	-0.925368	0.283723	3.79912e-05	0.000235595	4593	MUSK
ENSG00000030419	401.031	-0.258149	0.137823	0.0399397	0.109464	22807	IKZF2
ENSG00000030582	11833.9	-0.357609	0.0668074	4.43469e-08	4.54192e-07	2896	GRN
ENSG00000031003	3180.42	0.04325	0.0747854	0.547386	0.721623	51306	FAM13B
ENSG00000031081	1482.45	-0.115432	0.0980278	0.213598	0.382244	57514	ARHGAP31
ENSG00000031544	7.5126	-0.396773	0.534827	0.0759537	0.180832	NA	NR2E3
ENSG00000031691	468.701	1.1947	0.159159	1.27324e-15	3.17883e-14	55166	CENPQ
ENSG00000031698	7168.54	-0.00118436	0.0794809	0.987618	0.994525	6301	SARS
ENSG00000031823	2219.53	0.0941343	0.0906423	0.275143	0.454443	8498	RANBP3
ENSG00000032219	1084.41	-0.290836	0.0989374	0.00205228	0.0087644	5926	ARID4A
ENSG00000032389	753.943	0.437437	0.120807	0.000101	0.000577671	7260	TSSC1
ENSG00000032444	3031.28	0.143173	0.0863482	0.0831954	0.19332	10908	PNPLA6
ENSG00000032742	700.253	-0.148037	0.111849	0.157379	0.30923	8100	IFT88
ENSG00000033011	1478.35	0.209064	0.0993199	0.0267975	0.0788407	56052	ALG1
ENSG00000033030	896.029	0.277207	0.104139	0.00500656	0.0192157	55596	ZCCHC8
ENSG00000033050	4653.22	0.616051	0.0841063	3.21317e-14	7.01842e-13	10061	ABCF2
ENSG00000033100	6290.8	0.118844	0.0814086	0.127818	0.266402	54480	CHPF2
ENSG00000033122	1.32826	0.0929072	0.589258	0.418756	0.606449	57554	LRRC7
ENSG00000033170	2024.61	0.00576644	0.0883231	0.945491	0.979133	2530	FUT8
ENSG00000033178	5018.27	0.315203	0.0742049	1.28566e-05	8.72658e-05	55236	UBA6
ENSG00000033327	1302.97	-0.665816	0.0966152	5.73209e-13	1.08448e-11	9846	GAB2
ENSG00000033627	1438.75	-0.232534	0.103947	0.0181935	0.0571265	535	ATP6V0A1
ENSG00000033800	988.861	-0.0484062	0.0965599	0.597111	0.760295	8554	PIAS1
ENSG00000033867	7108.2	0.00187367	0.0792334	0.980354	0.990804	9497	SLC4A7
ENSG00000034053	1594.03	0.123961	0.0917983	0.155929	0.307351	321	APBA2
ENSG00000034063	4468.01	2.81954	0.115177	7.42702e-134	2.13935e-130	NA	UHRF1
ENSG00000034152	711.126	-0.491208	0.157394	0.000462007	0.00229154	5606	MAP2K3
ENSG00000034239	6.73444	-0.000832237	0.416025	0.996375	0.998498	79645	EFCAB1
ENSG00000034510	37028.5	-0.096322	0.085678	0.239026	0.412963	9168	TMSB10
ENSG00000034533	491.57	1.02526	0.138081	3.58879e-15	8.53458e-14	28990	ASTE1
ENSG00000034677	1267.18	-0.288421	0.0932064	0.00124974	0.00564022	25897	RNF19A
ENSG00000034693	1317.41	0.260133	0.105502	0.00919952	0.0324234	8504	PEX3
ENSG00000034713	1636.4	-0.119285	0.0977167	0.197438	0.36227	11345	GABARAPL2
ENSG00000035115	1328.16	-0.357776	0.0936376	6.65454e-05	0.000393702	26751	SH3YL1
ENSG00000035141	1542.43	0.829377	0.1033	5.28859e-17	1.53877e-15	84908	FAM136A
ENSG00000035403	22593.6	-0.259367	0.0713786	0.00019695	0.00106313	7414	VCL
ENSG00000035499	239.899	1.71091	0.212041	2.25488e-18	7.45502e-17	55789	DEPDC1B
ENSG00000035664	77.7141	-0.247638	0.258351	0.199699	0.36542	23604	DAPK2
ENSG00000035681	3376.36	0.0678367	0.0780415	0.364651	0.551633	8439	NSMAF
ENSG00000035687	2929.53	-0.290378	0.106536	0.00397169	0.0156104	159	ADSS
ENSG00000035862	20072.8	-0.491823	0.083077	8.60259e-10	1.11936e-08	7077	TIMP2
ENSG00000035928	3575.15	0.685157	0.0825656	9.93755e-18	3.07384e-16	5981	RFC1
ENSG00000036054	2293.99	-0.261172	0.0919887	0.00308862	0.0125639	55773	TBC1D23
ENSG00000036257	4417.54	0.081756	0.0716802	0.235711	0.408891	8452	CUL3
ENSG00000036448	12.7942	-0.0605837	0.390805	0.753847	0.868094	9172	MYOM2
ENSG00000036530	42.9708	0.384752	0.32193	0.0752802	0.179526	10858	CYP46A1
ENSG00000036549	3888.04	0.119211	0.085314	0.143862	0.290269	26009	ZZZ3
ENSG00000036672	37.1661	0.298908	0.329745	0.160864	0.313995	9099	USP2
ENSG00000037042	361.288	-0.303208	0.150228	0.0245655	0.0733559	27175	TUBG2
ENSG00000037241	662.087	0.142617	0.12371	0.212559	0.381036	51121	RPL26L1
ENSG00000037280	21.4264	2.63455	1.29022	6.13023e-05	0.000365215	2324	FLT4
ENSG00000037474	3380.53	0.668068	0.085082	4.18867e-16	1.09437e-14	54888	NSUN2
ENSG00000037637	1204.55	0.0922351	0.0913165	0.288285	0.469487	54455	FBXO42
ENSG00000037749	2299.93	-0.0985724	0.0820096	0.209177	0.376849	4238	MFAP3
ENSG00000037757	1099.6	0.562246	0.107653	3.18157e-08	3.33558e-07	84245	MRI1
ENSG00000037897	345.172	1.02159	0.192176	3.06223e-09	3.71205e-08	4234	METTL1
ENSG00000037965	26.213	-0.135785	0.33197	0.505749	0.686567	3224	HOXC8
ENSG00000038002	496.264	-0.0663254	0.12365	0.562172	0.733145	175	AGA
ENSG00000038210	1152.02	0.801064	0.115561	2.4334e-13	4.82161e-12	55300	PI4K2B
ENSG00000038219	5036.62	-0.159551	0.077621	0.0333034	0.0942573	259282	BOD1L1
ENSG00000038274	2361.98	-0.317507	0.0895209	0.000226891	0.00120917	27430	MAT2B
ENSG00000038358	1987.78	0.413076	0.0917706	2.67365e-06	2.06404e-05	23644	EDC4
ENSG00000038382	20734.6	-0.491967	0.067235	6.80619e-14	1.43497e-12	7204	TRIO
ENSG00000038427	41932.3	-0.320113	0.113876	0.00275844	0.0113611	1462	VCAN
ENSG00000038532	1254.35	-0.0365706	0.109794	0.722641	0.848239	23274	CLEC16A
ENSG00000038945	474.056	-0.570314	0.143369	1.19432e-05	8.17399e-05	4481	MSR1
ENSG00000039123	3792.31	0.363395	0.0792492	2.24583e-06	1.75851e-05	23517	SKIV2L2
ENSG00000039139	3104.14	-1.04722	0.0945344	5.32085e-30	4.18477e-28	1767	DNAH5
ENSG00000039319	5521.24	0.169839	0.0729906	0.0165332	0.052776	9765	ZFYVE16
ENSG00000039523	892.105	-0.157282	0.291278	0.432038	0.618763	79567	FAM65A
ENSG00000039537	2.49976	-0.434815	0.911234	0.0243224	0.0727243	729	C6
ENSG00000039560	7268.34	-0.428858	0.0712043	6.37683e-10	8.45986e-09	26064	RAI14
ENSG00000039600	1.4625	-0.268171	0.740931	0.072871	0.174871	11063	SOX30
ENSG00000039650	757.135	0.15408	0.121035	0.169926	0.326038	11284	PNKP
ENSG00000040199	1939.04	1.01899	0.103019	1.56458e-24	8.50336e-23	23035	PHLPP2
ENSG00000040275	982.043	0.414136	0.105787	3.5198e-05	0.000219911	54908	SPDL1
ENSG00000040341	1927.78	0.00972907	0.086129	0.905968	0.958685	27067	STAU2
ENSG00000040487	1124.16	0.729298	0.10309	1.16213e-13	2.40181e-12	54896	PQLC2
ENSG00000040531	813.398	0.0505017	0.110519	0.62599	0.780759	1497	CTNS
ENSG00000040608	21.6944	3.8029	1.2995	5.95834e-06	4.31909e-05	65078	RTN4R
ENSG00000040633	3164.48	0.330955	0.0841075	4.64886e-05	0.000282959	79142	PHF23
ENSG00000040933	1291.98	-0.0758475	0.0887234	0.369649	0.55671	3631	INPP4A
ENSG00000041353	1148.98	-0.570397	0.107079	1.72424e-08	1.87068e-07	5874	RAB27B
ENSG00000041357	4463.45	0.513161	0.101448	9.99928e-08	9.66135e-07	5685	PSMA4
ENSG00000041515	4.28579	0.0299471	0.458972	0.856107	0.931685	23026	MYO16
ENSG00000041802	2955.03	0.581358	0.09043	2.08955e-11	3.28456e-10	55341	LSG1
ENSG00000041880	279.918	-0.399945	0.156573	0.00414988	0.0162277	10039	PARP3
ENSG00000041982	108750	-0.114136	0.0967025	0.213003	0.381474	3371	TNC
ENSG00000041988	571.162	0.529352	0.125295	5.137e-06	3.75919e-05	90326	THAP3
ENSG00000042062	1730.39	-1.51804	0.141404	5.40985e-29	4.00851e-27	140876	FAM65C
ENSG00000042088	721.155	0.0684399	0.109193	0.50414	0.684988	55775	TDP1
ENSG00000042286	959.567	0.105903	0.101176	0.267644	0.446798	84883	AIFM2
ENSG00000042317	911.854	-0.658269	0.105301	4.39517e-11	6.64146e-10	55812	SPATA7
ENSG00000042429	2257.11	0.394577	0.0953538	1.50197e-05	0.000100644	9440	MED17
ENSG00000042445	2015.82	0.0494222	0.0993613	0.599187	0.761551	54884	RETSAT
ENSG00000042493	557.339	-0.247531	0.132989	0.0423854	0.114869	822	CAPG
ENSG00000042753	3096.88	0.0807453	0.0909943	0.35099	0.537377	1175	AP2S1
ENSG00000042781	8.40556	-0.262049	0.451927	0.204271	0.371261	7399	USH2A
ENSG00000042832	34.9306	-0.392477	0.351939	0.0781835	0.184596	7038	TG
ENSG00000042980	62.4802	-0.809506	0.366541	0.00135852	0.00606347	10863	ADAM28
ENSG00000043093	2795.44	0.118331	0.0852867	0.146699	0.294419	54165	DCUN1D1
ENSG00000043143	1528.63	-0.366572	0.0902274	2.35118e-05	0.000151512	23338	JADE2
ENSG00000043355	14.5102	1.12271	1.41934	0.00254307	0.0105895	7546	ZIC2
ENSG00000043514	686.541	0.229149	0.11531	0.0336681	0.0950319	54802	TRIT1
ENSG00000043591	3.36354	0.0657391	0.553788	0.594745	0.758918	153	ADRB1
ENSG00000044090	3395.99	-0.320775	0.085653	0.000104219	0.000594166	9820	CUL7
ENSG00000044115	14974	-0.159057	0.077541	0.0336719	0.0950319	1495	CTNNA1
ENSG00000044446	418.815	-0.335542	0.136926	0.00732986	0.0266125	5256	PHKA2
ENSG00000044459	1156.67	-0.053672	0.0946658	0.550472	0.72391	54875	CNTLN
ENSG00000044524	28.8535	0.401399	0.399396	0.0797234	0.187292	2042	EPHA3
ENSG00000044574	18272.6	0.442152	0.116056	4.69888e-05	0.000285928	3309	HSPA5
ENSG00000046604	359.115	0.274318	0.15627	0.0485649	0.128076	1829	DSG2
ENSG00000046647	273.059	-0.478403	0.15917	0.000721824	0.00344098	54960	GEMIN8
ENSG00000046651	717.384	-0.253191	0.107501	0.0126404	0.0421298	8481	OFD1
ENSG00000046653	54.7109	0.184765	0.277108	0.349799	0.536098	2824	GPM6B
ENSG00000046889	3.38589	-0.226832	0.659096	0.132759	0.274272	80243	PREX2
ENSG00000047056	1531.52	0.446895	0.0893576	1.91863e-07	1.78566e-06	22884	WDR37
ENSG00000047188	2615.74	0.212992	0.0787748	0.00528129	0.020136	64848	YTHDC2
ENSG00000047230	887.131	0.035803	0.0999123	0.704935	0.837303	56474	CTPS2
ENSG00000047249	2508.02	0.175435	0.101714	0.0683673	0.166187	51606	ATP6V1H
ENSG00000047315	8483.11	0.215043	0.0854034	0.00898185	0.0317841	5431	POLR2B
ENSG00000047346	714.507	-0.693261	0.137719	4.40531e-08	4.52052e-07	56204	FAM214A
ENSG00000047365	40.8277	3.00806	0.600618	4.54724e-09	5.35172e-08	116984	ARAP2
ENSG00000047410	10503.4	0.11074	0.0782276	0.140365	0.285111	7175	TPR
ENSG00000047457	3.786	0.0623903	0.624315	0.42232	0.60958	1356	CP
ENSG00000047578	1023.41	-0.381132	0.105543	0.000137043	0.000763361	23247	KIAA0556
ENSG00000047579	228.873	0.143043	0.185958	0.36596	0.553013	84062	DTNBP1
ENSG00000047597	44.4206	1.82938	0.522447	9.76535e-07	8.12686e-06	7504	XK
ENSG00000047617	7.05549	-0.276211	0.488361	0.173262	0.330186	57101	ANO2
ENSG00000047621	1490.79	0.701169	0.099692	1.76717e-13	3.56903e-12	57102	C12orf4
ENSG00000047634	1451.89	0.815632	0.0968902	2.15243e-18	7.13677e-17	6322	SCML1
ENSG00000047644	1277.95	0.00520633	0.0968643	0.954836	0.982237	55841	WWC3
ENSG00000047648	1270.77	-0.299407	0.112917	0.00478583	0.018467	395	ARHGAP6
ENSG00000047662	10.1119	0.759798	0.831726	0.00989181	0.0344385	27146	FAM184B
ENSG00000047849	13346.9	-0.319372	0.0941244	0.000397318	0.00200873	4134	MAP4
ENSG00000047932	3936.72	0.0382268	0.0755383	0.598506	0.761294	57120	GOPC
ENSG00000047936	12.0595	0.179434	0.58823	0.233196	0.405884	6098	ROS1
ENSG00000048028	1299.28	0.0335013	0.0905676	0.697883	0.832134	57646	USP28
ENSG00000048052	124.752	-0.156709	0.21307	0.365112	0.552149	9734	HDAC9
ENSG00000048140	1475.82	-0.00137445	0.09377	0.987706	0.994525	26262	TSPAN17
ENSG00000048162	998.206	1.55534	0.120864	4.63507e-40	6.6342e-38	51491	NOP16
ENSG00000048342	2184.23	-0.575948	0.0834955	8.83362e-13	1.62589e-11	57545	CC2D2A
ENSG00000048392	4137	0.289395	0.0965261	0.0017092	0.00743289	50484	RRM2B
ENSG00000048405	2010.88	0.527678	0.0939047	4.19806e-09	4.97891e-08	168850	ZNF800
ENSG00000048471	1606.35	-0.586957	0.0893558	7.99116e-12	1.32006e-10	92017	SNX29
ENSG00000048540	20.3779	-0.318792	0.383268	0.146817	0.294528	55885	LMO3
ENSG00000048544	2152.21	0.283357	0.101088	0.00321969	0.0130212	55173	MRPS10
ENSG00000048649	3106.92	-0.258073	0.0874605	0.00219511	0.00932081	51773	RSF1
ENSG00000048707	4802.35	-0.263992	0.0838819	0.00113043	0.00515222	55187	VPS13D
ENSG00000048740	1248.9	-0.0640058	0.114443	0.549273	0.722787	10659	CELF2
ENSG00000048828	7590.95	0.167178	0.0661387	0.00961101	0.0336437	23196	FAM120A
ENSG00000048991	1035.15	0.0287785	0.152991	0.833356	0.916258	23518	R3HDM1
ENSG00000049089	70.8003	-0.00277911	0.239692	0.987956	0.99469	1298	COL9A2
ENSG00000049130	8867.44	-0.0880604	0.0773464	0.235314	0.40845	4254	KITLG
ENSG00000049167	602.028	0.0912564	0.118099	0.406161	0.593167	1161	ERCC8
ENSG00000049192	240.071	-0.412129	0.173904	0.00644957	0.0238567	11174	ADAMTS6
ENSG00000049239	5312.25	-0.307353	0.0716316	1.09066e-05	7.52487e-05	9563	H6PD
ENSG00000049245	5060.4	-0.0108924	0.0861064	0.894758	0.953153	9341	VAMP3
ENSG00000049246	503.547	0.438503	0.187395	0.00612746	0.0228444	8863	PER3
ENSG00000049249	2.66381	0.0578474	0.560814	0.623522	0.779157	3604	TNFRSF9
ENSG00000049323	40329.5	-0.331382	0.0866192	7.25306e-05	0.000425724	4052	LTBP1
ENSG00000049449	15483.6	-0.0729536	0.0771684	0.324342	0.509659	5954	RCN1
ENSG00000049540	248.452	-0.139879	0.204796	0.407201	0.594383	2006	ELN
ENSG00000049541	1176.02	1.5321	0.115176	1.71549e-42	2.78393e-40	5982	RFC2
ENSG00000049618	3166.33	-0.495819	0.130821	3.8476e-05	0.000238152	57492	ARID1B
ENSG00000049656	3829.61	0.221225	0.0874323	0.00855127	0.0304992	81037	CLPTM1L
ENSG00000049759	1741.33	-0.569755	0.108549	2.65114e-08	2.80242e-07	23327	NEDD4L
ENSG00000049768	1.49674	-0.30542	0.790104	0.0505582	0.132273	50943	FOXP3
ENSG00000049769	310.745	0.279026	0.14851	0.0367285	0.102268	89801	PPP1R3F
ENSG00000049860	8173.43	-0.0999679	0.0831517	0.208773	0.376589	3074	HEXB
ENSG00000049883	327.404	0.0620153	0.140747	0.627435	0.781631	79810	PTCD2
ENSG00000050030	56.2521	5.23508	1.34093	1.68074e-07	1.57763e-06	340533	KIAA2022
ENSG00000050130	2706.89	0.113625	0.0968388	0.215649	0.384748	51528	JKAMP
ENSG00000050165	17004.7	-0.332959	0.0729954	2.84592e-06	2.18678e-05	27122	DKK3
ENSG00000050327	8.90083	0.113366	0.403764	0.559089	0.731112	7984	ARHGEF5
ENSG00000050344	458.978	-0.0130179	0.130032	0.913319	0.962875	9603	NFE2L3
ENSG00000050393	1281.19	0.391988	0.0960452	1.94093e-05	0.000127137	63933	MCUR1
ENSG00000050405	4052.66	-0.365805	0.0883592	1.69213e-05	0.000112179	51474	LIMA1
ENSG00000050426	926.597	-0.234844	0.105068	0.0181676	0.0570684	25875	LETMD1
ENSG00000050438	72.6868	-0.013336	0.23652	0.941877	0.977695	9498	SLC4A8
ENSG00000050555	48.8418	0.0952718	0.31856	0.636884	0.788644	10319	LAMC3
ENSG00000050628	10.6298	0.396908	0.663298	0.0598609	0.150216	5733	PTGER3
ENSG00000050730	7.31759	-0.0905105	0.430366	0.621279	0.777662	79931	TNIP3
ENSG00000050748	1729.68	0.169554	0.0853543	0.0385802	0.106269	5601	MAPK9
ENSG00000050767	1.04783	0.183387	0.674892	0.138607	0.282772	91522	COL23A1
ENSG00000050820	2756.34	-0.0421348	0.0806446	0.585656	0.752196	9564	BCAR1
ENSG00000051009	595.936	0.044507	0.112151	0.671672	0.81369	84067	FAM160A2
ENSG00000051108	2290.84	-0.456517	0.0854999	2.99851e-08	3.15083e-07	9709	HERPUD1
ENSG00000051128	1722.63	-0.0107765	0.093892	0.90395	0.9575	9454	HOMER3
ENSG00000051180	229.917	1.0971	0.224066	2.18541e-08	2.33908e-07	5888	RAD51
ENSG00000051341	354.048	1.084	0.164866	1.28815e-12	2.31546e-11	10721	POLQ
ENSG00000051382	1020.18	0.108076	0.238387	0.556919	0.728987	5291	PIK3CB
ENSG00000051523	1468.94	0.140898	0.099561	0.134836	0.277178	1535	CYBA
ENSG00000051596	223.631	0.204968	0.174997	0.176052	0.334042	84321	THOC3
ENSG00000051620	1843.75	-0.15697	0.0954317	0.0836177	0.19406	23593	HEBP2
ENSG00000051825	1828.82	0.419388	0.0871695	5.78425e-07	4.97916e-06	10198	MPHOSPH9
ENSG00000052126	4336.17	-0.485834	0.0849558	2.96188e-09	3.59418e-08	54477	PLEKHA5
ENSG00000052723	2461.04	-0.00280008	0.0828431	0.971864	0.987112	80143	SIKE1
ENSG00000052749	2483.35	0.964518	0.0915683	2.37444e-27	1.55445e-25	23223	RRP12
ENSG00000052795	1239.29	-0.0453739	0.104516	0.645099	0.794827	57600	FNIP2
ENSG00000052802	3713.36	0.294905	0.100468	0.00205173	0.0087637	6307	MSMO1
ENSG00000052841	6903.63	-0.324905	0.0743618	7.1777e-06	5.1257e-05	55761	TTC17
ENSG00000052850	1.06836	-0.00458597	0.581067	0.962076	0.982237	60529	ALX4
ENSG00000053108	114.684	-1.10869	0.263714	5.22003e-07	4.5256e-06	23105	FSTL4
ENSG00000053254	4374.31	-0.665772	0.0905736	2.0448e-14	4.54831e-13	1112	FOXN3
ENSG00000053328	1.46625	-0.345944	0.843358	0.035255	0.0987499	728464	METTL24
ENSG00000053371	1438.07	-0.186294	0.103037	0.0559082	0.142848	8574	AKR7A2
ENSG00000053372	2325.14	1.20261	0.093576	1.98248e-39	2.6716e-37	51154	MRTO4
ENSG00000053438	184.987	-0.104302	0.177768	0.496098	0.677738	4826	NNAT
ENSG00000053501	391.054	0.169819	0.133151	0.163545	0.317741	55850	USE1
ENSG00000053524	13.7168	0.055291	0.375176	0.778423	0.882514	23101	MCF2L2
ENSG00000053702	2.48989	0.00224736	0.473704	0.988568	0.995033	83714	NRIP2
ENSG00000053747	1288.1	-0.327553	0.104647	0.000964174	0.00447051	3909	LAMA3
ENSG00000053770	1963.56	0.167718	0.0877488	0.0460442	0.122551	55745	AP5M1
ENSG00000053900	1347.77	0.155602	0.0905021	0.0717348	0.172697	29945	ANAPC4
ENSG00000054116	1994.85	0.187508	0.0996773	0.047436	0.125674	27095	TRAPPC3
ENSG00000054118	5804.35	-0.161388	0.0753209	0.0268424	0.0789377	9967	THRAP3
ENSG00000054148	1893.66	0.475148	0.100739	6.94296e-07	5.92349e-06	29085	PHPT1
ENSG00000054267	3537.91	-0.0361798	0.0766321	0.623108	0.778893	51742	ARID4B
ENSG00000054277	757.504	-0.642972	0.111489	9.42893e-10	1.21608e-08	23596	OPN3
ENSG00000054282	1019.14	-0.061141	0.0981508	0.51066	0.690558	10806	SDCCAG8
ENSG00000054356	704.459	-0.482398	0.139647	0.000149845	0.000827073	5798	PTPRN
ENSG00000054392	408.179	-0.134458	0.130914	0.262994	0.441498	55733	HHAT
ENSG00000054523	4794.3	0.23035	0.0895695	0.00743373	0.0269556	23095	KIF1B
ENSG00000054598	1368.36	0.451053	0.0976487	1.26409e-06	1.0359e-05	2296	FOXC1
ENSG00000054611	927.992	-0.00763888	0.0990817	0.935141	0.975239	25771	TBC1D22A
ENSG00000054654	2370.41	0.797829	0.105211	2.00629e-15	4.93415e-14	23224	SYNE2
ENSG00000054690	33.5344	1.65063	0.597019	1.69094e-05	0.000112133	57475	PLEKHH1
ENSG00000054793	2550.17	-0.404598	0.0857953	9.94669e-07	8.2718e-06	10079	ATP9A
ENSG00000054938	27.5589	-0.22138	0.372896	0.291635	0.473604	25884	CHRDL2
ENSG00000054965	2918.76	0.0881154	0.0821073	0.262	0.440489	23201	FAM168A
ENSG00000054967	681.088	2.99691	0.162555	4.46304e-77	2.77963e-74	84957	RELT
ENSG00000054983	1902.81	-0.208303	0.100272	0.0286965	0.0833584	2581	GALC
ENSG00000055044	3656.66	1.25244	0.0867314	6.03473e-49	1.31193e-46	51602	NOP58
ENSG00000055070	4428.87	0.160968	0.0854363	0.0495574	0.130202	26099	SZRD1
ENSG00000055118	139.356	0.0292752	0.192713	0.856708	0.932037	3757	KCNH2
ENSG00000055130	3759.76	0.170352	0.0817892	0.030621	0.0879072	8454	CUL1
ENSG00000055147	1031.42	0.0478968	0.0964698	0.600665	0.762546	10827	FAM114A2
ENSG00000055163	464.011	1.50537	0.156469	5.2325e-24	2.75292e-22	26999	CYFIP2
ENSG00000055208	2454.5	-0.255908	0.113205	0.0160309	0.0515657	23118	TAB2
ENSG00000055211	2985.91	0.0319764	0.083489	0.689086	0.826745	116254	GINM1
ENSG00000055332	5353.5	0.223635	0.0910516	0.0104406	0.0359792	5610	EIF2AK2
ENSG00000055483	1763.78	0.555014	0.123972	1.41808e-06	1.14983e-05	57602	USP36
ENSG00000055609	6220.4	-0.0020653	0.203929	0.990203	0.995647	58508	KMT2C
ENSG00000055732	26.8752	0.114406	0.337419	0.573194	0.742645	55283	MCOLN3
ENSG00000055917	5442.73	0.0363471	0.0938169	0.683621	0.822715	23369	PUM2
ENSG00000055950	1362.7	0.157064	0.10406	0.109586	0.237899	84545	MRPL43
ENSG00000055955	8.14108	-0.18276	0.427838	0.354375	0.54081	3700	ITIH4
ENSG00000056050	615.992	0.521965	0.122719	4.71128e-06	3.47192e-05	54969	C4orf27
ENSG00000056097	8912.11	0.136594	0.0729854	0.0528451	0.136942	51663	ZFR
ENSG00000056277	777.47	0.391917	0.114002	0.000249537	0.00131768	55609	ZNF280C
ENSG00000056291	5.96267	-0.233628	0.546404	0.193242	0.356719	10886	NPFFR2
ENSG00000056487	4.77636	0.237786	0.628348	0.144194	0.290783	112885	PHF21B
ENSG00000056558	67.7946	-0.44364	0.278767	0.0306977	0.0880813	7185	TRAF1
ENSG00000056586	5975.71	0.0928771	0.068324	0.158578	0.310941	54542	RC3H2
ENSG00000056661	380.219	-0.0961822	0.194735	0.555801	0.72801	NA	PCGF2
ENSG00000056736	151.896	3.48708	0.442063	2.81245e-16	7.48384e-15	55540	IL17RB
ENSG00000056972	674.852	-0.692054	0.124077	2.24127e-09	2.76783e-08	10758	TRAF3IP2
ENSG00000056998	785.177	-0.240219	0.118315	0.0295175	0.0852811	8908	GYG2
ENSG00000057019	12965.3	0.0854068	0.0839334	0.286997	0.468051	131566	DCBLD2
ENSG00000057252	4782.87	0.0805603	0.0754494	0.266086	0.445115	6646	SOAT1
ENSG00000057468	51.2031	-0.202625	0.298136	0.318213	0.502944	4438	MSH4
ENSG00000057593	9.2675	0.334454	0.504978	0.116741	0.24893	2155	F7
ENSG00000057608	11003	0.23037	0.0876727	0.00633229	0.0234789	2665	GDI2
ENSG00000057657	319.351	-0.0226291	0.150911	0.867171	0.938614	639	PRDM1
ENSG00000057663	1493.97	0.162575	0.104003	0.0976045	0.217551	9474	ATG5
ENSG00000057704	84.3188	0.928122	1.21297	0.00487086	0.0187417	57458	TMCC3
ENSG00000057757	1525.59	0.631791	0.101232	5.37934e-11	8.06516e-10	57095	PITHD1
ENSG00000057935	1183.43	-0.557636	0.0991352	3.4376e-09	4.12583e-08	57504	MTA3
ENSG00000058056	1103.07	0.336518	0.123938	0.00345095	0.0138302	8975	USP13
ENSG00000058063	3339.83	-0.0870124	0.0801939	0.257283	0.434729	23200	ATP11B
ENSG00000058085	316.311	0.0909341	0.285239	0.645154	0.794853	3918	LAMC2
ENSG00000058091	1943.85	-0.210798	0.0933385	0.0181914	0.0571265	5218	CDK14
ENSG00000058262	24267.2	0.123918	0.065147	0.050012	0.131202	29927	SEC61A1
ENSG00000058272	5186.4	0.00144189	0.0698763	0.982937	0.991972	4659	PPP1R12A
ENSG00000058335	1.73086	0.271475	0.746277	0.0699577	0.16925	5923	RASGRF1
ENSG00000058404	26.0499	3.1835	1.00586	3.97868e-06	2.97871e-05	816	CAMK2B
ENSG00000058453	570.716	-0.0410444	0.12799	0.727848	0.8517	9696	CROCC
ENSG00000058600	1650.76	0.702448	0.0998613	1.74576e-13	3.52889e-12	55718	POLR3E
ENSG00000058668	6214.39	-0.519747	0.112048	7.97403e-07	6.7383e-06	493	ATP2B4
ENSG00000058673	7856.58	-0.271658	0.0758167	0.000230561	0.0012255	9877	ZC3H11A
ENSG00000058729	1382.94	0.405137	0.108188	7.2993e-05	0.000427989	55781	RIOK2
ENSG00000058799	930.425	-0.108172	0.103917	0.269215	0.448522	54432	YIPF1
ENSG00000058804	1459.13	0.183001	0.100064	0.0537868	0.138798	55706	NDC1
ENSG00000058866	44.8168	0.259139	0.299353	0.20705	0.374835	1608	DGKG
ENSG00000059122	1379	-0.00529812	0.0918872	0.951733	0.981811	84256	FLYWCH1
ENSG00000059145	736.981	-0.528499	0.111336	4.48052e-07	3.94107e-06	64718	UNKL
ENSG00000059377	3897.37	-0.733734	0.107996	8.28284e-13	1.53063e-11	6916	TBXAS1
ENSG00000059378	366.823	0.24516	0.147588	0.0649677	0.159763	64761	PARP12
ENSG00000059573	5502.04	0.623877	0.0846899	2.25161e-14	4.97471e-13	5832	ALDH18A1
ENSG00000059588	1059.16	0.266855	0.102513	0.00613103	0.022854	6894	TARBP1
ENSG00000059691	537.393	-0.201158	0.119638	0.0706596	0.170572	5188	PET112
ENSG00000059728	911.85	0.975625	0.116371	1.88695e-18	6.311e-17	4084	MXD1
ENSG00000059758	3535.54	-0.252659	0.0866836	0.0024999	0.0104286	5128	CDK17
ENSG00000059769	850.442	-0.0705571	0.105624	0.477844	0.661469	548645	DNAJC25
ENSG00000059804	2894.78	-0.160144	0.0935145	0.0722127	0.17363	6515	SLC2A3
ENSG00000059915	225.07	0.0693613	0.174939	0.647054	0.796385	5662	PSD
ENSG00000060069	1011.15	-0.199587	0.0993626	0.0344738	0.0970098	9150	CTDP1
ENSG00000060138	5218.3	-0.0422069	0.0860314	0.607615	0.768015	8531	YBX3
ENSG00000060140	11.4998	0.638117	0.599309	0.0174235	0.0551445	55359	STYK1
ENSG00000060237	11112.6	0.151158	0.113079	0.15282	0.303271	65125	WNK1
ENSG00000060339	4767.61	0.209488	0.0809085	0.00743596	0.0269583	55749	CCAR1
ENSG00000060491	1243.66	0.293416	0.104986	0.00319206	0.0129276	11054	OGFR
ENSG00000060642	416.187	-0.572317	0.141686	9.11618e-06	6.38327e-05	55650	PIGV
ENSG00000060656	1228.35	0.369693	0.0986291	8.45098e-05	0.0004898	10076	PTPRU
ENSG00000060688	2006.19	0.602806	0.0952875	3.62952e-11	5.54265e-10	9410	SNRNP40
ENSG00000060718	449.823	-0.421728	0.136168	0.000711204	0.00339738	1301	COL11A1
ENSG00000060749	3735.91	0.101322	0.227922	0.572808	0.742353	79832	QSER1
ENSG00000060762	589.551	0.213876	0.132914	0.0790909	0.186155	51660	MPC1
ENSG00000060971	964.168	-0.033354	0.101269	0.727543	0.851472	30	ACAA1
ENSG00000060982	14549.5	-0.37458	0.0887674	1.14878e-05	7.88576e-05	586	BCAT1
ENSG00000061273	1819.54	-0.420341	0.102558	1.57619e-05	0.000105128	51564	HDAC7
ENSG00000061337	671.107	0.0104782	0.11836	0.924255	0.96979	11178	LZTS1
ENSG00000061455	83.3887	0.528909	0.319552	0.017473	0.0552557	93166	PRDM6
ENSG00000061656	51.1658	-0.00716782	0.27745	0.970698	0.986464	6676	SPAG4
ENSG00000061676	13510.1	-0.0860144	0.0710924	0.208663	0.376454	10787	NCKAP1
ENSG00000061794	1844.23	0.387845	0.0954703	2.14357e-05	0.000139223	60488	MRPS35
ENSG00000061918	1052.79	-0.561179	0.125992	1.52538e-06	1.23163e-05	2983	GUCY1B3
ENSG00000061936	1940.57	0.316563	0.0892008	0.000225848	0.00120445	6433	SFSWAP
ENSG00000061938	549.707	-0.0409591	0.117978	0.709267	0.839429	10188	TNK2
ENSG00000061987	4139.76	0.0580674	0.0753039	0.422002	0.609343	23041	MON2
ENSG00000062194	3763.39	0.345906	0.081299	1.10929e-05	7.64657e-05	65056	GPBP1
ENSG00000062282	45.8683	0.791101	0.396942	0.00239774	0.0100644	84649	DGAT2
ENSG00000062370	619.542	0.295547	0.119034	0.00781384	0.0281215	7771	ZNF112
ENSG00000062485	4600.25	0.476451	0.0882603	1.94818e-08	2.09981e-07	1431	CS
ENSG00000062524	34.0833	-0.0840077	0.289752	0.671639	0.81369	4058	LTK
ENSG00000062582	200.611	0.0340988	0.179392	0.825086	0.911013	64951	MRPS24
ENSG00000062598	1523.74	-0.176876	0.087545	0.0351436	0.0985337	63916	ELMO2
ENSG00000062650	5679.68	0.517532	0.0780937	7.96271e-12	1.31725e-10	23063	WAPAL
ENSG00000062716	6921.5	-0.649712	0.0986309	5.04507e-12	8.52962e-11	81671	VMP1
ENSG00000062725	4008.55	-0.321279	0.0826003	5.81121e-05	0.000347556	10513	APPBP2
ENSG00000062822	966.008	1.16799	0.111962	4.38531e-27	2.83863e-25	5424	POLD1
ENSG00000063046	19466.5	-0.162385	0.0749558	0.0252626	0.0750775	1975	EIF4B
ENSG00000063127	134.82	-0.414792	0.242319	0.0285215	0.0829441	28968	SLC6A16
ENSG00000063169	77.3688	-0.393183	0.277876	0.0533604	0.137944	29998	GLTSCR1
ENSG00000063176	592.566	0.296364	0.120861	0.00847429	0.0302715	56848	SPHK2
ENSG00000063177	11137.6	0.0270849	0.0850498	0.739186	0.859816	6141	RPL18
ENSG00000063180	113.956	-0.0790083	0.205784	0.640505	0.791198	770	CA11
ENSG00000063241	1209.85	0.293982	0.105206	0.00319031	0.012925	79763	ISOC2
ENSG00000063244	5159.16	0.58458	0.0787055	1.76619e-14	3.95246e-13	11338	U2AF2
ENSG00000063245	2042.98	0.030122	0.0883933	0.721052	0.847103	29924	EPN1
ENSG00000063322	1416	0.270751	0.0939561	0.00262901	0.0109001	55588	MED29
ENSG00000063438	3389.03	-0.458256	0.0768127	7.79074e-10	1.01948e-08	57491	AHRR
ENSG00000063587	902.149	0.182829	0.124479	0.112195	0.242012	10838	ZNF275
ENSG00000063601	1154.8	0.309633	0.0936051	0.000558347	0.00272597	8776	MTMR1
ENSG00000063660	8589.82	0.127655	0.0858404	0.119908	0.254225	2817	GPC1
ENSG00000063761	217.798	-0.0761949	0.170382	0.608039	0.768161	57143	ADCK1
ENSG00000063854	571.662	0.273783	0.139892	0.0314316	0.0898425	3029	HAGH
ENSG00000063978	4412.44	0.576564	0.0790143	4.91111e-14	1.05178e-12	6047	RNF4
ENSG00000064012	641.164	-0.163958	0.119167	0.13884	0.283036	841	CASP8
ENSG00000064042	869.866	-0.559687	0.11399	1.6661e-07	1.56517e-06	22998	LIMCH1
ENSG00000064102	1230.94	0.482614	0.10571	1.38436e-06	1.12685e-05	55726	ASUN
ENSG00000064115	1684.95	0.356746	0.0908258	4.3192e-05	0.000264431	51768	TM7SF3
ENSG00000064199	202.145	-0.00940027	0.175258	0.950597	0.98108	53340	SPA17
ENSG00000064205	18.8616	-0.652117	0.526026	0.0148826	0.0483374	8839	WISP2
ENSG00000064218	1.08078	-0.142981	0.637444	0.219318	0.389306	58524	DMRT3
ENSG00000064225	114.296	0.492321	0.235864	0.00867713	0.0308812	10402	ST3GAL6
ENSG00000064309	284.743	0.473996	0.162596	0.000985615	0.00456533	50937	CDON
ENSG00000064313	2959.13	0.455632	0.0878589	6.93189e-08	6.85573e-07	6873	TAF2
ENSG00000064393	16471	-0.878918	0.218084	2.3723e-06	1.85062e-05	28996	HIPK2
ENSG00000064419	3061.95	0.088619	0.0799292	0.247126	0.422806	23534	TNPO3
ENSG00000064489	3.50268	0.0247188	0.467401	0.87777	0.944629	NA	MEF2BNB-MEF2B
ENSG00000064490	1351	0.456321	0.107598	7.06166e-06	5.04899e-05	8625	RFXANK
ENSG00000064545	722.17	0.313944	0.117407	0.00425208	0.0165963	54929	TMEM161A
ENSG00000064547	61.1641	-0.0253902	0.24933	0.892292	0.951775	9170	LPAR2
ENSG00000064601	9501.95	-0.159677	0.0664612	0.0137311	0.045145	5476	CTSA
ENSG00000064607	3696.76	0.186469	0.0768895	0.0123317	0.0413282	10147	SUGP2
ENSG00000064651	2722	0.59835	0.0882345	1.7606e-12	3.13292e-11	6558	SLC12A2
ENSG00000064652	435.869	0.0890467	0.124213	0.438104	0.625197	28966	SNX24
ENSG00000064655	193.283	0.425526	0.188778	0.0081243	0.0291614	2139	EYA2
ENSG00000064666	7378.39	-0.316526	0.0831174	8.22848e-05	0.000478468	1265	CNN2
ENSG00000064687	396.054	0.0121657	0.129542	0.918712	0.966041	10347	ABCA7
ENSG00000064692	1123.7	-0.38565	0.122508	0.000710977	0.003397	9627	SNCAIP
ENSG00000064703	1611.46	0.500445	0.0907976	9.04254e-09	1.02045e-07	11218	DDX20
ENSG00000064726	5023.21	0.179917	0.0922676	0.041194	0.112221	53339	BTBD1
ENSG00000064763	351.798	0.269672	0.150193	0.0453994	0.121193	55711	FAR2
ENSG00000064886	20.658	-0.0384591	0.331526	0.848024	0.926411	1117	CHI3L2
ENSG00000064932	2279.09	-0.205629	0.0843359	0.0114383	0.0388366	22904	SBNO2
ENSG00000064933	1302.15	0.407149	0.0959383	8.90182e-06	6.25407e-05	5378	PMS1
ENSG00000064961	1403.94	-0.176098	0.099079	0.0610245	0.152307	10362	HMG20B
ENSG00000064989	95.2238	0.195439	0.229096	0.279612	0.459586	10203	CALCRL
ENSG00000064995	1218.31	0.355136	0.104754	0.000348658	0.00178643	6882	TAF11
ENSG00000064999	1180.47	-0.0861411	0.093099	0.330083	0.515744	23294	ANKS1A
ENSG00000065000	7217.86	0.329411	0.0736694	4.40384e-06	3.26519e-05	8943	AP3D1
ENSG00000065029	680.939	-0.122449	0.107159	0.223953	0.394917	7629	ZNF76
ENSG00000065054	1293.93	-0.164694	0.0982598	0.0773002	0.183074	9351	SLC9A3R2
ENSG00000065057	360.988	0.0739857	0.147307	0.576942	0.745706	4913	NTHL1
ENSG00000065060	1224.18	0.182654	0.0955319	0.0446927	0.119853	54887	UHRF1BP1
ENSG00000065135	5520.35	0.0889049	0.0842367	0.269371	0.448581	2773	GNAI3
ENSG00000065150	10912.1	0.211964	0.0749206	0.00362189	0.0144175	3843	IPO5
ENSG00000065154	4110	0.218224	0.0914048	0.0127438	0.0423947	4942	OAT
ENSG00000065183	3011.91	0.859698	0.089372	3.29916e-23	1.62102e-21	10885	WDR3
ENSG00000065243	3365.74	-0.0800934	0.0797631	0.29453	0.477296	5586	PKN2
ENSG00000065268	803.162	0.33243	0.129638	0.0054224	0.0205922	57418	WDR18
ENSG00000065308	4063.35	-0.79628	0.117454	7.18387e-13	1.33828e-11	9697	TRAM2
ENSG00000065320	238.958	0.342934	0.17937	0.0265131	0.0781288	9423	NTN1
ENSG00000065325	25.1563	-0.311913	0.363054	0.152518	0.302828	9340	GLP2R
ENSG00000065328	1216.48	3.02217	0.151982	4.16363e-89	3.99778e-86	55388	MCM10
ENSG00000065357	677.182	-0.135738	0.108163	0.181416	0.341576	1606	DGKA
ENSG00000065361	12.424	0.0339924	0.38625	0.860362	0.934183	2065	ERBB3
ENSG00000065413	442.708	-0.560382	0.13099	3.4249e-06	2.60044e-05	91526	ANKRD44
ENSG00000065427	4579.16	0.135578	0.092912	0.125116	0.262201	3735	KARS
ENSG00000065457	1222.15	0.21853	0.0942478	0.0152776	0.0494253	23536	ADAT1
ENSG00000065485	1214.41	-0.03044	0.0964399	0.739434	0.860017	10954	PDIA5
ENSG00000065491	602.934	-0.0914982	0.115406	0.395265	0.582906	55633	TBC1D22B
ENSG00000065518	2246.25	0.241733	0.10363	0.013862	0.0454843	4710	NDUFB4
ENSG00000065526	4937.68	0.289581	0.251536	0.130046	0.269938	23013	SPEN
ENSG00000065534	55899.4	-0.420994	0.0670767	1.34384e-10	1.94032e-09	4638	MYLK
ENSG00000065548	3933.26	0.456619	0.086959	4.85813e-08	4.93393e-07	55854	ZC3H15
ENSG00000065559	1830.11	0.142118	0.0973837	0.123807	0.260275	6416	MAP2K4
ENSG00000065600	652.105	0.479656	0.11875	1.50054e-05	0.000100577	55248	TMEM206
ENSG00000065609	4.33544	0.15691	0.477531	0.377923	0.564524	9892	SNAP91
ENSG00000065613	5429.41	0.242046	0.0819451	0.00227339	0.00961777	9748	SLK
ENSG00000065615	1377.92	0.0882879	0.0959352	0.3317	0.517235	51167	CYB5R4
ENSG00000065621	96.73	0.229325	0.244802	0.221816	0.39244	119391	GSTO2
ENSG00000065665	381.546	0.0257316	0.145413	0.844627	0.924157	55176	SEC61A2
ENSG00000065675	6.69996	0.603866	0.871126	0.0181008	0.056895	5588	PRKCQ
ENSG00000065717	15.9453	0.321912	0.428282	0.141955	0.287528	7089	TLE2
ENSG00000065802	2024.48	-0.00199547	0.0835512	0.980108	0.99064	51665	ASB1
ENSG00000065809	1833.12	-0.221595	0.0892152	0.00972311	0.0339737	83641	FAM107B
ENSG00000065833	3265.57	-0.214233	0.0813092	0.00644971	0.0238567	4199	ME1
ENSG00000065882	1676.51	0.495856	0.0957355	5.79133e-08	5.81252e-07	23216	TBC1D1
ENSG00000065883	3991.12	0.0676974	0.0715844	0.325425	0.510916	8621	CDK13
ENSG00000065911	7876.64	0.339151	0.0926289	0.000134814	0.000751124	10797	MTHFD2
ENSG00000065923	651.73	0.0895482	0.115875	0.407121	0.594304	84679	SLC9A7
ENSG00000065970	691.951	-0.167799	0.158746	0.232932	0.405599	55810	FOXJ2
ENSG00000065978	20295.1	0.190828	0.0847437	0.0193257	0.0601732	4904	YBX1
ENSG00000065989	318.319	-0.0595894	0.179636	0.699587	0.833055	5141	PDE4A
ENSG00000066027	1664.44	-0.438742	0.096579	1.93652e-06	1.53502e-05	5525	PPP2R5A
ENSG00000066044	2961.31	0.302948	0.0848191	0.000217486	0.00116201	1994	ELAVL1
ENSG00000066056	23.3453	0.099254	0.428281	0.591608	0.756675	7075	TIE1
ENSG00000066084	4248.5	0.150848	0.074718	0.0368339	0.102438	57609	DIP2B
ENSG00000066117	1693.1	0.146206	0.0940991	0.102355	0.225754	6602	SMARCD1
ENSG00000066135	3082.34	0.121435	0.0744091	0.0903513	0.205419	9682	KDM4A
ENSG00000066136	873.074	0.052449	0.106238	0.599848	0.761979	4802	NFYC
ENSG00000066185	4.62488	-0.14904	0.468329	0.405887	0.592916	84217	ZMYND12
ENSG00000066248	10.0562	0.160029	0.433406	0.405154	0.592259	25791	NGEF
ENSG00000066279	603.625	-0.151069	0.119032	0.172097	0.328674	259266	ASPM
ENSG00000066322	2134.02	0.238824	0.0948916	0.00848752	0.0303094	64834	ELOVL1
ENSG00000066379	351.981	0.0415813	0.148655	0.755715	0.868997	30834	ZNRD1
ENSG00000066382	20.5925	-0.399348	0.414575	0.0819856	0.191048	744	MPPED2
ENSG00000066422	2640.47	0.993324	0.087631	3.26121e-31	2.7528e-29	27107	ZBTB11
ENSG00000066427	742.344	-0.75624	0.115376	3.86702e-12	6.63033e-11	4287	ATXN3
ENSG00000066455	2775.99	-0.00793467	0.0901739	0.926487	0.971159	9950	GOLGA5
ENSG00000066468	5.67221	0.302407	0.683607	0.0872002	0.199984	2263	FGFR2
ENSG00000066557	1272.19	0.28244	0.095479	0.00198893	0.00852703	55631	LRRC40
ENSG00000066583	1116.67	-0.127532	0.0976433	0.168024	0.323686	51015	ISOC1
ENSG00000066629	2645.95	-0.318333	0.0927076	0.000344055	0.00176383	2009	EML1
ENSG00000066651	758.609	0.342743	0.11652	0.00168127	0.00732799	60487	TRMT11
ENSG00000066654	2908.83	0.468914	0.0892732	4.51443e-08	4.61948e-07	55623	THUMPD1
ENSG00000066697	2190.4	-0.0782653	0.0825709	0.321672	0.506706	91283	MSANTD3
ENSG00000066735	17.8228	3.04691	1.93721	6.80415e-05	0.000401523	26153	KIF26A
ENSG00000066739	2759.74	-0.394501	0.0913238	6.72164e-06	4.82835e-05	55102	ATG2B
ENSG00000066777	4080.73	-0.230588	0.0782474	0.00239381	0.0100516	10565	ARFGEF1
ENSG00000066827	863.12	0.233161	0.105101	0.0190376	0.0593884	57623	ZFAT
ENSG00000066855	1079.01	0.136561	0.100202	0.149563	0.298634	9650	MTFR1
ENSG00000066923	32.2777	0.264144	0.337451	0.212918	0.381435	10734	STAG3
ENSG00000066926	1492.73	0.0506644	0.0856075	0.535613	0.711927	2235	FECH
ENSG00000066933	3211.71	-0.123409	0.0774628	0.0976295	0.217551	4649	MYO9A
ENSG00000067057	8497.65	0.231313	0.0809912	0.00318211	0.0128941	5214	PFKP
ENSG00000067064	4183.16	0.919686	0.097223	1.32151e-22	6.2276e-21	3422	IDI1
ENSG00000067066	1525.54	-0.707559	0.089728	2.65983e-16	7.10232e-15	6672	SP100
ENSG00000067082	1653.02	-1.17297	0.137708	3.77084e-19	1.33685e-17	1316	KLF6
ENSG00000067113	1761.85	-0.517818	0.100086	5.29299e-08	5.34495e-07	8611	PPAP2A
ENSG00000067141	3589.73	-0.62671	0.0835095	7.80146e-15	1.79418e-13	4756	NEO1
ENSG00000067167	17289.6	-0.200219	0.0801225	0.00979097	0.034175	23471	TRAM1
ENSG00000067177	741.922	0.334895	0.122617	0.00331231	0.0133512	5255	PHKA1
ENSG00000067182	3843.48	-0.571354	0.0856316	4.32858e-12	7.37779e-11	7132	TNFRSF1A
ENSG00000067191	211.222	0.080703	0.165493	0.578709	0.746917	782	CACNB1
ENSG00000067208	3054.3	-0.110713	0.0837058	0.166781	0.322127	7813	EVI5
ENSG00000067221	465.483	0.00410407	0.13452	0.973402	0.987568	9399	STOML1
ENSG00000067225	51257.7	0.129178	0.0854536	0.114062	0.244939	5315	PKM
ENSG00000067248	3883.46	0.0499297	0.0806078	0.517965	0.69687	54505	DHX29
ENSG00000067334	4796.22	0.972306	0.0893842	5.68369e-29	4.19792e-27	30836	DNTTIP2
ENSG00000067365	634.232	0.0565245	0.109199	0.581276	0.748916	79091	METTL22
ENSG00000067369	5820.52	-0.248108	0.0717064	0.000391182	0.00198206	7158	TP53BP1
ENSG00000067445	2186.65	-0.0179571	0.0866753	0.828395	0.912981	7216	TRO
ENSG00000067533	1512.78	0.764119	0.0987879	6.9557e-16	1.79292e-14	51018	RRP15
ENSG00000067560	13741.1	0.0343133	0.0793394	0.652149	0.800237	387	RHOA
ENSG00000067596	2960.12	0.0673254	0.0805335	0.382675	0.569532	1659	DHX8
ENSG00000067601	51.6516	0.0344843	0.26131	0.856887	0.932037	NA	PMS2P4
ENSG00000067606	100.327	-0.0654694	0.219282	0.709478	0.839436	5590	PRKCZ
ENSG00000067704	4645.51	0.0242088	0.0764411	0.741813	0.861046	55699	IARS2
ENSG00000067715	481.443	-0.00810657	0.127662	0.945099	0.979133	6857	SYT1
ENSG00000067798	1898.97	-0.725908	0.0918324	2.10629e-16	5.67865e-15	89795	NAV3
ENSG00000067829	1168.12	0.230327	0.0956311	0.0116838	0.0395072	3421	IDH3G
ENSG00000067836	245.997	0.361737	0.1608	0.0110712	0.0377907	79641	ROGDI
ENSG00000067840	33.5626	0.637126	0.44046	0.013283	0.043853	57595	PDZD4
ENSG00000067900	5275.07	-0.0246233	0.0718351	0.721984	0.847636	6093	ROCK1
ENSG00000067955	2885.27	0.592086	0.0935397	3.75998e-11	5.73049e-10	865	CBFB
ENSG00000067992	118.808	0.867028	0.259064	3.54057e-05	0.000221048	5165	PDK3
ENSG00000068001	2062.86	0.43339	0.106756	1.74583e-05	0.000115474	8692	HYAL2
ENSG00000068024	1298.5	-0.383628	0.103591	9.48726e-05	0.000544791	9759	HDAC4
ENSG00000068028	1031.14	0.596517	0.113375	2.13933e-08	2.29296e-07	11186	RASSF1
ENSG00000068078	155.779	2.91688	0.296372	1.9895e-24	1.0762e-22	2261	FGFR3
ENSG00000068079	212.883	-0.230527	0.163731	0.109706	0.238115	3430	IFI35
ENSG00000068097	886.854	-0.312551	0.101009	0.00114959	0.00522816	63897	HEATR6
ENSG00000068120	1280.87	-0.00728243	0.108359	0.943003	0.978313	80347	COASY
ENSG00000068137	696.579	0.547629	0.128005	3.66762e-06	2.76666e-05	79990	PLEKHH3
ENSG00000068305	2577.57	-0.222301	0.0929745	0.0124984	0.0417712	4205	MEF2A
ENSG00000068308	1482.68	-0.228313	0.0889718	0.00759266	0.0274369	55593	OTUD5
ENSG00000068323	2235.54	-0.218828	0.0936163	0.0145303	0.0473601	7030	TFE3
ENSG00000068354	370.098	0.22427	0.135673	0.0703709	0.170017	4943	TBC1D25
ENSG00000068366	24574.7	-0.145246	0.206344	0.391738	0.579261	2182	ACSL4
ENSG00000068383	1117.22	0.0239927	0.0958965	0.792168	0.891301	3632	INPP5A
ENSG00000068394	584.597	0.0431255	0.121197	0.701437	0.834654	27238	GPKOW
ENSG00000068400	1105.43	0.0817001	0.107493	0.418498	0.606228	56850	GRIPAP1
ENSG00000068438	1476.84	0.409481	0.10825	6.14915e-05	0.000366247	24140	FTSJ1
ENSG00000068489	125.868	-0.673038	0.223922	0.000266674	0.00139951	55771	PRR11
ENSG00000068615	13.596	1.34154	1.53023	0.00155244	0.00682851	65055	REEP1
ENSG00000068650	1546.53	0.0275079	0.129352	0.817256	0.906143	23250	ATP11A
ENSG00000068654	4653.82	0.505586	0.0783636	2.74591e-11	4.25819e-10	25885	POLR1A
ENSG00000068697	15503.7	-0.495756	0.108462	1.25757e-06	1.03093e-05	9741	LAPTM4A
ENSG00000068724	603.671	-0.271259	0.144922	0.0383294	0.105717	57217	TTC7A
ENSG00000068745	2658.39	-0.0383321	0.0910547	0.658495	0.804706	51447	IP6K2
ENSG00000068781	1.48593	-0.31116	0.800911	0.0467692	0.124136	286749	STON1-GTF2A1L
ENSG00000068784	873.457	0.0461021	0.102822	0.634767	0.787191	55133	SRBD1
ENSG00000068793	4892.87	-0.069316	0.0795487	0.363099	0.550079	NA	CYFIP1
ENSG00000068796	2299.19	0.342802	0.106231	0.000652721	0.00313949	3796	KIF2A
ENSG00000068831	2.53486	0.0259468	0.487911	0.863085	0.936258	10235	RASGRP2
ENSG00000068878	4963.36	0.00755751	0.0951666	0.933398	0.974414	23198	PSME4
ENSG00000068885	999.269	-0.310233	0.0996822	0.00109194	0.00499359	57560	IFT80
ENSG00000068903	1477.26	0.227671	0.093681	0.0110906	0.03784	22933	SIRT2
ENSG00000068912	3625.28	-0.128064	0.0968434	0.163071	0.317034	27248	ERLEC1
ENSG00000068971	992.935	0.210419	0.101624	0.0290242	0.0841195	5526	PPP2R5B
ENSG00000068976	12.421	0.032069	0.412367	0.862513	0.935814	5837	PYGM
ENSG00000069011	2054.08	-0.164691	0.0842991	0.0419994	0.114089	5307	PITX1
ENSG00000069020	739.023	-0.761618	0.13395	8.82537e-10	1.14576e-08	375449	MAST4
ENSG00000069188	5.86807	0.0119923	0.427376	0.946523	0.979613	54549	SDK2
ENSG00000069248	3335.01	0.210801	0.0907409	0.0153811	0.0497291	55746	NUP133
ENSG00000069275	15609.1	0.183225	0.0693408	0.00672971	0.0247454	64710	NUCKS1
ENSG00000069329	6827.03	-0.0424818	0.0758212	0.559774	0.731659	55737	VPS35
ENSG00000069345	4157.99	0.321864	0.100061	0.000733798	0.00349043	10294	DNAJA2
ENSG00000069399	230.689	-0.396579	0.182232	0.0113116	0.0384803	602	BCL3
ENSG00000069424	183.465	-0.249721	0.183801	0.111813	0.241425	8514	KCNAB2
ENSG00000069431	54.5841	-0.226112	0.270234	0.250132	0.425832	10060	ABCC9
ENSG00000069482	339.431	1.86492	0.275355	2.31964e-14	5.11031e-13	51083	GAL
ENSG00000069493	216.438	-1.33859	0.206518	1.14575e-12	2.08059e-11	29121	CLEC2D
ENSG00000069509	367.671	0.284006	0.159886	0.0448921	0.120234	139341	FUNDC1
ENSG00000069535	3.44576	-0.100983	0.478238	0.542353	0.717451	4129	MAOB
ENSG00000069667	2518.14	-0.0308047	0.091681	0.724206	0.849033	6095	RORA
ENSG00000069696	5.08076	0.0560906	0.442342	0.748282	0.865057	1815	DRD4
ENSG00000069702	1534.29	-0.565511	0.0940486	3.23241e-10	4.46837e-09	7049	TGFBR3
ENSG00000069712	356.126	-0.585454	0.144723	8.28466e-06	5.85799e-05	NA	KIAA1107
ENSG00000069812	2.75388	0.234188	0.666324	0.124209	0.260918	54626	HES2
ENSG00000069849	6512.42	0.260021	0.102742	0.00768304	0.0277244	483	ATP1B3
ENSG00000069869	3609.23	-0.0462221	0.0750004	0.521301	0.699683	4734	NEDD4
ENSG00000069943	479.538	0.0201847	0.125251	0.861614	0.935026	9488	PIGB
ENSG00000069956	4563.31	0.110433	0.0791812	0.146066	0.293456	5597	MAPK6
ENSG00000069966	729.356	0.0551782	0.116339	0.610983	0.770435	10681	GNB5
ENSG00000069974	1229.33	0.114496	0.117949	0.296675	0.479894	5873	RAB27A
ENSG00000069998	887.381	0.302289	0.110765	0.00377123	0.0149064	27440	CECR5
ENSG00000070010	1755.51	0.289185	0.0936365	0.00127196	0.00573153	7353	UFD1L
ENSG00000070018	5326.9	-0.272638	0.0824962	0.000638279	0.00307838	4040	LRP6
ENSG00000070047	2996.41	0.709539	0.091793	9.07659e-16	2.30862e-14	57661	PHRF1
ENSG00000070061	3605.75	0.558111	0.0763412	4.91859e-14	1.0524e-12	8518	IKBKAP
ENSG00000070081	2718.68	0.20882	0.0876078	0.0131634	0.0435148	4925	NUCB2
ENSG00000070087	4960.95	-0.0711936	0.0748642	0.32203	0.507097	5217	PFN2
ENSG00000070159	298.134	0.68799	0.173651	7.01796e-06	5.02086e-05	5774	PTPN3
ENSG00000070182	0.962831	-0.0459057	0.587357	0.642685	0.793168	6710	SPTB
ENSG00000070193	196.04	-0.211763	0.192497	0.191509	0.354269	2255	FGF10
ENSG00000070214	6236.79	-0.313406	0.111761	0.00288807	0.0118442	23446	SLC44A1
ENSG00000070269	1229.72	-0.234461	0.0950748	0.00988226	0.0344206	54916	TMEM260
ENSG00000070366	2326.81	-0.0555205	0.0863846	0.500846	0.682202	23293	SMG6
ENSG00000070367	6393.09	0.345511	0.0792838	6.98269e-06	5.00029e-05	10640	EXOC5
ENSG00000070371	381.832	-0.106946	0.130746	0.37285	0.559956	8218	CLTCL1
ENSG00000070404	1120.45	0.686244	0.12155	1.55332e-09	1.96028e-08	10272	FSTL3
ENSG00000070413	3077.95	0.122104	0.0813196	0.117414	0.250065	9993	DGCR2
ENSG00000070423	944.811	0.806199	0.117976	4.76591e-13	9.12931e-12	55658	RNF126
ENSG00000070444	499.977	-0.419002	0.169465	0.00474718	0.0183363	4335	MNT
ENSG00000070476	1054.95	0.331288	0.0983292	0.000413949	0.00208412	79364	ZXDC
ENSG00000070495	1465.84	1.04296	0.108808	2.99536e-23	1.4749e-21	23210	JMJD6
ENSG00000070501	805.136	0.475488	0.124359	3.745e-05	0.000232803	5423	POLB
ENSG00000070540	4552.31	-0.57869	0.0835595	7.16411e-13	1.33676e-11	55062	WIPI1
ENSG00000070610	1902.49	0.2416	0.0898242	0.00512765	0.0196151	57704	GBA2
ENSG00000070614	8070.46	-0.16851	0.0847542	0.0384928	0.106066	3340	NDST1
ENSG00000070669	3703.76	0.218099	0.0880548	0.00999635	0.0347183	440	ASNS
ENSG00000070718	2232.15	0.178402	0.0847651	0.0286161	0.0831773	10947	AP3M2
ENSG00000070731	40.8736	0.0776388	0.277985	0.691661	0.828412	10610	ST6GALNAC2
ENSG00000070756	14768.4	-0.179942	0.188689	0.260329	0.438332	26986	PABPC1
ENSG00000070759	262.747	-0.213884	0.1591	0.12913	0.268562	10420	TESK2
ENSG00000070761	1180.19	0.621109	0.119464	2.62888e-08	2.78145e-07	29105	C16orf80
ENSG00000070770	3025.14	0.0515444	0.100489	0.587479	0.753778	1459	CSNK2A2
ENSG00000070778	1564.12	-0.796271	0.0925564	4.65587e-19	1.63552e-17	11099	PTPN21
ENSG00000070785	1232.17	0.71136	0.126722	1.66693e-09	2.09333e-08	8891	EIF2B3
ENSG00000070808	64.4641	-0.45674	0.29119	0.0298094	0.0859735	815	CAMK2A
ENSG00000070814	2931.19	0.572412	0.0891387	2.30317e-11	3.60069e-10	6949	TCOF1
ENSG00000070831	9964.17	0.0860664	0.0892755	0.311468	0.495758	998	CDC42
ENSG00000070882	1788.48	0.37876	0.0881432	7.99332e-06	5.66763e-05	26031	OSBPL3
ENSG00000070950	1099.32	1.25155	0.116042	8.07779e-29	5.89065e-27	56852	RAD18
ENSG00000070961	16330.2	0.0431054	0.0776977	0.563271	0.734081	490	ATP2B1
ENSG00000071051	1419.45	-0.0394992	0.0954874	0.663063	0.807719	8440	NCK2
ENSG00000071054	11364.9	-0.0139893	0.0837142	0.861474	0.935026	9448	MAP4K4
ENSG00000071073	22.1641	2.52936	1.152	4.48425e-05	0.000273735	11320	MGAT4A
ENSG00000071082	15208.1	-0.0595624	0.101549	0.534608	0.711002	6160	RPL31
ENSG00000071127	9612.85	0.0382476	0.0781914	0.610313	0.769832	9948	WDR1
ENSG00000071189	4768.44	-0.156932	0.0811656	0.0445686	0.119548	23161	SNX13
ENSG00000071205	1997.66	-0.177029	0.0869308	0.0338205	0.0953928	79658	ARHGAP10
ENSG00000071242	6734.06	-0.560836	0.0820616	1.50165e-12	2.68873e-11	6196	RPS6KA2
ENSG00000071243	857.642	0.333477	0.109829	0.0012854	0.00578755	54556	ING3
ENSG00000071246	1131.46	0.0324063	0.116292	0.765145	0.874766	22846	VASH1
ENSG00000071282	180.469	-0.719771	0.228648	0.000133065	0.000741737	29995	LMCD1
ENSG00000071462	1235.61	0.228993	0.108281	0.0248841	0.0741438	114049	WBSCR22
ENSG00000071537	9628.99	-0.141359	0.0761735	0.0544144	0.139963	6400	SEL1L
ENSG00000071539	303.705	0.379379	0.161876	0.00805024	0.0289136	9319	TRIP13
ENSG00000071553	4270.41	0.0561802	0.0749646	0.435272	0.622425	537	ATP6AP1
ENSG00000071564	3648.28	0.333089	0.075724	6.08137e-06	4.40273e-05	6929	TCF3
ENSG00000071575	2399.2	-0.478747	0.0800532	6.3929e-10	8.47629e-09	28951	TRIB2
ENSG00000071626	2523.21	0.353389	0.0827375	1.00004e-05	6.94124e-05	26528	DAZAP1
ENSG00000071655	3029.31	0.664574	0.089531	1.19499e-14	2.71304e-13	53615	MBD3
ENSG00000071794	4727.17	0.607054	0.0869278	4.06084e-13	7.8308e-12	6596	HLTF
ENSG00000071859	2649.51	0.386663	0.0847239	2.24976e-06	1.76099e-05	9130	FAM50A
ENSG00000071889	779.077	-0.0229386	0.104892	0.816555	0.905693	60343	FAM3A
ENSG00000071894	2973.91	-0.0219664	0.0927446	0.803473	0.897578	29894	CPSF1
ENSG00000071909	7.0079	0.00539331	0.438475	0.97526	0.988499	140469	MYO3B
ENSG00000071967	13383.3	-0.514981	0.0720163	2.03664e-13	4.07856e-12	79901	CYBRD1
ENSG00000071994	2469.14	0.320319	0.093468	0.000349976	0.00179219	5134	PDCD2
ENSG00000072041	9293.14	0.193591	0.195497	0.237273	0.41068	55117	SLC6A15
ENSG00000072042	4823.37	0.203182	0.0921646	0.0212277	0.0648683	51109	RDH11
ENSG00000072062	1088.89	0.256602	0.149674	0.0561808	0.143354	5566	PRKACA
ENSG00000072071	400.742	0.0409385	0.140838	0.748863	0.865479	22859	LPHN1
ENSG00000072110	14785.7	-0.272877	0.0748539	0.00018083	0.000983027	87	ACTN1
ENSG00000072121	2522.46	-0.121931	0.0894765	0.15286	0.303325	23503	ZFYVE26
ENSG00000072133	342.71	0.0443071	0.138654	0.725568	0.850155	27330	RPS6KA6
ENSG00000072134	1339.68	-0.0834171	0.09265	0.343432	0.529509	22905	EPN2
ENSG00000072135	331.166	0.0177259	0.143217	0.891275	0.951429	26469	PTPN18
ENSG00000072163	58.3969	-0.648608	0.390297	0.00913563	0.0322441	55679	LIMS2
ENSG00000072195	621.278	-0.619028	0.14677	3.28241e-06	2.50049e-05	10290	SPEG
ENSG00000072201	190.923	-1.35839	0.236354	9.94437e-11	1.45129e-09	84708	LNX1
ENSG00000072210	1103.46	-0.316917	0.10479	0.00142436	0.00632792	224	ALDH3A2
ENSG00000072274	18965	0.211909	0.0977765	0.0228378	0.0688749	7037	TFRC
ENSG00000072310	3175.95	-0.250266	0.081278	0.00147714	0.00652468	6720	SREBF1
ENSG00000072315	53.8899	-0.289589	0.305743	0.164005	0.318444	7224	TRPC5
ENSG00000072364	15065.6	0.0960101	0.0870465	0.2476	0.42324	27125	AFF4
ENSG00000072401	1118.52	-0.231699	0.102745	0.0174148	0.0551247	7321	UBE2D1
ENSG00000072415	1724.56	0.0725689	0.0926922	0.410099	0.597629	64398	MPP5
ENSG00000072422	2059.87	-1.18243	0.103751	1.05441e-31	9.20376e-30	9886	RHOBTB1
ENSG00000072444	1.44399	0.226296	0.718824	0.0889818	0.203134	NA	ASAH2C
ENSG00000072501	3978.37	0.667579	0.0881632	3.77061e-15	8.9485e-14	8243	SMC1A
ENSG00000072506	1287.6	0.357654	0.106193	0.000373696	0.00190384	3028	HSD17B10
ENSG00000072518	1185.29	0.491288	0.118229	8.55848e-06	6.03124e-05	2011	MARK2
ENSG00000072571	112.806	-0.548233	0.258759	0.00604986	0.0225916	3161	HMMR
ENSG00000072609	1321.76	-0.112978	0.0962424	0.215642	0.384748	55743	CHFR
ENSG00000072657	2327.93	-0.481558	0.0871331	9.20083e-09	1.03629e-07	29953	TRHDE
ENSG00000072682	4765.04	-0.045394	0.0766494	0.537399	0.713478	8974	P4HA2
ENSG00000072736	1813.11	0.451936	0.097541	1.1755e-06	9.6778e-06	4775	NFATC3
ENSG00000072756	1426.29	0.310792	0.0920164	0.000433583	0.00217253	51095	TRNT1
ENSG00000072778	4448.23	0.00520345	0.0937682	0.953481	0.982237	37	ACADVL
ENSG00000072786	1284.85	0.00619599	0.100777	0.948186	0.979953	6793	STK10
ENSG00000072803	3886.13	0.0945257	0.0770056	0.200911	0.367065	23291	FBXW11
ENSG00000072818	17.1326	-0.0857319	0.363762	0.667928	0.811244	9744	ACAP1
ENSG00000072832	536.561	-0.201387	0.117152	0.0653174	0.160412	1400	CRMP1
ENSG00000072840	3703.6	-0.32469	0.0963317	0.000422451	0.00212275	2121	EVC
ENSG00000072849	2091.98	0.205423	0.0966661	0.0257311	0.0762317	51009	DERL2
ENSG00000072864	533.422	-0.40711	0.134146	0.000936588	0.00435927	54820	NDE1
ENSG00000072952	723.094	-1.9021	0.180164	7.00576e-29	5.14118e-27	10335	MRVI1
ENSG00000072954	127.867	0.400012	0.218119	0.0240356	0.0719787	79041	TMEM38A
ENSG00000072958	2234.19	0.129015	0.0919144	0.140313	0.285049	8907	AP1M1
ENSG00000073008	2848.03	0.295415	0.079264	0.000122393	0.000687741	5817	PVR
ENSG00000073009	255.51	-0.240636	0.165555	0.0978409	0.217777	NA	IKBKG
ENSG00000073050	636.653	0.0759916	0.118998	0.492123	0.674267	7515	XRCC1
ENSG00000073060	629.276	0.156743	0.119383	0.157662	0.309548	949	SCARB1
ENSG00000073111	3610.12	2.38609	0.113702	1.69162e-100	2.43636e-97	4171	MCM2
ENSG00000073146	203.042	-1.0741	0.186902	2.33987e-10	3.28379e-09	54456	MOV10L1
ENSG00000073150	79.1282	-0.129023	0.240956	0.485841	0.668761	56666	PANX2
ENSG00000073169	646.311	0.214183	0.117584	0.0508259	0.132883	83642	SELO
ENSG00000073331	587.756	-0.85803	0.128082	1.01807e-12	1.85722e-11	80216	ALPK1
ENSG00000073350	11.5677	2.37837	1.90428	0.000212742	0.00113984	3993	LLGL2
ENSG00000073417	1895.52	-0.0558506	0.0842896	0.488225	0.671178	5151	PDE8A
ENSG00000073464	195.725	0.022022	0.164974	0.879323	0.945516	1183	CLCN4
ENSG00000073536	1181.44	0.335092	0.0969222	0.000296047	0.00153547	54475	NLE1
ENSG00000073578	2969.59	0.0109477	0.0781497	0.884078	0.947567	6389	SDHA
ENSG00000073584	3803.14	-0.0426393	0.0795176	0.576051	0.744937	6605	SMARCE1
ENSG00000073605	121.39	-0.571541	0.260853	0.00451714	0.0175359	55876	GSDMB
ENSG00000073614	5994.17	-0.115198	0.0757941	0.114147	0.245031	5927	KDM5A
ENSG00000073670	110.439	0.868165	0.266466	4.81367e-05	0.000292296	4185	ADAM11
ENSG00000073711	1457.71	-0.213289	0.0906553	0.0141429	0.0462677	5523	PPP2R3A
ENSG00000073712	5940.55	-0.311877	0.0778127	3.67425e-05	0.000228775	10979	FERMT2
ENSG00000073756	7465.1	1.06647	0.23205	1.02563e-07	9.89726e-07	5743	PTGS2
ENSG00000073792	2346.88	-0.547804	0.113071	2.47385e-07	2.2676e-06	10644	IGF2BP2
ENSG00000073803	681.339	0.337208	0.11358	0.00157526	0.0069196	9175	MAP3K13
ENSG00000073849	345.861	-0.721134	0.16329	8.11618e-07	6.84587e-06	6480	ST6GAL1
ENSG00000073905	12.6349	0.0057353	0.38586	0.976272	0.989108	NA	VDAC1P1
ENSG00000073910	1330.84	-1.51771	0.132735	2.23528e-32	2.01999e-30	10129	FRY
ENSG00000073921	7213.19	0.0224331	0.0662776	0.725947	0.850512	8301	PICALM
ENSG00000073969	1895.09	0.204468	0.0900594	0.0178983	0.0563639	4905	NSF
ENSG00000074047	924.555	-0.514689	0.143047	7.375e-05	0.000431802	2736	GLI2
ENSG00000074054	5234.28	-0.15097	0.0765695	0.0411631	0.112186	23332	CLASP1
ENSG00000074071	2051.79	0.513876	0.101311	9.26189e-08	8.99036e-07	65993	MRPS34
ENSG00000074181	2400.31	-0.18172	0.219405	0.302436	0.486244	4854	NOTCH3
ENSG00000074201	2178.63	-0.0301501	0.0982093	0.745987	0.863621	1207	CLNS1A
ENSG00000074219	2593.73	-0.149524	0.083388	0.0617869	0.15376	8463	TEAD2
ENSG00000074266	995.44	0.901567	0.108451	4.09992e-18	1.31038e-16	8726	EED
ENSG00000074276	0.972379	-0.155086	0.649598	0.18815	0.34994	54825	CDHR2
ENSG00000074317	6.45194	0.26407	0.517541	0.174024	0.331184	6620	SNCB
ENSG00000074319	1713.61	-0.122077	0.0903745	0.156208	0.307716	7251	TSG101
ENSG00000074356	1501.44	0.0489334	0.0907868	0.5714	0.741262	55421	C17orf85
ENSG00000074370	170.631	-0.161096	0.194445	0.32347	0.508809	489	ATP2A3
ENSG00000074410	659.351	-0.260249	0.118518	0.0186229	0.0582999	771	CA12
ENSG00000074416	3902.28	-0.0156234	0.0897658	0.855218	0.931099	11343	MGLL
ENSG00000074527	2065.26	-1.01593	0.127294	4.81555e-17	1.40824e-15	59277	NTN4
ENSG00000074582	735.751	0.540863	0.12193	1.8544e-06	1.47609e-05	617	BCS1L
ENSG00000074590	668.152	-0.155795	0.113343	0.14149	0.286814	9891	NUAK1
ENSG00000074603	2744.81	-0.0451366	0.078513	0.549011	0.722676	54878	DPP8
ENSG00000074621	360.445	-0.497797	0.140924	0.000103432	0.000590266	9187	SLC24A1
ENSG00000074657	4085.25	-0.13636	0.0819408	0.0829613	0.192854	55205	ZNF532
ENSG00000074660	25.7228	0.134368	0.322586	0.509125	0.689418	8578	SCARF1
ENSG00000074695	15158.5	0.13791	0.0880514	0.101123	0.22342	3998	LMAN1
ENSG00000074696	7788.28	0.159748	0.0796797	0.0375626	0.104038	51495	PTPLAD1
ENSG00000074706	6.41736	-0.0332365	0.424385	0.854063	0.930325	26034	IPCEF1
ENSG00000074755	3339.37	-0.00458733	0.083522	0.954276	0.982237	23140	ZZEF1
ENSG00000074800	42230	0.444956	0.0822195	2.13094e-08	2.28504e-07	2023	ENO1
ENSG00000074842	2919.42	0.303241	0.106016	0.00252199	0.0105126	56005	C19orf10
ENSG00000074855	529.389	0.311099	0.137769	0.0133522	0.04405	57719	ANO8
ENSG00000074935	722.641	-0.0371285	0.122745	0.744125	0.862339	51175	TUBE1
ENSG00000074964	836.913	-0.24088	0.106623	0.0168079	0.0534975	55160	ARHGEF10L
ENSG00000074966	8.27952	-0.241607	0.456261	0.23097	0.403095	7294	TXK
ENSG00000075073	1.47196	-0.22517	0.691798	0.110353	0.239136	6865	TACR2
ENSG00000075089	690.511	0.0772822	0.109615	0.452173	0.637785	64431	ACTR6
ENSG00000075131	932.846	2.52951	0.130507	4.86787e-86	4.00626e-83	54962	TIPIN
ENSG00000075142	1585.91	0.00726034	0.097235	0.937271	0.976375	6717	SRI
ENSG00000075151	8541.05	-0.0269522	0.0871445	0.746117	0.863649	8672	EIF4G3
ENSG00000075188	554.665	-0.0832784	0.118897	0.451171	0.637409	79023	NUP37
ENSG00000075213	17981.3	-0.312913	0.0873139	0.000200547	0.00108002	10371	SEMA3A
ENSG00000075218	78.6655	-0.0328952	0.225018	0.85357	0.929919	51512	GTSE1
ENSG00000075223	5340.4	-0.293866	0.0906331	0.000741967	0.00352607	10512	SEMA3C
ENSG00000075234	1829.15	0.293524	0.091993	0.000887599	0.00414632	55020	TTC38
ENSG00000075239	1432.29	-0.203279	0.0996005	0.0316761	0.0904402	38	ACAT1
ENSG00000075240	1260.39	-0.292216	0.0971681	0.00164322	0.00717846	23151	GRAMD4
ENSG00000075275	109.371	0.0553263	0.225242	0.756423	0.869463	9620	CELSR1
ENSG00000075292	6970.45	-0.193594	0.0768715	0.00940042	0.0329917	27332	ZNF638
ENSG00000075303	645.025	0.460101	0.11918	3.49214e-05	0.00021832	55972	SLC25A40
ENSG00000075336	855.166	0.356044	0.125412	0.00219157	0.00930922	29090	TIMM21
ENSG00000075391	1094.86	-0.360858	0.10492	0.000284649	0.00148344	9462	RASAL2
ENSG00000075399	934.072	-0.235	0.0994976	0.0130728	0.0432704	9605	VPS9D1
ENSG00000075407	2962.6	0.413396	0.0872818	8.62697e-07	7.25018e-06	7587	ZNF37A
ENSG00000075413	4046.53	0.157951	0.0753407	0.0302332	0.0869365	4140	MARK3
ENSG00000075415	12693.6	-0.00383733	0.0835196	0.961744	0.982237	5250	SLC25A3
ENSG00000075420	12250.7	-0.307089	0.0833915	0.000139992	0.000778092	64778	FNDC3B
ENSG00000075426	2900.17	-0.761646	0.0942871	4.47169e-17	1.31101e-15	2355	FOSL2
ENSG00000075461	3.47072	-0.291382	0.721843	0.0775365	0.183407	27092	CACNG4
ENSG00000075539	4110.88	0.104147	0.0765951	0.15693	0.308652	285527	FRYL
ENSG00000075568	3494.28	-0.00889717	0.114734	0.933863	0.974679	23505	TMEM131
ENSG00000075618	9360.76	0.117453	0.0773885	0.114356	0.245263	6624	FSCN1
ENSG00000075624	83721.3	-0.155629	0.0930977	0.0792847	0.18653	60	ACTB
ENSG00000075643	898.728	-0.155481	0.102747	0.109078	0.23711	55034	MOCOS
ENSG00000075651	1481.64	-1.00665	0.0986598	6.8191e-26	4.09217e-24	5337	PLD1
ENSG00000075702	216.287	0.797048	0.197884	3.28568e-06	2.50215e-05	284403	WDR62
ENSG00000075711	2946.77	-0.0214748	0.0786609	0.776179	0.881054	1739	DLG1
ENSG00000075785	4736.45	-0.0233511	0.100948	0.806784	0.899428	7879	RAB7A
ENSG00000075790	2357.53	0.322508	0.0905058	0.000209152	0.00112217	55973	BCAP29
ENSG00000075826	132.817	-0.710945	0.261757	0.000549246	0.00268722	25956	SEC31B
ENSG00000075856	2722.69	0.361337	0.0805129	3.59163e-06	2.71423e-05	9733	SART3
ENSG00000075884	1.46507	-0.266184	0.747967	0.0692771	0.167921	55843	ARHGAP15
ENSG00000075914	803.772	0.126151	0.109053	0.217532	0.387053	23016	EXOSC7
ENSG00000075945	1098.13	-0.178263	0.0993012	0.0584589	0.147598	22920	KIFAP3
ENSG00000075975	1743.42	-0.0442309	0.0873807	0.595919	0.759701	23609	MKRN2
ENSG00000076003	3397.25	1.86968	0.0946789	1.32357e-89	1.3261e-86	4175	MCM6
ENSG00000076043	2891.58	-0.309585	0.0871299	0.000227918	0.00121409	25996	REXO2
ENSG00000076053	985.607	-0.290908	0.101154	0.00250785	0.0104587	10179	RBM7
ENSG00000076067	1121.22	-0.788391	0.147474	5.48131e-09	6.39227e-08	5939	RBMS2
ENSG00000076108	2729.7	-0.157553	0.10956	0.125418	0.262667	11176	BAZ2A
ENSG00000076201	976.415	-0.186007	0.256164	0.330859	0.516378	25930	PTPN23
ENSG00000076242	1889.58	0.361603	0.0916079	3.90393e-05	0.00024125	4292	MLH1
ENSG00000076248	1859.57	1.33213	0.102562	2.31269e-40	3.37301e-38	7374	UNG
ENSG00000076258	18.399	-0.663441	0.495223	0.0128883	0.0427828	2329	FMO4
ENSG00000076321	1368.87	-0.0140994	0.0868565	0.865131	0.937683	27252	KLHL20
ENSG00000076344	53.6179	0.175132	0.273377	0.372524	0.559503	8786	RGS11
ENSG00000076351	563.264	1.32241	0.13413	9.89544e-25	5.46836e-23	113235	SLC46A1
ENSG00000076356	187.02	1.04746	0.234048	1.90205e-07	1.77238e-06	5362	PLXNA2
ENSG00000076382	320.245	0.161612	0.151921	0.234251	0.407095	10615	SPAG5
ENSG00000076513	2177.69	-0.352889	0.0837781	1.30218e-05	8.8283e-05	88455	ANKRD13A
ENSG00000076554	5.07335	0.375003	0.771294	0.0492369	0.129567	7163	TPD52
ENSG00000076555	703.01	-0.750234	0.138646	4.44923e-09	5.25246e-08	32	ACACB
ENSG00000076604	2626.97	0.943557	0.0952327	1.56442e-24	8.50336e-23	9618	TRAF4
ENSG00000076641	3247.29	-0.463674	0.0878353	4.02265e-08	4.1662e-07	55824	PAG1
ENSG00000076650	349.041	0.292488	0.162357	0.0412527	0.112354	55094	GPATCH1
ENSG00000076662	266.303	0.161575	0.163938	0.262579	0.441043	3385	ICAM3
ENSG00000076685	3504.85	-0.472389	0.0880226	2.37207e-08	2.52597e-07	22978	NT5C2
ENSG00000076706	3825.7	0.207492	0.0843676	0.0107496	0.0368732	4162	MCAM
ENSG00000076716	281.646	-0.685265	0.179842	1.32699e-05	8.98331e-05	2239	GPC4
ENSG00000076770	878.176	0.0653357	0.115379	0.543927	0.718459	55796	MBNL3
ENSG00000076826	1.19912	0.234738	0.725752	0.0835827	0.194042	57662	CAMSAP3
ENSG00000076864	11.9572	0.243148	0.425336	0.241201	0.415535	5909	RAP1GAP
ENSG00000076924	814.808	-0.0613509	0.10891	0.54843	0.722292	56949	XAB2
ENSG00000076928	2125.38	0.24526	0.0986619	0.00908733	0.0320932	9138	ARHGEF1
ENSG00000076944	10.962	0.0136152	0.385545	0.943753	0.978662	6813	STXBP2
ENSG00000076984	780.449	0.140808	0.112276	0.180061	0.339775	5609	MAP2K7
ENSG00000077044	698.459	0.139584	0.111448	0.180972	0.341074	8527	DGKD
ENSG00000077063	1507.22	-0.493686	0.133427	5.55797e-05	0.000333276	83992	CTTNBP2
ENSG00000077092	1.15192	0.131376	0.623439	0.259557	0.437385	5915	RARB
ENSG00000077097	8113.65	-0.219307	0.0723289	0.0018675	0.00806193	7155	TOP2B
ENSG00000077147	14394.7	0.00748472	0.078418	0.920861	0.967462	56889	TM9SF3
ENSG00000077150	1425.9	0.673499	0.101503	3.23916e-12	5.58289e-11	4791	NFKB2
ENSG00000077152	548.899	1.56251	0.182981	8.22672e-20	3.12832e-18	29089	UBE2T
ENSG00000077157	693.241	-0.348304	0.130419	0.00374772	0.0148338	4660	PPP1R12B
ENSG00000077232	10722.1	0.0238947	0.0831926	0.764249	0.87436	54431	DNAJC10
ENSG00000077235	7785.78	0.227011	0.0676526	0.000604095	0.00292453	2975	GTF3C1
ENSG00000077238	5075.06	-0.367138	0.095026	5.38007e-05	0.000323534	3566	IL4R
ENSG00000077254	3472.77	-0.186904	0.0866632	0.0247661	0.0738593	23032	USP33
ENSG00000077264	8.3285	0.253756	0.461784	0.211359	0.379534	5063	PAK3
ENSG00000077312	1448.08	0.47117	0.0975179	4.01039e-07	3.55718e-06	6626	SNRPA
ENSG00000077348	295.337	0.904225	0.200229	2.49878e-07	2.28863e-06	56915	EXOSC5
ENSG00000077380	5253.67	-0.00636948	0.0772477	0.931649	0.973983	1781	DYNC1I2
ENSG00000077454	931.731	-0.15325	0.102698	0.11406	0.244939	4034	LRCH4
ENSG00000077458	802.58	-0.0347364	0.112949	0.742419	0.861445	143684	FAM76B
ENSG00000077463	428.363	0.410739	0.138299	0.00113521	0.00517094	51548	SIRT6
ENSG00000077514	1731.23	1.27728	0.100876	1.84178e-38	2.35789e-36	10714	POLD3
ENSG00000077549	4573.45	-0.0893415	0.0725502	0.20043	0.366448	832	CAPZB
ENSG00000077585	1199.68	-0.451572	0.0942822	5.48062e-07	4.73549e-06	7107	GPR137B
ENSG00000077616	31.4256	-0.0631229	0.30577	0.752308	0.867374	10003	NAALAD2
ENSG00000077684	3411.51	-0.580362	0.0813986	1.64086e-13	3.32268e-12	79960	JADE1
ENSG00000077713	617.045	0.098392	0.114586	0.357542	0.544344	203427	SLC25A43
ENSG00000077721	2409.36	0.0483681	0.0844364	0.549095	0.722676	7319	UBE2A
ENSG00000077782	12478.5	-0.334066	0.0698582	9.70005e-07	8.07543e-06	2260	FGFR1
ENSG00000077809	4944.96	-0.0338035	0.0699763	0.616159	0.774057	NA	GTF2I
ENSG00000077935	0.973814	-0.0480481	0.588039	0.627871	0.781848	27127	SMC1B
ENSG00000077942	9498.3	-0.553261	0.0913981	2.69656e-10	3.7592e-09	2192	FBLN1
ENSG00000077943	705.189	-0.487817	0.110463	2.70918e-06	2.08867e-05	8516	ITGA8
ENSG00000078018	55.8721	-0.438757	0.298723	0.0386014	0.106314	4133	MAP2
ENSG00000078043	2084.26	0.00359018	0.0860764	0.965213	0.983069	9063	PIAS2
ENSG00000078053	269.651	0.0471714	0.161504	0.740953	0.860815	273	AMPH
ENSG00000078061	1414.17	-0.0618406	0.095905	0.496632	0.678227	369	ARAF
ENSG00000078070	1006.24	-0.174999	0.098256	0.0606696	0.151684	56922	MCCC1
ENSG00000078081	1.13136	0.154012	0.64041	0.203644	0.370501	27074	LAMP3
ENSG00000078098	6510.48	-0.199106	0.0933245	0.0255657	0.075851	2191	FAP
ENSG00000078114	2.26603	-0.55869	1.0557	0.0119515	0.0403235	10529	NEBL
ENSG00000078124	754.111	0.618064	0.113251	6.43819e-09	7.44413e-08	55331	ACER3
ENSG00000078140	2045.96	0.174585	0.101067	0.0681041	0.165687	3093	UBE2K
ENSG00000078142	2389.69	-0.25364	0.0795397	0.00101073	0.00466478	5289	PIK3C3
ENSG00000078177	1703.76	-0.299313	0.0954319	0.00104648	0.00481434	55728	N4BP2
ENSG00000078237	1151.97	0.798112	0.107276	5.98686e-15	1.38934e-13	57103	C12orf5
ENSG00000078246	1283.24	0.0338286	0.0908595	0.695948	0.831041	7289	TULP3
ENSG00000078269	2651.21	-0.333029	0.0853795	5.31363e-05	0.000319776	8871	SYNJ2
ENSG00000078304	3854.5	-0.0603888	0.0826711	0.445142	0.631836	5527	PPP2R5C
ENSG00000078319	187.152	0.0891441	0.169366	0.546658	0.720951	NA	PMS2P1
ENSG00000078369	10300.8	-0.0226649	0.0677533	0.728874	0.852333	2782	GNB1
ENSG00000078399	8.44069	0.0192134	0.422292	0.915469	0.963995	3205	HOXA9
ENSG00000078401	35.96	-1.79163	0.565407	3.46255e-06	2.62298e-05	1906	EDN1
ENSG00000078403	1708.96	-0.0333274	0.095451	0.713112	0.841944	8028	MLLT10
ENSG00000078487	113.812	-0.411938	0.219373	0.0206883	0.0635486	55063	ZCWPW1
ENSG00000078579	3.19296	0.070634	0.49266	0.645942	0.795441	26281	FGF20
ENSG00000078618	6079.94	-0.0213133	0.0723201	0.759655	0.871822	4898	NRD1
ENSG00000078668	2560.79	0.436634	0.0963874	2.07957e-06	1.64115e-05	7419	VDAC3
ENSG00000078674	7433.12	-0.00982788	0.0721791	0.887647	0.949441	5108	PCM1
[truncated: 21,786 more rows]

## Sheet: dl2-11 YC.Mock
	baseMean	log2FoldChange	lfcSE	pvalue	padj	entrezid	gene_symbol
[truncated: 23,044 more rows]

## Sheet: 289R.HAdV-C5
	baseMean	log2FoldChange	lfcSE	pvalue	padj	entrezid	gene_symbol
[truncated: 23,044 more rows]

[truncated: 5 more sheets: 243R.HAdV-C5, dl2-11 YC.HAdV-C5, dl2-11 YC.289R, dl2-11 YC.243R, 289R.243R]
